# Supplementary material for: Genome-wide CRISPR screen reveals the synthetic lethality between BCL2L1 inhibition and radiotherapy
Source: Life Sci Alliance. 2024 Feb 5;7(4):e202302353. doi: 10.26508/lsa.202302353 (PMC10844523; doi:10.26508/lsa.202302353)
Supplement: Supplementary file 1 [file LSA-2023-02353_TableS1.xlsx]

## Sheet: T12vsT5
GENE	sumZ	numObs	normZ	pval_synth	rank_synth	fdr_synth	pval_supp	rank_supp	fdr_supp
PGLYRP4	12.01	8	3.48	1	17536	1	0.000247	1	4.34
EDA	10.28	8	3	0.999	17535	0.999	0.00133	2	11.7
LacZ	47.18	183	2.89	0.998	17534	0.998	0.00193	3	11.3
ZNF383	9.81	8	2.87	0.998	17533	0.998	0.00203	4	8.89
C8orf22	9.21	8	2.71	0.997	17532	0.997	0.00338	5	11.8
NF2	9.14	8	2.69	0.996	17531	0.997	0.0036	6	10.5
SEC14L3	9.13	8	2.68	0.996	17530	0.997	0.00363	7	9.11
ZNF726	8.99	8	2.65	0.996	17528	0.996	0.00407	9	7.93
UBE2F	9	8	2.65	0.996	17529	0.996	0.00404	8	8.85
HAND2	8.97	8	2.64	0.996	17527	0.996	0.00412	10	7.22
MAGEC1	8.91	8	2.62	0.996	17526	0.996	0.00435	11	6.94
MKRN3	8.73	8	2.57	0.995	17525	0.996	0.00503	12	7.35
SDR9C7	8.64	8	2.55	0.995	17524	0.995	0.00539	13	7.28
KIR3DL3	8.3	8	2.46	0.993	17522	0.994	0.00703	15	8.22
BAIAP3	8.32	8	2.46	0.993	17523	0.994	0.0069	14	8.65
PEX3	8.09	8	2.4	0.992	17520	0.993	0.00829	17	8.55
ITPR3	8.11	8	2.4	0.992	17521	0.993	0.00811	16	8.89
PLS3	8.03	8	2.38	0.991	17519	0.992	0.00868	18	8.45
GSPT2	7.92	8	2.35	0.991	17518	0.992	0.00939	19	8.66
NCBP2L	7.9	8	2.34	0.99	17517	0.992	0.00953	20	8.36
FUBP3	7.84	8	2.33	0.99	17515	0.991	0.00994	22	7.92
UNKL	7.85	8	2.33	0.99	17516	0.991	0.0099	21	8.26
DNAH2	7.83	8	2.32	0.99	17514	0.991	0.01	23	7.65
GTPBP8	7.69	8	2.29	0.989	17511	0.99	0.0111	26	7.52
GNGT2	7.69	8	2.29	0.989	17512	0.99	0.0111	25	7.79
OR51B2	7.72	8	2.29	0.989	17513	0.99	0.0109	24	7.95
ZNF165	7.67	8	2.28	0.989	17510	0.99	0.0113	27	7.33
MUC5B	7.63	8	2.27	0.988	17509	0.99	0.0116	28	7.26
OCIAD2	7.6	8	2.26	0.988	17508	0.99	0.0119	29	7.2
IVNS1ABP	7.47	8	2.23	0.987	17505	0.989	0.013	32	7.13
ERMN	7.48	8	2.23	0.987	17506	0.989	0.013	31	7.35
LINC00692	7.5	8	2.23	0.987	17507	0.989	0.0128	30	7.49
SIK1	7.41	8	2.21	0.986	17502	0.988	0.0136	35	6.8
PPEF1	7.42	8	2.21	0.987	17503	0.988	0.0135	34	6.95
SPOP	7.43	8	2.21	0.987	17504	0.988	0.0134	33	7.13
HFM1	7.39	8	2.2	0.986	17499	0.988	0.0138	38	6.38
PRR5L	7.39	8	2.2	0.986	17500	0.988	0.0138	37	6.54
KIFC3	7.4	8	2.2	0.986	17501	0.988	0.0137	36	6.7
CLIC2	7.35	8	2.19	0.986	17498	0.988	0.0142	39	6.38
GYPC	7.3	8	2.18	0.985	17495	0.988	0.0147	42	6.15
SCRG1	7.3	8	2.18	0.985	17496	0.988	0.0147	41	6.29
OR10Z1	7.32	8	2.18	0.985	17497	0.988	0.0146	40	6.38
STOM	7.27	8	2.17	0.985	17493	0.987	0.015	44	5.99
IVL	7.28	8	2.17	0.985	17494	0.987	0.0149	43	6.08
SBSN	7.25	8	2.16	0.985	17492	0.987	0.0152	45	5.94
TMEM107	7.15	8	2.14	0.984	17489	0.986	0.0163	48	5.96
MRPL52	7.15	8	2.14	0.984	17490	0.986	0.0163	47	6.09
MAN2B2	7.18	8	2.14	0.984	17491	0.987	0.016	46	6.1
SLIRP	6.13	6	2.12	0.983	17483	0.986	0.0172	54	5.58
TASP1	7.08	8	2.12	0.983	17484	0.986	0.0171	53	5.67
NDUFA6	7.08	8	2.12	0.983	17485	0.986	0.0171	52	5.77
UGT3A2	7.09	8	2.12	0.983	17486	0.986	0.0171	51	5.87
RSPO4	7.09	8	2.12	0.983	17487	0.986	0.0171	50	5.98
SLC5A9	7.11	8	2.12	0.983	17488	0.986	0.0168	49	6.02
ILDR1	7.01	8	2.1	0.982	17481	0.985	0.018	56	5.65
GTSE1	7.01	8	2.1	0.982	17482	0.985	0.0179	55	5.72
TMCO3	6.99	8	2.09	0.982	17480	0.985	0.0182	57	5.59
KCNB2	6.94	8	2.08	0.981	17478	0.984	0.0189	59	5.61
KIAA1715	6.96	8	2.08	0.981	17479	0.985	0.0186	58	5.63
ERG	6.93	8	2.07	0.981	17476	0.984	0.019	61	5.47
IGFBP2	6.93	8	2.07	0.981	17477	0.984	0.019	60	5.56
CLDN12	6.86	8	2.06	0.98	17474	0.984	0.0199	63	5.53
IKZF5	6.87	8	2.06	0.98	17475	0.984	0.0198	62	5.6
SLC35B4	6.83	8	2.05	0.98	17471	0.983	0.0203	66	5.4
ACE	6.84	8	2.05	0.98	17472	0.983	0.0201	65	5.43
MOXD1	6.85	8	2.05	0.98	17473	0.983	0.0201	64	5.5
KIAA1598	6.79	8	2.04	0.979	17468	0.983	0.0208	69	5.29
ST3GAL4	6.8	8	2.04	0.979	17469	0.983	0.0207	68	5.33
F9	6.81	8	2.04	0.979	17470	0.983	0.0206	67	5.38
KIAA1644	6.75	8	2.03	0.979	17465	0.983	0.0214	72	5.22
SARDH	6.75	8	2.03	0.979	17466	0.983	0.0214	71	5.27
MAP7D3	6.77	8	2.03	0.979	17467	0.983	0.0212	70	5.3
TBC1D5	6.74	8	2.02	0.978	17464	0.982	0.0216	73	5.19
HNF1A	6.68	8	2.01	0.978	17459	0.982	0.0224	78	5.05
HMGN4	6.68	8	2.01	0.978	17460	0.982	0.0224	77	5.11
PTPN21	6.68	8	2.01	0.978	17461	0.982	0.0224	76	5.17
ING2	6.7	8	2.01	0.978	17462	0.982	0.0221	75	5.17
ZNF90	6.71	8	2.01	0.978	17463	0.982	0.022	74	5.21
PLA2G16	6.66	8	2	0.977	17457	0.982	0.0228	80	4.99
PGLYRP1	6.66	8	2	0.977	17458	0.982	0.0227	79	5.04
CYorf17	6.61	8	1.99	0.976	17450	0.981	0.0235	87	4.75
ZNF616	6.61	8	1.99	0.976	17451	0.981	0.0235	86	4.8
ICA1L	6.61	8	1.99	0.976	17452	0.981	0.0235	85	4.85
DEFB113	6.62	8	1.99	0.977	17453	0.981	0.0234	84	4.88
HARS2	6.62	8	1.99	0.977	17454	0.981	0.0233	83	4.93
OSTM1	6.62	8	1.99	0.977	17455	0.981	0.0233	82	4.99
OR4L1	6.63	8	1.99	0.977	17456	0.981	0.0232	81	5.01
ELOVL7	6.57	8	1.98	0.976	17445	0.981	0.0241	92	4.59
OR5A2	6.57	8	1.98	0.976	17446	0.981	0.024	91	4.63
RALA	6.58	8	1.98	0.976	17447	0.981	0.024	90	4.67
CCNO	6.58	8	1.98	0.976	17448	0.981	0.0239	89	4.71
ZNF257	6.59	8	1.98	0.976	17449	0.981	0.0238	88	4.75
GPR119	6.54	8	1.97	0.975	17434	0.981	0.0246	103	4.18
ITGB6	6.55	8	1.97	0.976	17435	0.981	0.0245	102	4.21
CALM1	6.55	8	1.97	0.976	17436	0.981	0.0245	101	4.25
PROSER2	6.55	8	1.97	0.976	17437	0.981	0.0245	100	4.29
WDR45	6.55	8	1.97	0.976	17438	0.981	0.0245	99	4.33
ZNF146	6.55	8	1.97	0.976	17439	0.981	0.0245	98	4.38
C14orf39	6.55	8	1.97	0.976	17440	0.981	0.0244	97	4.41
IKBKB	6.56	8	1.97	0.976	17441	0.981	0.0243	96	4.44
ADAMDEC1	6.56	8	1.97	0.976	17442	0.981	0.0243	95	4.48
OR7G2	6.56	8	1.97	0.976	17443	0.981	0.0242	94	4.52
SBSPON	6.56	8	1.97	0.976	17444	0.981	0.0242	93	4.56
LCE3B	6.5	8	1.96	0.975	17429	0.981	0.0253	108	4.1
VSNL1	6.5	8	1.96	0.975	17430	0.981	0.0253	107	4.14
KLF6	6.52	8	1.96	0.975	17431	0.981	0.025	106	4.13
SARS2	6.53	8	1.96	0.975	17432	0.981	0.0248	105	4.14
FRRS1L	5.66	6	1.96	0.975	17433	0.981	0.0247	104	4.17
RHOBTB3	6.46	8	1.95	0.974	17425	0.98	0.0259	112	4.05
CYP20A1	6.47	8	1.95	0.974	17426	0.98	0.0257	111	4.06
IGDCC3	6.49	8	1.95	0.975	17427	0.981	0.0254	110	4.05
SLC35B3	6.49	8	1.95	0.975	17428	0.981	0.0253	109	4.08
ANO9	6.43	8	1.94	0.974	17418	0.98	0.0263	119	3.88
ZNF852	6.43	8	1.94	0.974	17419	0.98	0.0263	118	3.91
TIMM10B	6.44	8	1.94	0.974	17420	0.98	0.0263	117	3.94
STAM2	6.44	8	1.94	0.974	17421	0.98	0.0262	116	3.96
TTC9B	6.03	7	1.94	0.974	17422	0.98	0.0261	115	3.98
C3orf49	6.45	8	1.94	0.974	17423	0.98	0.026	114	4.01
BPIFB4	6.45	8	1.94	0.974	17424	0.98	0.026	113	4.04
TLX2	6.39	8	1.93	0.973	17414	0.98	0.0271	123	3.86
SMARCA2	6.41	8	1.93	0.973	17415	0.98	0.0267	122	3.84
ZNF749	6.41	8	1.93	0.973	17416	0.98	0.0267	121	3.87
PRG4	6.42	8	1.93	0.973	17417	0.98	0.0266	120	3.88
TBRG1	6.37	8	1.92	0.972	17411	0.979	0.0275	126	3.83
OR2B11	6.37	8	1.92	0.973	17412	0.98	0.0274	125	3.84
SLC30A7	6.39	8	1.92	0.973	17413	0.98	0.0272	124	3.84
ZNF75D	6.32	8	1.91	0.972	17408	0.979	0.0284	129	3.86
EPB42	6.32	8	1.91	0.972	17409	0.979	0.0283	128	3.87
SERPINB7	6.33	8	1.91	0.972	17410	0.979	0.0282	127	3.89
PSKH1	6.29	8	1.9	0.971	17404	0.978	0.0289	133	3.81
DEFB116	6.29	8	1.9	0.971	17405	0.979	0.0288	132	3.83
OR5D18	6.31	8	1.9	0.971	17406	0.979	0.0286	131	3.82
VIPR2	6.31	8	1.9	0.971	17407	0.979	0.0285	130	3.84
OR10G7	6.24	8	1.89	0.97	17397	0.978	0.0297	140	3.72
GPR15	6.25	8	1.89	0.97	17398	0.978	0.0296	139	3.74
IFNA2	6.25	8	1.89	0.97	17399	0.978	0.0296	138	3.76
COX8A	6.25	8	1.89	0.97	17400	0.978	0.0296	137	3.79
LRRCC1	6.25	8	1.89	0.97	17401	0.978	0.0296	136	3.81
ZNF572	6.26	8	1.89	0.971	17402	0.978	0.0294	135	3.82
SERPINB4	6.27	8	1.89	0.971	17403	0.978	0.0292	134	3.82
LPCAT1	6.21	8	1.88	0.97	17394	0.978	0.0304	143	3.72
TGFBR2	6.21	8	1.88	0.97	17395	0.978	0.0303	142	3.74
WRNIP1	6.24	8	1.88	0.97	17396	0.978	0.0299	141	3.72
ZNF345	6.17	8	1.87	0.969	17383	0.977	0.0311	154	3.54
TRABD2A	6.18	8	1.87	0.969	17384	0.977	0.031	153	3.55
METTL10	6.19	8	1.87	0.969	17385	0.978	0.0308	152	3.55
HEMGN	6.19	8	1.87	0.969	17386	0.978	0.0307	151	3.57
SLC19A3	6.2	8	1.87	0.969	17387	0.978	0.0306	150	3.58
IGFL2	6.2	8	1.87	0.969	17388	0.978	0.0305	149	3.59
PCMT1	6.2	8	1.87	0.97	17389	0.978	0.0305	148	3.61
SZT2	6.21	8	1.87	0.97	17390	0.978	0.0305	147	3.63
FAM120B	6.21	8	1.87	0.97	17391	0.978	0.0305	146	3.66
SLC6A20	6.21	8	1.87	0.97	17392	0.978	0.0304	145	3.68
HTR1F	6.21	8	1.87	0.97	17393	0.978	0.0304	144	3.71
EXOC3L4	6.15	8	1.86	0.968	17372	0.978	0.0316	165	3.36
ZNF879	6.15	8	1.86	0.968	17373	0.977	0.0316	164	3.38
KAL1	6.15	8	1.86	0.968	17374	0.978	0.0315	163	3.39
GH2	6.15	8	1.86	0.969	17375	0.978	0.0315	162	3.4
CCDC176	6.16	8	1.86	0.969	17376	0.978	0.0314	161	3.42
GOLGA7B	6.16	8	1.86	0.969	17377	0.978	0.0313	160	3.43
SERPINE2	6.16	8	1.86	0.969	17378	0.977	0.0313	159	3.45
PDGFA	6.16	8	1.86	0.969	17379	0.977	0.0313	158	3.47
MYPN	6.17	8	1.86	0.969	17380	0.977	0.0312	157	3.49
LILRA5	6.17	8	1.86	0.969	17381	0.977	0.0312	156	3.51
RAPGEF2	6.17	8	1.86	0.969	17382	0.977	0.0312	155	3.53
SLC9A3R2	6.1	8	1.85	0.968	17368	0.977	0.0325	169	3.37
MOS	6.11	8	1.85	0.968	17369	0.977	0.0324	168	3.38
CD226	6.11	8	1.85	0.968	17370	0.977	0.0324	167	3.4
CD276	6.13	8	1.85	0.968	17371	0.977	0.032	166	3.38
GJD2	6.08	8	1.84	0.967	17359	0.977	0.0328	178	3.24
IL7	6.09	8	1.84	0.967	17360	0.977	0.0328	177	3.24
THSD7B	6.09	8	1.84	0.967	17361	0.977	0.0327	176	3.26
AP4E1	6.09	8	1.84	0.967	17362	0.977	0.0327	175	3.28
HIST1H4C	5.28	6	1.84	0.967	17363	0.977	0.0326	174	3.29
KCNJ8	6.09	8	1.84	0.967	17364	0.977	0.0326	173	3.31
C12orf50	6.1	8	1.84	0.967	17365	0.977	0.0326	172	3.32
MX1	6.1	8	1.84	0.967	17366	0.977	0.0326	171	3.34
HS3ST6	6.1	8	1.84	0.967	17367	0.977	0.0325	170	3.36
IL1R1	6.03	8	1.83	0.966	17350	0.976	0.0339	187	3.18
BDP1	6.03	8	1.83	0.966	17351	0.976	0.0339	186	3.2
PDHX	6.03	8	1.83	0.966	17352	0.976	0.0339	185	3.21
MCC	6.04	8	1.83	0.966	17353	0.976	0.0339	184	3.23
GPR173	6.04	8	1.83	0.966	17354	0.976	0.0338	183	3.24
COL22A1	6.04	8	1.83	0.966	17355	0.976	0.0338	182	3.26
RHBDL2	6.04	8	1.83	0.966	17356	0.976	0.0338	181	3.27
ADRA1D	6.05	8	1.83	0.967	17357	0.976	0.0335	180	3.26
HTRA3	6.06	8	1.83	0.967	17358	0.977	0.0333	179	3.26
GCNT4	5.99	8	1.82	0.965	17337	0.976	0.0347	200	3.05
UST	5.99	8	1.82	0.965	17338	0.976	0.0347	199	3.06
MIER3	6	8	1.82	0.965	17339	0.976	0.0346	198	3.07
CC2D2B	6	8	1.82	0.965	17340	0.976	0.0346	197	3.08
ACBD7	6	8	1.82	0.965	17341	0.976	0.0346	196	3.09
DYRK2	6	8	1.82	0.965	17342	0.976	0.0345	195	3.1
REG1A	6.01	8	1.82	0.966	17343	0.976	0.0344	194	3.11
ITGA9	6.01	8	1.82	0.966	17344	0.976	0.0344	193	3.12
PPP3CB	6.01	8	1.82	0.966	17345	0.976	0.0343	192	3.14
CCBE1	6.02	8	1.82	0.966	17346	0.976	0.0343	191	3.15
PPP4R4	6.02	8	1.82	0.966	17347	0.976	0.0342	190	3.16
TBPL1	6.02	8	1.82	0.966	17348	0.976	0.0342	189	3.17
IDNK	6.02	8	1.82	0.966	17349	0.976	0.0342	188	3.19
UGGT1	5.16	6	1.81	0.964	17332	0.976	0.0355	205	3.04
TBX22	5.97	8	1.81	0.965	17333	0.976	0.0352	204	3.03
MTFR1	5.97	8	1.81	0.965	17334	0.976	0.0352	203	3.04
GLI3	5.97	8	1.81	0.965	17335	0.976	0.0352	202	3.06
HSD3B2	5.99	8	1.81	0.965	17336	0.976	0.0348	201	3.03
NSUN2	5.92	8	1.8	0.964	17327	0.975	0.0362	210	3.03
ZPBP	5.93	8	1.8	0.964	17328	0.976	0.036	209	3.02
HSF2	5.94	8	1.8	0.964	17329	0.976	0.036	208	3.03
LRRC16B	5.95	8	1.8	0.964	17330	0.976	0.0358	207	3.03
ZNF559	5.95	8	1.8	0.964	17331	0.976	0.0356	206	3.03
KIAA1377	5.9	8	1.79	0.963	17322	0.975	0.0368	215	3
NRG3	5.9	8	1.79	0.963	17323	0.975	0.0367	214	3.01
SLC26A1	5.9	8	1.79	0.963	17324	0.975	0.0367	213	3.02
AANAT	5.91	8	1.79	0.963	17325	0.975	0.0366	212	3.02
KERA	5.92	8	1.79	0.964	17326	0.975	0.0364	211	3.03
NFATC1	5.07	6	1.78	0.962	17314	0.975	0.0378	223	2.97
NMT2	5.86	8	1.78	0.962	17315	0.975	0.0378	222	2.98
FARP1	5.86	8	1.78	0.962	17316	0.974	0.0378	221	3
ZMYM5	5.86	8	1.78	0.962	17317	0.974	0.0377	220	3
ZNF502	5.87	8	1.78	0.962	17318	0.975	0.0375	219	3
NETO2	5.87	8	1.78	0.963	17319	0.975	0.0373	218	3
SRCIN1	5.88	8	1.78	0.963	17320	0.975	0.0372	217	3.01
MMP25	5.88	8	1.78	0.963	17321	0.975	0.0372	216	3.02
LRRK1	5.82	8	1.77	0.961	17303	0.974	0.0387	234	2.9
INPP1	5.82	8	1.77	0.961	17304	0.974	0.0386	233	2.9
FOCAD	5.82	8	1.77	0.961	17305	0.974	0.0385	232	2.91
B4GALT5	5.83	8	1.77	0.962	17306	0.974	0.0384	231	2.91
C2orf82	5.83	8	1.77	0.962	17307	0.974	0.0384	230	2.93
FHL2	5.83	8	1.77	0.962	17308	0.974	0.0384	229	2.94
APOA5	5.84	8	1.77	0.962	17309	0.974	0.0382	228	2.93
GRID2	5.84	8	1.77	0.962	17310	0.974	0.0381	227	2.95
MCF2	5.84	8	1.77	0.962	17311	0.974	0.0381	226	2.96
INPP4B	5.84	8	1.77	0.962	17312	0.974	0.0381	225	2.97
MS4A6E	5.84	8	1.77	0.962	17313	0.974	0.0381	224	2.98
PIRT	5.78	8	1.76	0.96	17294	0.974	0.0396	243	2.86
SERPINA7	5.78	8	1.76	0.96	17295	0.974	0.0395	242	2.86
LRRC26	5.78	8	1.76	0.961	17296	0.974	0.0395	241	2.87
SLC7A11	5.79	8	1.76	0.961	17297	0.974	0.0393	240	2.87
SLC25A21	5.79	8	1.76	0.961	17298	0.974	0.0393	239	2.88
NRXN1	5.79	8	1.76	0.961	17299	0.974	0.0392	238	2.89
SLCO1B3	5.8	8	1.76	0.961	17300	0.974	0.039	237	2.88
ADAMTSL2	5.81	8	1.76	0.961	17301	0.974	0.0388	236	2.88
ST8SIA3	5.81	8	1.76	0.961	17302	0.974	0.0388	235	2.9
SERPINB10	5.74	8	1.75	0.96	17288	0.973	0.0404	249	2.84
MED27	5.75	8	1.75	0.96	17289	0.973	0.0403	248	2.85
UBE4A	5.75	8	1.75	0.96	17290	0.973	0.0403	247	2.86
TMX3	5.75	8	1.75	0.96	17291	0.973	0.0402	246	2.87
DNASE1L2	5.76	8	1.75	0.96	17292	0.973	0.04	245	2.87
STK36	5.77	8	1.75	0.96	17293	0.974	0.0397	244	2.85
PCDHGA8	5.71	8	1.74	0.959	17282	0.973	0.0413	255	2.84
DUXA	5.71	8	1.74	0.959	17283	0.973	0.0412	254	2.84
SLC25A31	5.72	8	1.74	0.959	17284	0.973	0.0409	253	2.84
SELO	5.73	8	1.74	0.959	17285	0.973	0.0408	252	2.84
PIK3R2	5.73	8	1.74	0.959	17286	0.973	0.0407	251	2.85
CHI3L1	5.73	8	1.74	0.959	17287	0.973	0.0407	250	2.86
FKBP4	5.67	8	1.73	0.958	17275	0.972	0.0422	262	2.83
OR51J1	5.67	8	1.73	0.958	17276	0.972	0.0422	261	2.83
CLEC11A	5.68	8	1.73	0.958	17277	0.972	0.042	260	2.83
TNIP3	5.68	8	1.73	0.958	17278	0.972	0.0419	259	2.84
TMPRSS5	5.68	8	1.73	0.958	17279	0.972	0.0419	258	2.85
C2orf50	5.69	8	1.73	0.958	17280	0.973	0.0416	257	2.84
KIR3DL2	5.7	8	1.73	0.958	17281	0.973	0.0416	256	2.85
TGM3	5.63	8	1.72	0.957	17264	0.972	0.0431	273	2.77
KCNK9	5.63	8	1.72	0.957	17265	0.972	0.0431	272	2.78
B3GALT6	4.88	6	1.72	0.957	17266	0.972	0.0431	271	2.79
MORF4L2	5.64	8	1.72	0.957	17267	0.972	0.0431	270	2.8
OR7C1	5.64	8	1.72	0.957	17268	0.972	0.0431	269	2.81
KLHL9	5.64	8	1.72	0.957	17269	0.972	0.0431	268	2.82
CACNB4	5.64	8	1.72	0.957	17270	0.972	0.0429	267	2.81
SFI1	5.65	8	1.72	0.957	17271	0.972	0.0428	266	2.82
PTPLA	5.66	8	1.72	0.958	17272	0.972	0.0425	265	2.81
ZNF79	5.66	8	1.72	0.958	17273	0.972	0.0425	264	2.82
HTR3C	5.66	8	1.72	0.958	17274	0.972	0.0425	263	2.83
BZRAP1	5.6	8	1.71	0.956	17256	0.971	0.0441	281	2.75
TMTC1	5.6	8	1.71	0.956	17257	0.972	0.0439	280	2.75
KCNK6	5.61	8	1.71	0.956	17258	0.972	0.0437	279	2.75
ASB15	5.61	8	1.71	0.956	17259	0.972	0.0437	278	2.75
DNAJC28	5.61	8	1.71	0.956	17260	0.972	0.0436	277	2.76
LDHD	5.62	8	1.71	0.956	17261	0.972	0.0436	276	2.77
RFNG	5.62	8	1.71	0.957	17262	0.972	0.0435	275	2.77
TNFSF8	5.63	8	1.71	0.957	17263	0.972	0.0433	274	2.77
ARID1A	5.56	8	1.7	0.955	17239	0.971	0.045	298	2.65
EMD	5.56	8	1.7	0.955	17240	0.971	0.0449	297	2.65
TTC9	5.56	8	1.7	0.955	17241	0.971	0.0449	296	2.66
MYH2	5.56	8	1.7	0.955	17242	0.971	0.0449	295	2.67
BTN3A3	5.57	8	1.7	0.955	17243	0.971	0.0449	294	2.68
NCKAP5	5.57	8	1.7	0.955	17244	0.971	0.0449	293	2.69
LFNG	5.57	8	1.7	0.955	17245	0.971	0.0449	292	2.69
IGIP	5.57	8	1.7	0.955	17246	0.971	0.0448	291	2.7
DACT1	5.57	8	1.7	0.955	17247	0.971	0.0448	290	2.71
TRIM6	5.57	8	1.7	0.955	17248	0.971	0.0447	289	2.71
ZNF214	5.58	8	1.7	0.956	17249	0.971	0.0444	288	2.71
SNRPN	5.58	8	1.7	0.956	17250	0.971	0.0444	287	2.71
PTCHD1	5.59	8	1.7	0.956	17251	0.971	0.0443	286	2.72
BFSP2	5.59	8	1.7	0.956	17252	0.971	0.0443	285	2.73
SASH3	5.59	8	1.7	0.956	17253	0.971	0.0443	284	2.74
RFPL3S	5.59	8	1.7	0.956	17254	0.971	0.0443	283	2.74
TCF24	5.59	8	1.7	0.956	17255	0.971	0.0442	282	2.75
FAM83B	5.52	8	1.69	0.954	17231	0.971	0.046	306	2.63
KRT15	5.53	8	1.69	0.954	17232	0.971	0.0458	305	2.63
METTL21B	5.53	8	1.69	0.954	17233	0.971	0.0457	304	2.64
CDCA2	5.54	8	1.69	0.954	17234	0.971	0.0456	303	2.64
OR12D2	5.54	8	1.69	0.954	17235	0.971	0.0456	302	2.65
HRG	5.55	8	1.69	0.955	17236	0.971	0.0453	301	2.64
MDGA1	5.55	8	1.69	0.955	17237	0.971	0.0453	300	2.65
SPG11	5.56	8	1.69	0.955	17238	0.971	0.0451	299	2.65
TMCO2	5.49	8	1.68	0.953	17219	0.971	0.0469	318	2.59
ZNF358	5.49	8	1.68	0.953	17220	0.971	0.0469	317	2.59
LIM2	5.49	8	1.68	0.953	17221	0.971	0.0468	316	2.6
GATA6	5.49	8	1.68	0.953	17222	0.971	0.0468	315	2.6
ZNF808	5.5	8	1.68	0.953	17223	0.971	0.0467	314	2.61
ZFYVE16	5.5	8	1.68	0.953	17224	0.971	0.0465	313	2.61
TMEM176A	5.51	8	1.68	0.954	17225	0.971	0.0465	312	2.61
HMOX1	5.51	8	1.68	0.954	17226	0.971	0.0465	311	2.62
FTSJ1	5.52	8	1.68	0.954	17227	0.971	0.0462	310	2.61
THUMPD1	5.52	8	1.68	0.954	17228	0.971	0.0462	309	2.62
GPR139	5.52	8	1.68	0.954	17229	0.971	0.0462	308	2.63
SLC25A23	5.52	8	1.68	0.954	17230	0.971	0.046	307	2.63
RD3L	5.46	8	1.67	0.952	17212	0.97	0.0477	325	2.57
SYCP3	5.47	8	1.67	0.953	17213	0.97	0.0474	324	2.57
GNLY	5.48	8	1.67	0.953	17214	0.971	0.0473	323	2.57
CEP72	5.48	8	1.67	0.953	17215	0.971	0.0471	322	2.57
PDE7B	5.48	8	1.67	0.953	17216	0.971	0.047	321	2.57
ABCG4	5.13	7	1.67	0.953	17217	0.971	0.047	320	2.58
KIAA1217	5.49	8	1.67	0.953	17218	0.971	0.047	319	2.58
SLC9A8	5.42	8	1.66	0.951	17196	0.97	0.0489	341	2.52
CERS6	5.42	8	1.66	0.951	17197	0.97	0.0489	340	2.52
GALNS	5.42	8	1.66	0.951	17198	0.97	0.0489	339	2.53
TIMMDC1	5.42	8	1.66	0.951	17199	0.97	0.0489	338	2.54
CPAMD8	5.42	8	1.66	0.951	17200	0.97	0.0489	337	2.54
TRAM1L1	5.42	8	1.66	0.951	17201	0.97	0.0488	336	2.55
SDR16C5	5.42	8	1.66	0.951	17202	0.97	0.0488	335	2.56
BBX	5.42	8	1.66	0.951	17203	0.97	0.0487	334	2.56
ADCY1	5.42	8	1.66	0.951	17204	0.97	0.0487	333	2.57
HS3ST2	5.43	8	1.66	0.952	17205	0.97	0.0485	332	2.56
HINT2	5.43	8	1.66	0.952	17206	0.97	0.0484	331	2.57
TRMT61B	5.44	8	1.66	0.952	17207	0.97	0.0484	330	2.57
GPR152	5.44	8	1.66	0.952	17208	0.97	0.0483	329	2.58
STC1	5.44	8	1.66	0.952	17209	0.97	0.0483	328	2.58
RDX	5.44	8	1.66	0.952	17210	0.97	0.0482	327	2.58
ALAS1	5.45	8	1.66	0.952	17211	0.97	0.0481	326	2.59
UNC13C	5.39	8	1.65	0.95	17187	0.97	0.0496	350	2.49
TEX30	5.39	8	1.65	0.95	17188	0.97	0.0496	349	2.49
SLC7A10	5.4	8	1.65	0.95	17189	0.97	0.0495	348	2.5
SIGIRR	5.4	8	1.65	0.95	17190	0.97	0.0495	347	2.5
C9orf3	5.41	8	1.65	0.951	17191	0.97	0.0492	346	2.49
ZNF45	5.41	8	1.65	0.951	17192	0.97	0.0491	345	2.5
TNFSF10	5.41	8	1.65	0.951	17193	0.97	0.0491	344	2.5
TAAR5	5.41	8	1.65	0.951	17194	0.97	0.049	343	2.51
EHF	5.41	8	1.65	0.951	17195	0.97	0.049	342	2.51
C2orf76	5.34	8	1.64	0.949	17172	0.969	0.051	365	2.45
SPATA31A6	5.35	8	1.64	0.949	17173	0.969	0.0509	364	2.45
UBE2QL1	5.35	8	1.64	0.949	17174	0.969	0.0507	363	2.45
GPHA2	5.35	8	1.64	0.949	17175	0.969	0.0507	362	2.46
ITK	5.36	8	1.64	0.949	17176	0.969	0.0507	361	2.46
DDX43	5.36	8	1.64	0.949	17177	0.969	0.0506	360	2.47
CDC25C	5.36	8	1.64	0.949	17178	0.969	0.0506	359	2.47
C1GALT1C1	5.36	8	1.64	0.949	17179	0.969	0.0506	358	2.48
THEG	5.36	8	1.64	0.949	17180	0.969	0.0505	357	2.48
B4GALT6	5.37	8	1.64	0.95	17181	0.969	0.0503	356	2.48
ACSM5	5.37	8	1.64	0.95	17182	0.969	0.0501	355	2.48
SEMA4D	5.37	8	1.64	0.95	17183	0.969	0.0501	354	2.48
PVRL3	5.38	8	1.64	0.95	17184	0.969	0.0501	353	2.49
OR52K1	5.38	8	1.64	0.95	17185	0.969	0.0501	352	2.49
ACTRT2	5.38	8	1.64	0.95	17186	0.969	0.05	351	2.5
SSUH2	5.31	8	1.63	0.948	17161	0.969	0.0521	376	2.43
SPP1	5.31	8	1.63	0.948	17162	0.969	0.052	375	2.43
FLRT3	5.31	8	1.63	0.948	17163	0.969	0.052	374	2.44
RLN3	5.32	8	1.63	0.948	17164	0.969	0.0518	373	2.43
OCLN	5.32	8	1.63	0.948	17165	0.969	0.0517	372	2.43
CST4	4.61	6	1.63	0.948	17166	0.969	0.0516	371	2.44
TTLL2	5.33	8	1.63	0.948	17167	0.969	0.0516	370	2.44
NEK3	5.33	8	1.63	0.949	17168	0.969	0.0513	369	2.44
ADARB1	5.33	8	1.63	0.949	17169	0.969	0.0513	368	2.44
FBRSL1	5.34	8	1.63	0.949	17170	0.969	0.0511	367	2.44
SLC17A1	5.34	8	1.63	0.949	17171	0.969	0.0511	366	2.45
CRYBG3	5.27	8	1.62	0.947	17147	0.968	0.0531	390	2.39
APOO	5.28	8	1.62	0.947	17148	0.968	0.053	389	2.39
ZNF366	5.28	8	1.62	0.947	17149	0.968	0.053	388	2.4
TCF20	5.28	8	1.62	0.947	17150	0.968	0.0529	387	2.4
AQP5	5.28	8	1.62	0.947	17151	0.968	0.0529	386	2.4
UNC5D	5.29	8	1.62	0.947	17152	0.969	0.0527	385	2.4
IFNL1	5.29	8	1.62	0.947	17153	0.969	0.0526	384	2.4
ATP13A4	5.29	8	1.62	0.947	17154	0.968	0.0526	383	2.41
ZNF804B	5.29	8	1.62	0.947	17155	0.968	0.0526	382	2.41
CCDC70	5.29	8	1.62	0.947	17156	0.968	0.0526	381	2.42
RAB5A	5.3	8	1.62	0.948	17157	0.968	0.0524	380	2.42
PNMAL1	5.3	8	1.62	0.948	17158	0.969	0.0523	379	2.42
GLB1L	5.31	8	1.62	0.948	17159	0.969	0.0521	378	2.42
RNF141	5.31	8	1.62	0.948	17160	0.969	0.0521	377	2.42
EIF1AY	5.24	8	1.61	0.946	17134	0.968	0.0542	403	2.36
PLCL2	5.24	8	1.61	0.946	17135	0.968	0.054	402	2.36
ZNF157	5.24	8	1.61	0.946	17136	0.968	0.054	401	2.36
DPEP3	5.25	8	1.61	0.946	17137	0.968	0.0539	400	2.36
PKDCC	5.25	8	1.61	0.946	17138	0.968	0.0539	399	2.37
CLMP	5.25	8	1.61	0.946	17139	0.968	0.0537	398	2.37
TMEM177	5.25	8	1.61	0.946	17140	0.968	0.0537	397	2.37
ATP4A	5.26	8	1.61	0.946	17141	0.968	0.0536	396	2.37
MAP3K8	5.26	8	1.61	0.946	17142	0.968	0.0536	395	2.38
CBLN1	5.26	8	1.61	0.947	17143	0.968	0.0535	394	2.38
C10orf25	4.56	6	1.61	0.947	17144	0.968	0.0533	393	2.38
GLO1	5.27	8	1.61	0.947	17145	0.968	0.0533	392	2.38
HMGB4	5.27	8	1.61	0.947	17146	0.968	0.0532	391	2.38
KIR2DL4	5.2	8	1.6	0.945	17117	0.968	0.0553	420	2.31
RASA1	5.2	8	1.6	0.945	17118	0.968	0.0552	419	2.31
BANF2	5.2	8	1.6	0.945	17119	0.968	0.0552	418	2.32
GSTZ1	5.21	8	1.6	0.945	17120	0.968	0.0551	417	2.32
MB21D2	5.21	8	1.6	0.945	17121	0.968	0.0551	416	2.32
FCRLB	5.21	8	1.6	0.945	17122	0.968	0.055	415	2.32
KDM2B	5.22	8	1.6	0.945	17123	0.968	0.0547	414	2.32
NEK5	5.22	8	1.6	0.945	17124	0.968	0.0546	413	2.32
TRIM5	5.23	8	1.6	0.946	17125	0.968	0.0545	412	2.32
C18orf42	5.23	8	1.6	0.946	17126	0.968	0.0545	411	2.32
HIST1H4I	4.53	6	1.6	0.946	17127	0.968	0.0544	410	2.33
MOSPD3	5.23	8	1.6	0.946	17128	0.968	0.0544	409	2.33
AKAP4	5.23	8	1.6	0.946	17129	0.968	0.0543	408	2.33
MAT2B	5.23	8	1.6	0.946	17130	0.968	0.0543	407	2.34
TRIM42	5.23	8	1.6	0.946	17131	0.968	0.0543	406	2.35
CREB3L2	5.23	8	1.6	0.946	17132	0.968	0.0543	405	2.35
SLC5A8	5.23	8	1.6	0.946	17133	0.968	0.0543	404	2.36
VEGFC	5.17	8	1.59	0.944	17099	0.968	0.0564	438	2.26
LCT	5.17	8	1.59	0.944	17100	0.968	0.0564	437	2.26
GPR128	5.17	8	1.59	0.944	17101	0.968	0.0563	436	2.27
LINGO3	5.17	8	1.59	0.944	17102	0.968	0.0563	435	2.27
LAMA2	5.17	8	1.59	0.944	17103	0.968	0.0562	434	2.27
LRRC69	5.17	8	1.59	0.944	17104	0.968	0.0562	433	2.28
B3GALT1	5.17	8	1.59	0.944	17105	0.968	0.0562	432	2.28
INMT	5.17	8	1.59	0.944	17106	0.968	0.0561	431	2.28
MIA2	5.18	8	1.59	0.944	17107	0.968	0.0561	430	2.29
XAGE3	5.18	8	1.59	0.944	17108	0.968	0.056	429	2.29
SPNS2	5.18	8	1.59	0.944	17109	0.968	0.056	428	2.29
ERF	5.19	8	1.59	0.944	17110	0.968	0.0558	427	2.29
EPHA3	5.19	8	1.59	0.944	17111	0.968	0.0558	426	2.3
TCERG1L	5.19	8	1.59	0.944	17112	0.968	0.0557	425	2.3
MYBL1	5.19	8	1.59	0.944	17113	0.968	0.0557	424	2.3
TMEM260	5.19	8	1.59	0.944	17114	0.968	0.0556	423	2.31
APP	5.19	8	1.59	0.944	17115	0.968	0.0556	422	2.31
ZNF493	4.5	6	1.59	0.944	17116	0.968	0.0556	421	2.31
TDRD3	5.13	8	1.58	0.942	17082	0.967	0.0576	455	2.22
OR5K3	5.13	8	1.58	0.942	17083	0.967	0.0576	454	2.22
KCND2	5.13	8	1.58	0.942	17084	0.967	0.0576	453	2.23
TCF15	5.13	8	1.58	0.942	17085	0.967	0.0575	452	2.23
PDE3A	5.13	8	1.58	0.942	17086	0.967	0.0575	451	2.24
WNK2	5.14	8	1.58	0.943	17087	0.968	0.0572	450	2.23
FAM83G	5.14	8	1.58	0.943	17088	0.967	0.0572	449	2.24
MS4A12	5.14	8	1.58	0.943	17089	0.967	0.0572	448	2.24
VSIG10	5.14	8	1.58	0.943	17090	0.968	0.0571	447	2.24
ANGPT4	5.15	8	1.58	0.943	17091	0.968	0.057	446	2.24
PLA2G2C	5.15	8	1.58	0.943	17092	0.968	0.0569	445	2.24
SULT2A1	5.15	8	1.58	0.943	17093	0.968	0.0569	444	2.25
HOXA2	5.15	8	1.58	0.943	17094	0.968	0.0569	443	2.25
ERC2	5.16	8	1.58	0.943	17095	0.968	0.0567	442	2.25
C1orf210	5.16	8	1.58	0.943	17096	0.968	0.0566	441	2.25
DBT	5.16	8	1.58	0.943	17097	0.968	0.0565	440	2.25
ADIRF	5.16	8	1.58	0.944	17098	0.968	0.0565	439	2.26
NANS	5.09	8	1.57	0.941	17074	0.967	0.0588	463	2.23
FBXL20	5.1	8	1.57	0.941	17075	0.967	0.0586	462	2.23
VAV3	5.1	8	1.57	0.941	17076	0.967	0.0586	461	2.23
GCG	5.1	8	1.57	0.942	17077	0.967	0.0584	460	2.23
IL7R	5.11	8	1.57	0.942	17078	0.967	0.0583	459	2.23
SLC24A4	5.12	8	1.57	0.942	17079	0.967	0.0579	458	2.22
MMRN1	5.12	8	1.57	0.942	17080	0.967	0.0579	457	2.22
PNPLA4	5.13	8	1.57	0.942	17081	0.967	0.0576	456	2.22
RAPSN	5.06	8	1.56	0.94	17058	0.966	0.0599	479	2.19
MYL1	5.06	8	1.56	0.94	17059	0.966	0.0599	478	2.2
IL1RAPL2	5.06	8	1.56	0.94	17060	0.966	0.0599	477	2.2
CRIP1	5.06	8	1.56	0.94	17061	0.967	0.0597	476	2.2
PHACTR4	5.07	8	1.56	0.94	17062	0.966	0.0596	475	2.2
RPS6KA1	5.07	8	1.56	0.94	17063	0.966	0.0596	474	2.2
C19orf47	5.07	8	1.56	0.941	17064	0.967	0.0595	473	2.21
HOMER1	5.07	8	1.56	0.941	17065	0.967	0.0595	472	2.21
PRKCA	5.08	8	1.56	0.941	17066	0.967	0.0593	471	2.21
OPRM1	5.08	8	1.56	0.941	17067	0.967	0.0592	470	2.21
ME1	5.08	8	1.56	0.941	17068	0.967	0.0592	469	2.21
BCS1L	5.08	8	1.56	0.941	17069	0.967	0.0591	468	2.21
LSR	5.08	8	1.56	0.941	17070	0.967	0.059	467	2.22
PDE8B	4.4	6	1.56	0.941	17071	0.967	0.059	466	2.22
PADI2	5.09	8	1.56	0.941	17072	0.967	0.0589	465	2.22
CTAGE5	5.09	8	1.56	0.941	17073	0.967	0.0588	464	2.22
ZMAT3	5.02	8	1.55	0.939	17037	0.966	0.0611	500	2.14
OR2AG1	5.02	8	1.55	0.939	17038	0.966	0.0611	499	2.15
DYNC2LI1	5.02	8	1.55	0.939	17039	0.966	0.0611	498	2.15
CUBN	5.02	8	1.55	0.939	17040	0.966	0.061	497	2.15
FRMD6	5.03	8	1.55	0.939	17041	0.966	0.061	496	2.16
LYSMD2	4.7	7	1.55	0.939	17042	0.966	0.061	495	2.16
CPLX4	5.03	8	1.55	0.939	17043	0.966	0.0609	494	2.16
TRANK1	5.03	8	1.55	0.939	17044	0.966	0.0609	493	2.17
RSPO3	5.04	8	1.55	0.939	17045	0.966	0.0606	492	2.16
SMCO2	5.04	8	1.55	0.939	17046	0.966	0.0606	491	2.17
SAA4	5.04	8	1.55	0.939	17047	0.966	0.0606	490	2.17
SCG3	5.04	8	1.55	0.939	17048	0.966	0.0606	489	2.17
TNK2	5.04	8	1.55	0.939	17049	0.966	0.0606	488	2.18
EFCAB1	5.04	8	1.55	0.939	17050	0.966	0.0605	487	2.18
ARL5A	4.36	6	1.55	0.939	17051	0.966	0.0605	486	2.18
LIMK2	5.04	8	1.55	0.939	17052	0.966	0.0605	485	2.19
GABRA6	5.04	8	1.55	0.94	17053	0.966	0.0605	484	2.19
DLGAP2	5.04	8	1.55	0.94	17054	0.966	0.0604	483	2.19
NLRP2	5.04	8	1.55	0.94	17055	0.966	0.0604	482	2.2
WASF1	5.04	8	1.55	0.94	17056	0.966	0.0604	481	2.2
OR4A16	5.05	8	1.55	0.94	17057	0.966	0.0603	480	2.2
BAP1	4.99	8	1.54	0.938	17023	0.966	0.0623	514	2.13
CIB1	4.99	8	1.54	0.938	17024	0.966	0.0623	513	2.13
SST	4.99	8	1.54	0.938	17025	0.966	0.0622	512	2.13
TNFRSF19	4.99	8	1.54	0.938	17026	0.966	0.0622	511	2.13
GIMAP4	4.99	8	1.54	0.938	17027	0.966	0.0621	510	2.14
FBXO30	4.99	8	1.54	0.938	17028	0.966	0.0621	509	2.14
EIF2AK3	5	8	1.54	0.938	17029	0.966	0.0617	508	2.13
DDHD2	5	8	1.54	0.938	17030	0.966	0.0617	507	2.13
ZMAT1	5	8	1.54	0.938	17031	0.966	0.0617	506	2.14
GOLGA5	4.33	6	1.54	0.938	17032	0.966	0.0616	505	2.14
OR7A5	5.01	8	1.54	0.938	17033	0.966	0.0616	504	2.14
LRRC14	5.01	8	1.54	0.938	17034	0.966	0.0615	503	2.15
DDX26B	5.01	8	1.54	0.939	17035	0.966	0.0614	502	2.15
BAG5	5.02	8	1.54	0.939	17036	0.966	0.0613	501	2.14
GLYAT	4.95	8	1.53	0.936	17006	0.966	0.0636	531	2.1
CHST11	4.95	8	1.53	0.936	17007	0.966	0.0636	530	2.1
NEK7	4.95	8	1.53	0.936	17008	0.966	0.0635	529	2.11
ENO2	4.95	8	1.53	0.937	17009	0.966	0.0634	528	2.11
RAB4B	4.95	8	1.53	0.937	17010	0.966	0.0634	527	2.11
SLC10A3	4.95	8	1.53	0.937	17011	0.965	0.0634	526	2.12
ZNF329	4.96	8	1.53	0.937	17012	0.966	0.0633	525	2.12
EPHA4	4.96	8	1.53	0.937	17013	0.966	0.0633	524	2.12
TRIP13	4.96	8	1.53	0.937	17014	0.966	0.0632	523	2.12
VSIG8	4.96	8	1.53	0.937	17015	0.965	0.0632	522	2.12
COPRS	4.96	8	1.53	0.937	17016	0.965	0.0632	521	2.13
FBXL4	4.96	8	1.53	0.937	17017	0.965	0.0632	520	2.13
SDHAF1	4.96	8	1.53	0.937	17018	0.965	0.0631	519	2.13
CHI3L2	4.97	8	1.53	0.937	17019	0.966	0.0629	518	2.13
SLC9A1	4.97	8	1.53	0.937	17020	0.966	0.0629	517	2.13
PIFO	4.97	8	1.53	0.937	17021	0.966	0.0628	516	2.13
EIF3H	4.97	8	1.53	0.937	17022	0.966	0.0627	515	2.14
KRT3	4.92	8	1.52	0.935	16988	0.965	0.0647	549	2.07
EFNB2	4.92	8	1.52	0.935	16989	0.965	0.0647	548	2.07
PINK1	4.92	8	1.52	0.936	16990	0.966	0.0645	547	2.07
SPATA12	4.92	8	1.52	0.936	16991	0.966	0.0644	546	2.07
SORBS2	4.92	8	1.52	0.936	16992	0.966	0.0644	545	2.07
OR2A2	4.93	8	1.52	0.936	16993	0.966	0.0643	544	2.07
CHP2	4.93	8	1.52	0.936	16994	0.966	0.0643	543	2.08
ERRFI1	4.93	8	1.52	0.936	16995	0.966	0.0641	542	2.07
NAT2	4.93	8	1.52	0.936	16996	0.966	0.0641	541	2.08
TRIM63	4.94	8	1.52	0.936	16997	0.966	0.064	540	2.08
CYLC2	4.94	8	1.52	0.936	16998	0.966	0.0639	539	2.08
HOXA7	4.94	8	1.52	0.936	16999	0.966	0.0639	538	2.08
CARD17	4.94	8	1.52	0.936	17000	0.966	0.0639	537	2.09
FGB	4.94	8	1.52	0.936	17001	0.966	0.0638	536	2.09
NDUFS8	4.94	8	1.52	0.936	17002	0.966	0.0638	535	2.09
RFX3	4.94	8	1.52	0.936	17003	0.966	0.0638	534	2.1
MLANA	4.94	8	1.52	0.936	17004	0.965	0.0638	533	2.1
RAG1	4.94	8	1.52	0.936	17005	0.966	0.0637	532	2.1
ADAD1	4.88	8	1.51	0.934	16973	0.965	0.0661	564	2.06
ACAN	4.88	8	1.51	0.934	16974	0.965	0.0661	563	2.06
LAMP3	4.88	8	1.51	0.934	16975	0.965	0.0661	562	2.06
AVPR1A	4.88	8	1.51	0.934	16976	0.965	0.0661	561	2.06
IRX2	4.88	8	1.51	0.934	16977	0.965	0.066	560	2.07
CCL1	4.88	8	1.51	0.934	16978	0.965	0.066	559	2.07
TP53I3	4.88	8	1.51	0.934	16979	0.965	0.0659	558	2.07
YLPM1	4.89	8	1.51	0.934	16980	0.965	0.0657	557	2.07
PTCHD3	4.89	8	1.51	0.934	16981	0.965	0.0657	556	2.07
APLN	4.9	8	1.51	0.935	16982	0.965	0.0653	555	2.06
C18orf63	4.9	8	1.51	0.935	16983	0.965	0.0653	554	2.07
NT5DC4	4.9	8	1.51	0.935	16984	0.965	0.0652	553	2.07
ZNF24	4.9	8	1.51	0.935	16985	0.965	0.0651	552	2.07
ZNF594	4.9	8	1.51	0.935	16986	0.965	0.0651	551	2.07
ZFYVE1	4.91	8	1.51	0.935	16987	0.965	0.0649	550	2.07
SGMS2	4.84	8	1.5	0.933	16960	0.964	0.0673	577	2.05
APCDD1L	4.84	8	1.5	0.933	16961	0.964	0.0673	576	2.05
SLC6A6	4.84	8	1.5	0.933	16962	0.964	0.0673	575	2.05
HSPA4	4.85	8	1.5	0.933	16963	0.965	0.067	574	2.05
C14orf180	4.85	8	1.5	0.933	16964	0.965	0.0669	573	2.05
TTC22	4.86	8	1.5	0.933	16965	0.965	0.0667	572	2.05
PGBD5	4.86	8	1.5	0.933	16966	0.965	0.0667	571	2.05
DNAJB12	4.86	8	1.5	0.933	16967	0.965	0.0667	570	2.05
YWHAQ	4.86	8	1.5	0.933	16968	0.965	0.0666	569	2.05
QKI	4.86	8	1.5	0.933	16969	0.965	0.0665	568	2.05
COL12A1	4.87	8	1.5	0.934	16970	0.965	0.0664	567	2.05
ARHGAP6	4.87	8	1.5	0.934	16971	0.965	0.0664	566	2.06
JPH4	4.87	8	1.5	0.934	16972	0.965	0.0663	565	2.06
HP	4.8	8	1.49	0.931	16945	0.964	0.0687	592	2.04
C6orf118	4.81	8	1.49	0.931	16946	0.964	0.0687	591	2.04
DUSP22	4.81	8	1.49	0.931	16947	0.964	0.0686	590	2.04
P4HTM	4.81	8	1.49	0.931	16948	0.964	0.0685	589	2.04
MBNL3	4.81	8	1.49	0.932	16949	0.964	0.0685	588	2.04
C11orf70	4.81	8	1.49	0.932	16950	0.964	0.0684	587	2.04
FAM229B	4.82	8	1.49	0.932	16951	0.964	0.0682	586	2.04
SLC25A13	4.82	8	1.49	0.932	16952	0.964	0.0682	585	2.04
ZNF250	4.82	8	1.49	0.932	16953	0.964	0.0682	584	2.05
KLRF1	4.82	8	1.49	0.932	16954	0.964	0.0682	583	2.05
FCHO1	4.82	8	1.49	0.932	16955	0.964	0.0682	582	2.05
PRSS42	4.82	8	1.49	0.932	16956	0.964	0.068	581	2.05
GPR25	4.83	8	1.49	0.932	16957	0.964	0.0679	580	2.05
GCSAML	4.83	8	1.49	0.932	16958	0.964	0.0678	579	2.05
TLR10	4.83	8	1.49	0.932	16959	0.964	0.0677	578	2.05
RIPK1	4.77	8	1.48	0.93	16930	0.963	0.07	607	2.02
MYLPF	4.77	8	1.48	0.93	16931	0.963	0.07	606	2.03
SLC25A5	4.13	6	1.48	0.93	16932	0.963	0.0699	605	2.03
PVRL2	4.78	8	1.48	0.93	16933	0.963	0.0698	604	2.03
XYLB	4.78	8	1.48	0.93	16934	0.963	0.0697	603	2.03
ATP6V1B1	4.78	8	1.48	0.93	16935	0.963	0.0697	602	2.03
HIST1H4F	4.78	8	1.48	0.93	16936	0.963	0.0697	601	2.03
OR7A17	4.78	8	1.48	0.93	16937	0.963	0.0696	600	2.03
PHC3	4.78	8	1.48	0.931	16938	0.963	0.0695	599	2.03
AMN1	4.79	8	1.48	0.931	16939	0.963	0.0694	598	2.04
MAGEA12	4.79	8	1.48	0.931	16940	0.964	0.0692	597	2.03
GCGR	4.79	8	1.48	0.931	16941	0.964	0.0692	596	2.03
ZSWIM5	4.8	8	1.48	0.931	16942	0.964	0.069	595	2.03
LMF2	4.8	8	1.48	0.931	16943	0.964	0.0689	594	2.03
ATAT1	4.8	8	1.48	0.931	16944	0.964	0.0688	593	2.04
TCEAL1	4.73	8	1.47	0.929	16906	0.963	0.0714	631	1.99
OR3A1	4.73	8	1.47	0.929	16907	0.963	0.0714	630	1.99
ZNF606	4.74	8	1.47	0.929	16908	0.963	0.0713	629	1.99
USP28	4.74	8	1.47	0.929	16909	0.963	0.0712	628	1.99
TPSD1	4.74	8	1.47	0.929	16910	0.963	0.0712	627	1.99
BEND5	4.74	8	1.47	0.929	16911	0.963	0.0712	626	1.99
SOX7	4.74	8	1.47	0.929	16912	0.963	0.0711	625	2
OR8G5	4.74	8	1.47	0.929	16913	0.963	0.0711	624	2
CLCNKA	4.74	8	1.47	0.929	16914	0.963	0.071	623	2
VWA2	4.74	8	1.47	0.929	16915	0.963	0.071	622	2
ZNF503	4.74	8	1.47	0.929	16916	0.963	0.071	621	2
GPD2	4.75	8	1.47	0.929	16917	0.963	0.0707	620	2
RASA3	4.75	8	1.47	0.929	16918	0.963	0.0707	619	2
SCN3A	4.75	8	1.47	0.929	16919	0.963	0.0706	618	2
C6orf1	4.75	8	1.47	0.929	16920	0.963	0.0706	617	2.01
TDRD7	4.75	8	1.47	0.929	16921	0.963	0.0706	616	2.01
MMP2	4.76	8	1.47	0.929	16922	0.963	0.0705	615	2.01
WDR66	4.76	8	1.47	0.929	16923	0.963	0.0705	614	2.01
ZSCAN31	4.76	8	1.47	0.929	16924	0.963	0.0705	613	2.02
ZNF141	4.12	6	1.47	0.929	16925	0.963	0.0705	612	2.02
SOX11	4.76	8	1.47	0.93	16926	0.963	0.0705	611	2.02
TEX11	4.76	8	1.47	0.93	16927	0.963	0.0703	610	2.02
EDF1	4.76	8	1.47	0.93	16928	0.963	0.0702	609	2.02
DOCK9	4.76	8	1.47	0.93	16929	0.963	0.0702	608	2.03
ZNF420	4.7	8	1.46	0.927	16890	0.963	0.0728	647	1.97
MSANTD2	4.7	8	1.46	0.927	16891	0.963	0.0727	646	1.97
CEP85	4.7	8	1.46	0.927	16892	0.963	0.0727	645	1.98
SRSF9	4.7	8	1.46	0.927	16893	0.963	0.0726	644	1.98
LIN28B	4.7	8	1.46	0.927	16894	0.963	0.0725	643	1.98
OR52B6	4.71	8	1.46	0.928	16895	0.963	0.0724	642	1.98
FAM78B	4.71	8	1.46	0.928	16896	0.963	0.0724	641	1.98
DLX6	4.71	8	1.46	0.928	16897	0.963	0.0723	640	1.98
RRH	4.71	8	1.46	0.928	16898	0.963	0.0723	639	1.98
ANXA1	4.71	8	1.46	0.928	16899	0.963	0.0722	638	1.99
R3HDML	4.72	8	1.46	0.928	16900	0.963	0.072	637	1.98
ETV5	4.72	8	1.46	0.928	16901	0.963	0.0719	636	1.98
CAMKK2	4.72	8	1.46	0.928	16902	0.963	0.0719	635	1.99
PIGN	4.72	8	1.46	0.928	16903	0.963	0.0717	634	1.98
CGNL1	4.73	8	1.46	0.928	16904	0.963	0.0716	633	1.98
DCAF4	4.73	8	1.46	0.928	16905	0.963	0.0715	632	1.99
PXMP4	4.66	8	1.45	0.926	16874	0.962	0.0742	663	1.96
SLC17A2	4.66	8	1.45	0.926	16875	0.962	0.0741	662	1.96
CTXN3	4.67	8	1.45	0.926	16876	0.962	0.0739	661	1.96
TBX5	4.67	8	1.45	0.926	16877	0.962	0.0739	660	1.96
SCN10A	4.67	8	1.45	0.926	16878	0.962	0.0738	659	1.96
CCAR1	4.67	8	1.45	0.926	16879	0.962	0.0737	658	1.96
CASP5	4.68	8	1.45	0.926	16880	0.962	0.0736	657	1.96
CSDC2	4.68	8	1.45	0.927	16881	0.963	0.0734	656	1.96
SYNPR	4.68	8	1.45	0.927	16882	0.963	0.0734	655	1.96
EVX1	4.68	8	1.45	0.927	16883	0.963	0.0733	654	1.97
KCNA1	4.68	8	1.45	0.927	16884	0.963	0.0732	653	1.97
PTCHD4	4.69	8	1.45	0.927	16885	0.963	0.0731	652	1.97
NAP1L3	4.69	8	1.45	0.927	16886	0.963	0.073	651	1.97
LILRA1	4.69	8	1.45	0.927	16887	0.963	0.073	650	1.97
PTPN12	4.69	8	1.45	0.927	16888	0.963	0.0729	649	1.97
DRAXIN	4.69	8	1.45	0.927	16889	0.963	0.0729	648	1.97
OR10R2	4.62	8	1.44	0.924	16852	0.962	0.0756	685	1.94
CNTN4	4.62	8	1.44	0.924	16853	0.962	0.0756	684	1.94
SPPL2A	4.62	8	1.44	0.924	16854	0.962	0.0756	683	1.94
ZNF536	4.63	8	1.44	0.925	16855	0.962	0.0752	682	1.93
FBXL7	4.64	8	1.44	0.925	16856	0.962	0.0751	681	1.93
PLEKHH2	4.64	8	1.44	0.925	16857	0.962	0.075	680	1.93
GALP	4.64	8	1.44	0.925	16858	0.962	0.0749	679	1.94
LAMP5	4.64	8	1.44	0.925	16859	0.962	0.0749	678	1.94
GTSF1	4.64	8	1.44	0.925	16860	0.962	0.0748	677	1.94
OR8K3	4.65	8	1.44	0.925	16861	0.962	0.0747	676	1.94
C6orf132	4.65	8	1.44	0.925	16862	0.962	0.0747	675	1.94
RAB20	4.65	8	1.44	0.925	16863	0.962	0.0747	674	1.94
KIAA1161	4.65	8	1.44	0.925	16864	0.962	0.0746	673	1.94
IFFO2	4.65	8	1.44	0.925	16865	0.962	0.0746	672	1.95
SCML2	4.65	8	1.44	0.925	16866	0.962	0.0745	671	1.95
HERPUD2	4.65	8	1.44	0.926	16867	0.962	0.0745	670	1.95
FUT11	4.65	8	1.44	0.926	16868	0.962	0.0745	669	1.95
ADAMTS1	4.65	8	1.44	0.926	16869	0.962	0.0744	668	1.95
SERP1	4.66	8	1.44	0.926	16870	0.962	0.0744	667	1.95
KHDRBS1	4.66	8	1.44	0.926	16871	0.962	0.0743	666	1.96
BARD1	4.66	8	1.44	0.926	16872	0.962	0.0743	665	1.96
OR2A12	4.66	8	1.44	0.926	16873	0.962	0.0743	664	1.96
NDUFB1	3.97	6	1.43	0.923	16825	0.962	0.077	712	1.9
OR6P1	4.59	8	1.43	0.923	16826	0.962	0.0769	711	1.9
C20orf195	4.59	8	1.43	0.923	16827	0.962	0.0769	710	1.9
FAM122C	4.59	8	1.43	0.923	16828	0.962	0.0769	709	1.9
CCL11	4.59	8	1.43	0.923	16829	0.962	0.0769	708	1.9
IGFL3	4.59	8	1.43	0.923	16830	0.962	0.0768	707	1.9
TMPRSS15	4.59	8	1.43	0.923	16831	0.962	0.0767	706	1.91
ZNF177	4.6	8	1.43	0.923	16832	0.962	0.0767	705	1.91
ACO1	4.6	8	1.43	0.923	16833	0.962	0.0766	704	1.91
FUT5	4.6	8	1.43	0.923	16834	0.962	0.0766	703	1.91
TREM1	4.6	8	1.43	0.923	16835	0.962	0.0765	702	1.91
QRICH2	4.6	8	1.43	0.924	16836	0.962	0.0765	701	1.91
XKR3	4.6	8	1.43	0.924	16837	0.962	0.0765	700	1.92
TGFBRAP1	4.6	8	1.43	0.924	16838	0.962	0.0765	699	1.92
CYP3A5	4.6	8	1.43	0.924	16839	0.962	0.0765	698	1.92
IDH1	4.61	8	1.43	0.924	16840	0.962	0.0762	697	1.92
SYPL1	4.61	8	1.43	0.924	16841	0.962	0.0762	696	1.92
ZNF175	4.61	8	1.43	0.924	16842	0.962	0.0762	695	1.92
LZTFL1	4.61	8	1.43	0.924	16843	0.962	0.0762	694	1.92
ITIH2	4.61	8	1.43	0.924	16844	0.962	0.0761	693	1.93
PTF1A	4.61	8	1.43	0.924	16845	0.962	0.076	692	1.93
SCAF8	4.62	8	1.43	0.924	16846	0.962	0.0759	691	1.93
XKRX	4.62	8	1.43	0.924	16847	0.962	0.0759	690	1.93
PPARD	4.62	8	1.43	0.924	16848	0.962	0.0759	689	1.93
COL3A1	4.62	8	1.43	0.924	16849	0.962	0.0759	688	1.93
PDE5A	4.62	8	1.43	0.924	16850	0.962	0.0758	687	1.93
MS4A5	4.62	8	1.43	0.924	16851	0.962	0.0757	686	1.94
NDUFAF6	4.56	8	1.42	0.922	16806	0.962	0.0783	731	1.88
SCXA	4.56	8	1.42	0.922	16807	0.962	0.0783	730	1.88
GPER1	4.56	8	1.42	0.922	16808	0.962	0.0783	729	1.88
ELMOD1	4.56	8	1.42	0.922	16809	0.962	0.0782	728	1.88
COL11A2	4.56	8	1.42	0.922	16810	0.962	0.0782	727	1.89
HIST1H4L	3.95	6	1.42	0.922	16811	0.962	0.0781	726	1.89
LATS1	4.56	8	1.42	0.922	16812	0.962	0.0781	725	1.89
GFOD1	4.57	8	1.42	0.922	16813	0.962	0.0779	724	1.89
KCNE1	4.57	8	1.42	0.922	16814	0.962	0.0778	723	1.89
EPB41L1	4.57	8	1.42	0.922	16815	0.962	0.0777	722	1.89
OR4C12	4.57	8	1.42	0.922	16816	0.962	0.0777	721	1.89
TAS1R2	4.57	8	1.42	0.922	16817	0.962	0.0777	720	1.89
TERT	4.57	8	1.42	0.922	16818	0.962	0.0775	719	1.89
DTNB	4.58	8	1.42	0.923	16819	0.962	0.0775	718	1.89
AP3S2	3.96	6	1.42	0.923	16820	0.962	0.0774	717	1.89
RNF183	4.58	8	1.42	0.923	16821	0.962	0.0773	716	1.89
ASB7	4.58	8	1.42	0.923	16822	0.962	0.0773	715	1.9
CD209	4.58	8	1.42	0.923	16823	0.962	0.0772	714	1.9
HIATL1	4.59	8	1.42	0.923	16824	0.962	0.0771	713	1.9
LTA	4.51	8	1.41	0.92	16785	0.961	0.08	752	1.87
JAG2	4.52	8	1.41	0.92	16786	0.961	0.08	751	1.87
RASSF9	4.52	8	1.41	0.92	16787	0.961	0.0798	750	1.87
ETS1	4.52	8	1.41	0.92	16788	0.961	0.0798	749	1.87
NUCB1	4.52	8	1.41	0.92	16789	0.961	0.0798	748	1.87
FBXO7	4.52	8	1.41	0.92	16790	0.961	0.0797	747	1.87
ZNF774	4.52	8	1.41	0.92	16791	0.961	0.0797	746	1.87
IGFL1	4.52	8	1.41	0.92	16792	0.961	0.0796	745	1.87
FAM124A	4.53	8	1.41	0.921	16793	0.961	0.0795	744	1.87
TMEM19	4.53	8	1.41	0.921	16794	0.961	0.0794	743	1.87
LRRD1	4.53	8	1.41	0.921	16795	0.961	0.0792	742	1.87
MYH10	4.53	8	1.41	0.921	16796	0.961	0.0792	741	1.87
SOX5	4.54	8	1.41	0.921	16797	0.961	0.0792	740	1.88
C21orf62	4.54	8	1.41	0.921	16798	0.961	0.0791	739	1.88
ARHGAP24	4.54	8	1.41	0.921	16799	0.961	0.079	738	1.88
RGP1	4.54	8	1.41	0.921	16800	0.961	0.079	737	1.88
DUSP7	4.54	8	1.41	0.921	16801	0.961	0.079	736	1.88
ZNF160	4.54	8	1.41	0.921	16802	0.961	0.0789	735	1.88
GRID1	4.54	8	1.41	0.921	16803	0.961	0.0788	734	1.88
MRPL9	4.55	8	1.41	0.921	16804	0.961	0.0787	733	1.88
CXorf66	4.55	8	1.41	0.921	16805	0.961	0.0786	732	1.88
DEFB123	4.49	8	1.4	0.919	16769	0.961	0.0812	768	1.85
EFHC2	4.49	8	1.4	0.919	16770	0.961	0.0811	767	1.85
PRCP	4.49	8	1.4	0.919	16771	0.961	0.081	766	1.86
HHLA3	4.5	8	1.4	0.919	16772	0.961	0.0807	765	1.85
FGF7	4.5	8	1.4	0.919	16773	0.961	0.0807	764	1.85
NEK6	4.5	8	1.4	0.919	16774	0.961	0.0807	763	1.85
SLC2A4	4.5	8	1.4	0.919	16775	0.961	0.0806	762	1.85
ETS2	4.5	8	1.4	0.92	16776	0.961	0.0805	761	1.85
C16orf70	4.22	7	1.4	0.92	16777	0.961	0.0803	760	1.85
PRR7	3.9	6	1.4	0.92	16778	0.961	0.0803	759	1.86
PCDHB5	4.51	8	1.4	0.92	16779	0.961	0.0802	758	1.85
ALG3	4.51	8	1.4	0.92	16780	0.961	0.0802	757	1.86
KLHL41	4.51	8	1.4	0.92	16781	0.961	0.0801	756	1.86
CSF3R	4.51	8	1.4	0.92	16782	0.961	0.0801	755	1.86
SEC31A	4.51	8	1.4	0.92	16783	0.961	0.0801	754	1.86
C12orf57	4.51	8	1.4	0.92	16784	0.961	0.08	753	1.86
TCEAL7	4.45	8	1.39	0.917	16740	0.961	0.0829	797	1.82
GIGYF1	4.45	8	1.39	0.917	16741	0.961	0.0828	796	1.82
UTS2B	4.45	8	1.39	0.917	16742	0.961	0.0827	795	1.83
C9orf96	4.45	8	1.39	0.917	16743	0.961	0.0827	794	1.83
ST8SIA4	4.45	8	1.39	0.917	16744	0.961	0.0827	793	1.83
MSX1	4.45	8	1.39	0.917	16745	0.961	0.0827	792	1.83
NUAK2	3.85	6	1.39	0.917	16746	0.961	0.0827	791	1.83
PELI2	4.45	8	1.39	0.917	16747	0.961	0.0826	790	1.83
HSPA12A	4.45	8	1.39	0.917	16748	0.961	0.0826	789	1.84
LARP4B	4.45	8	1.39	0.917	16749	0.961	0.0826	788	1.84
DSC2	4.45	8	1.39	0.917	16750	0.96	0.0826	787	1.84
HHATL	4.45	8	1.39	0.917	16751	0.96	0.0826	786	1.84
CUL5	4.45	8	1.39	0.917	16752	0.96	0.0825	785	1.84
UNC5C	4.45	8	1.39	0.917	16753	0.96	0.0825	784	1.85
ZNF551	4.46	8	1.39	0.918	16754	0.96	0.0825	783	1.85
LRTM2	4.46	8	1.39	0.918	16755	0.96	0.0824	782	1.85
METTL25	3.86	6	1.39	0.918	16756	0.96	0.0824	781	1.85
ASGR1	4.46	8	1.39	0.918	16757	0.96	0.0823	780	1.85
ZSCAN30	4.46	8	1.39	0.918	16758	0.96	0.0822	779	1.85
ZNF740	4.47	8	1.39	0.918	16759	0.961	0.082	778	1.85
MTFR2	4.47	8	1.39	0.918	16760	0.961	0.082	777	1.85
LDOC1	4.47	8	1.39	0.918	16761	0.961	0.0819	776	1.85
CCK	4.47	8	1.39	0.918	16762	0.961	0.0818	775	1.85
EPS15	4.47	8	1.39	0.918	16763	0.961	0.0818	774	1.85
IFT80	4.47	8	1.39	0.918	16764	0.961	0.0818	773	1.86
MX2	4.47	8	1.39	0.918	16765	0.96	0.0818	772	1.86
MAATS1	4.47	8	1.39	0.918	16766	0.96	0.0817	771	1.86
CDK15	4.48	8	1.39	0.918	16767	0.961	0.0816	770	1.86
KCNK13	4.48	8	1.39	0.918	16768	0.961	0.0816	769	1.86
AMBN	4.41	8	1.38	0.916	16710	0.961	0.0844	827	1.79
CASKIN1	3.82	6	1.38	0.916	16711	0.961	0.0844	826	1.79
ACSL1	4.41	8	1.38	0.916	16712	0.961	0.0844	825	1.79
TXNRD1	4.41	8	1.38	0.916	16713	0.961	0.0844	824	1.8
CCDC65	4.41	8	1.38	0.916	16714	0.961	0.0844	823	1.8
EMR1	4.41	8	1.38	0.916	16715	0.961	0.0843	822	1.8
LURAP1	4.41	8	1.38	0.916	16716	0.961	0.0842	821	1.8
EID3	4.42	8	1.38	0.916	16717	0.961	0.0841	820	1.8
OR10G6	4.42	8	1.38	0.916	16718	0.961	0.0841	819	1.8
UMOD	4.42	8	1.38	0.916	16719	0.961	0.0839	818	1.8
FAM151B	4.42	8	1.38	0.916	16720	0.961	0.0839	817	1.8
KPNA7	4.42	8	1.38	0.916	16721	0.961	0.0839	816	1.8
MEPE	4.42	8	1.38	0.916	16722	0.961	0.0838	815	1.8
KIF4B	4.43	8	1.38	0.916	16723	0.961	0.0837	814	1.8
COX11	4.43	8	1.38	0.916	16724	0.961	0.0836	813	1.8
PLA2G15	4.43	8	1.38	0.916	16725	0.961	0.0836	812	1.81
DBNDD2	4.43	8	1.38	0.916	16726	0.961	0.0836	811	1.81
ACAD9	4.43	8	1.38	0.916	16727	0.961	0.0836	810	1.81
ADAMTS16	4.43	8	1.38	0.917	16728	0.961	0.0835	809	1.81
IL1RAPL1	4.43	8	1.38	0.917	16729	0.961	0.0834	808	1.81
LRG1	4.43	8	1.38	0.917	16730	0.961	0.0833	807	1.81
STOML1	4.44	8	1.38	0.917	16731	0.961	0.0833	806	1.81
PEX11G	4.44	8	1.38	0.917	16732	0.961	0.0833	805	1.81
GPR34	4.44	8	1.38	0.917	16733	0.961	0.0832	804	1.82
SEMG2	4.44	8	1.38	0.917	16734	0.961	0.0832	803	1.82
SMC1B	4.44	8	1.38	0.917	16735	0.961	0.0831	802	1.82
ZFYVE20	4.44	8	1.38	0.917	16736	0.961	0.0831	801	1.82
ESR1	4.44	8	1.38	0.917	16737	0.961	0.0831	800	1.82
C9orf92	4.44	8	1.38	0.917	16738	0.961	0.0831	799	1.82
UGT1A4	4.44	8	1.38	0.917	16739	0.961	0.0831	798	1.83
MAPRE2	4.37	8	1.37	0.914	16676	0.961	0.0861	861	1.75
M6PR	4.37	8	1.37	0.914	16677	0.961	0.086	860	1.75
DAK	4.38	8	1.37	0.914	16678	0.961	0.0859	859	1.75
TSPEAR	4.38	8	1.37	0.914	16679	0.961	0.0859	858	1.76
GPR31	4.38	8	1.37	0.914	16680	0.961	0.0858	857	1.76
MUT	4.38	8	1.37	0.914	16681	0.961	0.0858	856	1.76
IPO8	4.38	8	1.37	0.914	16682	0.961	0.0858	855	1.76
OXT	4.38	8	1.37	0.914	16683	0.961	0.0857	854	1.76
OR1J2	4.38	8	1.37	0.914	16684	0.961	0.0857	853	1.76
PRDM9	3.8	6	1.37	0.914	16685	0.961	0.0856	852	1.76
FNDC1	4.38	8	1.37	0.914	16686	0.961	0.0856	851	1.76
LOXL2	4.38	8	1.37	0.914	16687	0.961	0.0856	850	1.77
RAB4A	4.39	8	1.37	0.915	16688	0.961	0.0855	849	1.77
ZNF880	4.39	8	1.37	0.915	16689	0.961	0.0854	848	1.77
C1orf94	4.39	8	1.37	0.915	16690	0.961	0.0854	847	1.77
ELTD1	4.39	8	1.37	0.915	16691	0.961	0.0854	846	1.77
NTN3	4.39	8	1.37	0.915	16692	0.961	0.0853	845	1.77
LRRC56	4.39	8	1.37	0.915	16693	0.961	0.0853	844	1.77
RNF31	4.39	8	1.37	0.915	16694	0.961	0.0853	843	1.77
IFIT5	4.39	8	1.37	0.915	16695	0.961	0.0852	842	1.78
ZNF566	4.39	8	1.37	0.915	16696	0.961	0.0852	841	1.78
SEPHS2	4.39	8	1.37	0.915	16697	0.961	0.0851	840	1.78
ARL6	3.8	6	1.37	0.915	16698	0.961	0.0851	839	1.78
RBM38	4.39	8	1.37	0.915	16699	0.961	0.0851	838	1.78
SDCBP2	4.39	8	1.37	0.915	16700	0.961	0.0851	837	1.78
MYOC	4.4	8	1.37	0.915	16701	0.961	0.085	836	1.78
CLK1	4.4	8	1.37	0.915	16702	0.961	0.0849	835	1.78
RALGPS1	4.4	8	1.37	0.915	16703	0.961	0.0849	834	1.78
FOXRED2	4.4	8	1.37	0.915	16704	0.961	0.0848	833	1.78
FGA	4.4	8	1.37	0.915	16705	0.961	0.0847	832	1.79
SLC5A1	4.4	8	1.37	0.915	16706	0.961	0.0847	831	1.79
LXN	4.4	8	1.37	0.915	16707	0.961	0.0847	830	1.79
HR	4.41	8	1.37	0.915	16708	0.961	0.0846	829	1.79
CLRN1	4.41	8	1.37	0.915	16709	0.961	0.0846	828	1.79
SREBF2	4.33	8	1.36	0.912	16647	0.961	0.0877	890	1.73
TAS2R8	4.33	8	1.36	0.912	16648	0.961	0.0877	889	1.73
LPAR1	4.34	8	1.36	0.912	16649	0.961	0.0877	888	1.73
SLC23A1	4.34	8	1.36	0.912	16650	0.961	0.0876	887	1.73
FGGY	4.34	8	1.36	0.912	16651	0.961	0.0876	886	1.73
KLHL35	4.34	8	1.36	0.912	16652	0.961	0.0875	885	1.73
OR52M1	4.34	8	1.36	0.913	16653	0.961	0.0875	884	1.74
FAM133A	4.34	8	1.36	0.913	16654	0.961	0.0874	883	1.74
ZNF837	4.34	8	1.36	0.913	16655	0.961	0.0873	882	1.74
LRRC42	4.35	8	1.36	0.913	16656	0.961	0.0872	881	1.74
PRAME	4.35	8	1.36	0.913	16657	0.961	0.0871	880	1.74
KRT76	4.35	8	1.36	0.913	16658	0.961	0.0871	879	1.74
CA3	4.35	8	1.36	0.913	16659	0.961	0.0871	878	1.74
TSNARE1	4.35	8	1.36	0.913	16660	0.961	0.0871	877	1.74
PTH2	4.35	8	1.36	0.913	16661	0.961	0.087	876	1.74
SNN	4.35	8	1.36	0.913	16662	0.961	0.087	875	1.74
RBM4	4.35	8	1.36	0.913	16663	0.961	0.087	874	1.75
SNX6	4.35	8	1.36	0.913	16664	0.961	0.0869	873	1.74
HCAR2	4.36	8	1.36	0.913	16665	0.961	0.0867	872	1.74
DGKD	4.36	8	1.36	0.913	16666	0.961	0.0867	871	1.74
LRRN3	4.36	8	1.36	0.913	16667	0.961	0.0866	870	1.75
ESPNL	4.36	8	1.36	0.913	16668	0.961	0.0866	869	1.75
MCEE	4.36	8	1.36	0.913	16669	0.961	0.0866	868	1.75
VAT1	4.36	8	1.36	0.913	16670	0.961	0.0865	867	1.75
C12orf42	4.36	8	1.36	0.914	16671	0.961	0.0865	866	1.75
PDC	4.36	8	1.36	0.914	16672	0.961	0.0865	865	1.75
LCLAT1	4.37	8	1.36	0.914	16673	0.961	0.0863	864	1.75
CPVL	4.37	8	1.36	0.914	16674	0.961	0.0863	863	1.75
CCNL1	4.37	8	1.36	0.914	16675	0.961	0.0862	862	1.75
ZNF699	4.3	8	1.35	0.911	16614	0.961	0.0892	923	1.7
POU4F2	4.3	8	1.35	0.911	16615	0.961	0.0892	922	1.7
ZDHHC16	4.3	8	1.35	0.911	16616	0.961	0.0891	921	1.7
BTG1	4.3	8	1.35	0.911	16617	0.961	0.0891	920	1.7
ZNF83	4.3	8	1.35	0.911	16618	0.961	0.089	919	1.7
C6orf123	4.3	8	1.35	0.911	16619	0.961	0.089	918	1.7
ARMC3	4.31	8	1.35	0.911	16620	0.961	0.089	917	1.7
PACSIN3	3.73	6	1.35	0.911	16621	0.961	0.0889	916	1.7
KIF3C	4.31	8	1.35	0.911	16622	0.961	0.0889	915	1.7
LRRC61	4.31	8	1.35	0.911	16623	0.961	0.0889	914	1.71
METTL24	4.31	8	1.35	0.911	16624	0.961	0.0888	913	1.71
C7orf33	4.31	8	1.35	0.911	16625	0.961	0.0887	912	1.71
NGFRAP1	4.31	8	1.35	0.911	16626	0.961	0.0887	911	1.71
GOLGA6L2	4.31	8	1.35	0.911	16627	0.961	0.0887	910	1.71
GPR62	4.31	8	1.35	0.911	16628	0.961	0.0886	909	1.71
SEC22A	4.32	8	1.35	0.912	16629	0.961	0.0884	908	1.71
MCAT	4.32	8	1.35	0.912	16630	0.961	0.0884	907	1.71
PRDX6	4.32	8	1.35	0.912	16631	0.961	0.0884	906	1.71
RIMS3	4.32	8	1.35	0.912	16632	0.961	0.0884	905	1.71
OGG1	4.32	8	1.35	0.912	16633	0.961	0.0883	904	1.71
OR10A2	4.32	8	1.35	0.912	16634	0.961	0.0883	903	1.71
ZNF253	3.74	6	1.35	0.912	16635	0.961	0.0883	902	1.72
TECPR2	4.32	8	1.35	0.912	16636	0.961	0.0881	901	1.72
GP5	4.33	8	1.35	0.912	16637	0.961	0.0881	900	1.72
A2ML1	4.33	8	1.35	0.912	16638	0.961	0.088	899	1.72
KPTN	4.33	8	1.35	0.912	16639	0.961	0.088	898	1.72
C20orf62	4.33	8	1.35	0.912	16640	0.961	0.0879	897	1.72
RAP1A	4.33	8	1.35	0.912	16641	0.961	0.0879	896	1.72
UPK2	4.33	8	1.35	0.912	16642	0.961	0.0878	895	1.72
EML6	4.33	8	1.35	0.912	16643	0.961	0.0878	894	1.72
KCNC1	4.33	8	1.35	0.912	16644	0.961	0.0878	893	1.72
ELK3	4.33	8	1.35	0.912	16645	0.961	0.0877	892	1.72
DERL1	4.33	8	1.35	0.912	16646	0.961	0.0877	891	1.73
MAP2K4	4.26	8	1.34	0.909	16591	0.961	0.0909	946	1.68
CHL1	4.27	8	1.34	0.909	16592	0.961	0.0907	945	1.68
PHKA1	4.27	8	1.34	0.909	16593	0.961	0.0907	944	1.68
PPARGC1A	4.27	8	1.34	0.909	16594	0.961	0.0905	943	1.68
DDAH1	4.27	8	1.34	0.91	16595	0.961	0.0905	942	1.68
MICA	3.7	6	1.34	0.91	16596	0.961	0.0905	941	1.69
ATRNL1	4.27	8	1.34	0.91	16597	0.961	0.0905	940	1.69
NPY	4.27	8	1.34	0.91	16598	0.961	0.0904	939	1.69
PICK1	4.28	8	1.34	0.91	16599	0.961	0.0903	938	1.69
BBIP1	4.28	8	1.34	0.91	16600	0.961	0.0903	937	1.69
PTAFR	4.28	8	1.34	0.91	16601	0.961	0.0902	936	1.69
FAM19A2	4.28	8	1.34	0.91	16602	0.961	0.0902	935	1.69
C21orf88	4.28	8	1.34	0.91	16603	0.961	0.09	934	1.69
CGN	4.28	8	1.34	0.91	16604	0.961	0.09	933	1.69
MRPS34	4.28	8	1.34	0.91	16605	0.961	0.09	932	1.69
REC8	4.28	8	1.34	0.91	16606	0.961	0.0899	931	1.69
KHDC3L	4.29	8	1.34	0.91	16607	0.961	0.0898	930	1.69
NOS1	4.29	8	1.34	0.91	16608	0.961	0.0898	929	1.7
INSL4	4.29	8	1.34	0.91	16609	0.961	0.0898	928	1.7
ARHGDIB	4.29	8	1.34	0.91	16610	0.961	0.0898	927	1.7
ARHGEF6	4.29	8	1.34	0.91	16611	0.961	0.0897	926	1.7
ATOX1	4.29	8	1.34	0.91	16612	0.961	0.0897	925	1.7
TMPRSS11A	4.29	8	1.34	0.91	16613	0.961	0.0896	924	1.7
FAM162B	4.23	8	1.33	0.907	16566	0.961	0.0926	971	1.67
TBCEL	4.23	8	1.33	0.907	16567	0.961	0.0925	970	1.67
PATE4	4.23	8	1.33	0.907	16568	0.96	0.0925	969	1.67
PARP11	3.66	6	1.33	0.908	16569	0.961	0.0925	968	1.67
ATP10A	4.23	8	1.33	0.908	16570	0.961	0.0924	967	1.68
SLC29A1	4.23	8	1.33	0.908	16571	0.961	0.0923	966	1.68
C14orf183	4.23	8	1.33	0.908	16572	0.961	0.0923	965	1.68
IQCF2	4.23	8	1.33	0.908	16573	0.961	0.0922	964	1.68
UGT2A1	4.24	8	1.33	0.908	16574	0.961	0.0922	963	1.68
TRDMT1	4.24	8	1.33	0.908	16575	0.961	0.0921	962	1.68
PANK2	4.24	8	1.33	0.908	16576	0.961	0.0921	961	1.68
TMEM220	4.24	8	1.33	0.908	16577	0.96	0.0921	960	1.68
HLTF	4.24	8	1.33	0.908	16578	0.961	0.092	959	1.68
SLC35G3	3.67	6	1.33	0.908	16579	0.961	0.0919	958	1.68
NBEA	3.67	6	1.33	0.908	16580	0.961	0.0918	957	1.68
PLEKHS1	4.25	8	1.33	0.908	16581	0.961	0.0915	956	1.68
VGLL1	4.25	8	1.33	0.909	16582	0.961	0.0914	955	1.68
MC2R	4.25	8	1.33	0.909	16583	0.961	0.0914	954	1.68
KLK2	4.25	8	1.33	0.909	16584	0.961	0.0914	953	1.68
OR9I1	4.25	8	1.33	0.909	16585	0.961	0.0914	952	1.68
UBA6	4.25	8	1.33	0.909	16586	0.961	0.0913	951	1.68
B2M	4.25	8	1.33	0.909	16587	0.961	0.0913	950	1.69
CAMSAP3	4.26	8	1.33	0.909	16588	0.961	0.0913	949	1.69
SLC36A1	4.26	8	1.33	0.909	16589	0.961	0.0912	948	1.69
RASAL1	4.26	8	1.33	0.909	16590	0.961	0.0912	947	1.69
ST8SIA6	4.19	8	1.32	0.906	16541	0.96	0.0942	996	1.66
LSP1	4.19	8	1.32	0.906	16542	0.96	0.0942	995	1.66
USP9Y	4.19	8	1.32	0.906	16543	0.96	0.0941	994	1.66
ALOX12	4.2	8	1.32	0.906	16544	0.961	0.0938	993	1.66
CRTAP	4.2	8	1.32	0.906	16545	0.96	0.0938	992	1.66
HOXD11	4.2	8	1.32	0.906	16546	0.96	0.0938	991	1.66
IFNLR1	4.2	8	1.32	0.906	16547	0.96	0.0937	990	1.66
HHLA2	4.2	8	1.32	0.906	16548	0.96	0.0936	989	1.66
CCSAP	4.2	8	1.32	0.906	16549	0.96	0.0936	988	1.66
TRPV5	4.2	8	1.32	0.906	16550	0.96	0.0936	987	1.66
GAB2	4.21	8	1.32	0.906	16551	0.96	0.0935	986	1.66
SCN3B	4.21	8	1.32	0.907	16552	0.961	0.0934	985	1.66
MRPS6	4.21	8	1.32	0.907	16553	0.961	0.0933	984	1.66
CLIC6	4.21	8	1.32	0.907	16554	0.961	0.0933	983	1.66
NRP2	4.21	8	1.32	0.907	16555	0.961	0.0932	982	1.66
SGCE	4.21	8	1.32	0.907	16556	0.961	0.0932	981	1.67
GSTCD	4.22	8	1.32	0.907	16557	0.961	0.0931	980	1.67
CSTL1	4.22	8	1.32	0.907	16558	0.961	0.0931	979	1.67
ACACB	4.22	8	1.32	0.907	16559	0.96	0.093	978	1.67
C16orf98	4.22	8	1.32	0.907	16560	0.96	0.093	977	1.67
OR5D16	4.22	8	1.32	0.907	16561	0.96	0.093	976	1.67
TBC1D14	4.22	8	1.32	0.907	16562	0.96	0.0929	975	1.67
ENGASE	4.22	8	1.32	0.907	16563	0.96	0.0928	974	1.67
GNA12	4.22	8	1.32	0.907	16564	0.961	0.0926	973	1.67
HOMER2	4.22	8	1.32	0.907	16565	0.961	0.0926	972	1.67
EIF4E3	4.15	8	1.31	0.904	16503	0.961	0.0959	1034	1.63
C7orf25	4.15	8	1.31	0.904	16504	0.961	0.0959	1033	1.63
GTPBP3	4.15	8	1.31	0.904	16505	0.961	0.0959	1032	1.63
SLC26A7	4.16	8	1.31	0.904	16506	0.961	0.0959	1031	1.63
KRT20	4.16	8	1.31	0.904	16507	0.961	0.0958	1030	1.63
AIM2	4.16	8	1.31	0.904	16508	0.961	0.0957	1029	1.63
CLCA4	4.16	8	1.31	0.904	16509	0.961	0.0957	1028	1.63
FOXN2	4.16	8	1.31	0.904	16510	0.96	0.0957	1027	1.63
TSPYL5	4.16	8	1.31	0.904	16511	0.96	0.0957	1026	1.64
MED12L	4.16	8	1.31	0.904	16512	0.96	0.0957	1025	1.64
ZNF3	4.16	8	1.31	0.904	16513	0.96	0.0957	1024	1.64
BEST2	4.16	8	1.31	0.904	16514	0.96	0.0956	1023	1.64
OR52D1	3.61	6	1.31	0.904	16515	0.96	0.0955	1022	1.64
PDE3B	4.16	8	1.31	0.905	16516	0.96	0.0955	1021	1.64
KIFAP3	4.16	8	1.31	0.905	16517	0.96	0.0955	1020	1.64
TMEM156	4.16	8	1.31	0.905	16518	0.96	0.0955	1019	1.64
FAM83F	4.16	8	1.31	0.905	16519	0.96	0.0954	1018	1.64
GRIK1	4.17	8	1.31	0.905	16520	0.96	0.0954	1017	1.65
BCL3	4.17	8	1.31	0.905	16521	0.96	0.0954	1016	1.65
CBX1	4.17	8	1.31	0.905	16522	0.96	0.0953	1015	1.65
ZNF26	4.17	8	1.31	0.905	16523	0.96	0.0953	1014	1.65
NR1I2	4.17	8	1.31	0.905	16524	0.96	0.0951	1013	1.65
KCNC2	4.17	8	1.31	0.905	16525	0.96	0.0951	1012	1.65
CSF1	4.17	8	1.31	0.905	16526	0.96	0.0951	1011	1.65
TTC36	4.18	8	1.31	0.905	16527	0.961	0.0948	1010	1.65
FDCSP	4.18	8	1.31	0.905	16528	0.96	0.0947	1009	1.65
SSTR5	4.18	8	1.31	0.905	16529	0.96	0.0947	1008	1.65
GPR123	4.18	8	1.31	0.905	16530	0.961	0.0946	1007	1.65
RNF133	4.18	8	1.31	0.905	16531	0.96	0.0946	1006	1.65
ZNF512	4.18	8	1.31	0.905	16532	0.96	0.0946	1005	1.65
2020-12-01	4.18	8	1.31	0.905	16533	0.96	0.0945	1004	1.65
FBXO9	4.18	8	1.31	0.905	16534	0.96	0.0945	1003	1.65
OR8K1	4.19	8	1.31	0.906	16535	0.96	0.0945	1002	1.65
CNTRL	4.19	8	1.31	0.906	16536	0.96	0.0944	1001	1.65
C9orf169	4.19	8	1.31	0.906	16537	0.96	0.0944	1000	1.66
OR6C70	4.19	8	1.31	0.906	16538	0.96	0.0944	999	1.66
SIM2	4.19	8	1.31	0.906	16539	0.96	0.0944	998	1.66
BROX	4.19	8	1.31	0.906	16540	0.96	0.0943	997	1.66
LONP2	4.12	8	1.3	0.902	16470	0.961	0.0976	1067	1.6
CCL15	3.57	6	1.3	0.903	16471	0.961	0.0975	1066	1.6
DNAJC1	4.12	8	1.3	0.903	16472	0.961	0.0975	1065	1.6
SLC28A2	4.12	8	1.3	0.903	16473	0.961	0.0974	1064	1.6
CCDC114	4.12	8	1.3	0.903	16474	0.961	0.0974	1063	1.61
SLC9A6	4.12	8	1.3	0.903	16475	0.961	0.0973	1062	1.61
DNAJC12	4.13	8	1.3	0.903	16476	0.961	0.0973	1061	1.61
FBXO15	4.13	8	1.3	0.903	16477	0.961	0.0973	1060	1.61
CADM3	4.13	8	1.3	0.903	16478	0.961	0.0972	1059	1.61
MS4A6A	4.13	8	1.3	0.903	16479	0.961	0.0972	1058	1.61
MAOB	4.13	8	1.3	0.903	16480	0.961	0.0971	1057	1.61
CXorf22	4.13	8	1.3	0.903	16481	0.961	0.0971	1056	1.61
ABCC9	4.13	8	1.3	0.903	16482	0.961	0.097	1055	1.61
SP110	4.13	8	1.3	0.903	16483	0.961	0.0969	1054	1.61
DCUN1D3	4.13	8	1.3	0.903	16484	0.961	0.0969	1053	1.61
STX12	4.14	8	1.3	0.903	16485	0.961	0.0968	1052	1.61
TTLL11	4.14	8	1.3	0.903	16486	0.961	0.0968	1051	1.61
OR2AE1	4.14	8	1.3	0.903	16487	0.961	0.0967	1050	1.62
UBQLNL	4.14	8	1.3	0.903	16488	0.961	0.0967	1049	1.62
SLC25A19	4.14	8	1.3	0.903	16489	0.961	0.0967	1048	1.62
UBALD2	4.14	8	1.3	0.903	16490	0.961	0.0967	1047	1.62
SHOX2	4.14	8	1.3	0.903	16491	0.961	0.0967	1046	1.62
FJX1	4.14	8	1.3	0.903	16492	0.961	0.0965	1045	1.62
RBM44	4.14	8	1.3	0.904	16493	0.961	0.0964	1044	1.62
PHKG2	4.14	8	1.3	0.904	16494	0.961	0.0964	1043	1.62
EPB41L4A	3.88	7	1.3	0.904	16495	0.961	0.0963	1042	1.62
C3orf14	4.15	8	1.3	0.904	16496	0.961	0.0962	1041	1.62
MEF2D	4.15	8	1.3	0.904	16497	0.961	0.0962	1040	1.62
PON2	4.15	8	1.3	0.904	16498	0.961	0.0961	1039	1.62
SOST	4.15	8	1.3	0.904	16499	0.961	0.0961	1038	1.62
AGL	4.15	8	1.3	0.904	16500	0.961	0.096	1037	1.62
DNMT3L	4.15	8	1.3	0.904	16501	0.961	0.096	1036	1.63
LYSMD3	4.15	8	1.3	0.904	16502	0.961	0.096	1035	1.63
BCL6	4.08	8	1.29	0.901	16434	0.961	0.0993	1103	1.58
PANK1	4.09	8	1.29	0.901	16435	0.961	0.0992	1102	1.58
ANKRD34B	4.09	8	1.29	0.901	16436	0.961	0.0992	1101	1.58
FAM9C	4.09	8	1.29	0.901	16437	0.961	0.0991	1100	1.58
CST8	4.09	8	1.29	0.901	16438	0.961	0.0989	1099	1.58
C17orf74	4.09	8	1.29	0.901	16439	0.961	0.0989	1098	1.58
MRPS26	4.09	8	1.29	0.901	16440	0.961	0.0989	1097	1.58
CNGA2	4.09	8	1.29	0.901	16441	0.961	0.0989	1096	1.58
RNF25	4.09	8	1.29	0.901	16442	0.961	0.0988	1095	1.58
TAS2R1	3.55	6	1.29	0.901	16443	0.961	0.0988	1094	1.58
HMGB2	4.09	8	1.29	0.901	16444	0.961	0.0988	1093	1.58
CSN2	4.1	8	1.29	0.901	16445	0.961	0.0987	1092	1.58
CYS1	4.1	8	1.29	0.901	16446	0.961	0.0986	1091	1.59
SPINK4	4.1	8	1.29	0.901	16447	0.961	0.0986	1090	1.59
REG3A	4.1	8	1.29	0.901	16448	0.961	0.0986	1089	1.59
HSD17B10	4.1	8	1.29	0.901	16449	0.961	0.0985	1088	1.59
RNASE7	3.55	6	1.29	0.902	16450	0.961	0.0985	1087	1.59
OR2W1	4.1	8	1.29	0.902	16451	0.961	0.0984	1086	1.59
BRD3	4.1	8	1.29	0.902	16452	0.961	0.0983	1085	1.59
OR1J4	4.1	8	1.29	0.902	16453	0.961	0.0983	1084	1.59
INVS	4.1	8	1.29	0.902	16454	0.961	0.0983	1083	1.59
REXO2	4.1	8	1.29	0.902	16455	0.961	0.0983	1082	1.59
NAT16	4.11	8	1.29	0.902	16456	0.961	0.0982	1081	1.59
CTSA	4.11	8	1.29	0.902	16457	0.961	0.0982	1080	1.6
UPP1	4.11	8	1.29	0.902	16458	0.961	0.0982	1079	1.6
OR8H1	3.56	6	1.29	0.902	16459	0.961	0.0982	1078	1.6
TTLL6	4.11	8	1.29	0.902	16460	0.961	0.0982	1077	1.6
MEP1B	4.11	8	1.29	0.902	16461	0.961	0.0981	1076	1.6
SAMD11	4.11	8	1.29	0.902	16462	0.961	0.0981	1075	1.6
OR1L4	4.11	8	1.29	0.902	16463	0.961	0.0981	1074	1.6
ADAM2	4.11	8	1.29	0.902	16464	0.961	0.098	1073	1.6
MAP3K5	4.11	8	1.29	0.902	16465	0.961	0.0979	1072	1.6
APBB2	4.11	8	1.29	0.902	16466	0.961	0.0979	1071	1.6
NEFH	4.11	8	1.29	0.902	16467	0.961	0.0978	1070	1.6
NMUR1	4.12	8	1.29	0.902	16468	0.961	0.0978	1069	1.6
PPIL6	4.12	8	1.29	0.902	16469	0.961	0.0977	1068	1.6
FAM131B	4.05	8	1.28	0.899	16413	0.96	0.101	1124	1.58
MUC12	4.05	8	1.28	0.899	16414	0.96	0.101	1123	1.58
LCN12	4.05	8	1.28	0.899	16415	0.961	0.101	1122	1.58
C1orf189	4.05	8	1.28	0.899	16416	0.96	0.101	1121	1.58
GPSM1	4.05	8	1.28	0.899	16417	0.96	0.101	1120	1.58
PPP1R27	4.06	8	1.28	0.9	16418	0.961	0.1	1119	1.57
EN1	4.06	8	1.28	0.9	16419	0.961	0.1	1118	1.57
MAPK4	4.06	8	1.28	0.9	16420	0.961	0.1	1117	1.57
DIRAS2	4.07	8	1.28	0.9	16421	0.961	0.1	1116	1.57
TMEM184A	4.07	8	1.28	0.9	16422	0.961	0.1	1115	1.57
PANK4	4.07	8	1.28	0.9	16423	0.961	0.1	1114	1.58
PCED1A	4.07	8	1.28	0.9	16424	0.961	0.0999	1113	1.57
ITM2C	4.07	8	1.28	0.9	16425	0.961	0.0999	1112	1.57
WFS1	4.07	8	1.28	0.9	16426	0.961	0.0998	1111	1.57
DMKN	4.07	8	1.28	0.9	16427	0.961	0.0998	1110	1.58
PDSS1	4.08	8	1.28	0.9	16428	0.961	0.0997	1109	1.58
SAMD3	4.08	8	1.28	0.9	16429	0.961	0.0996	1108	1.58
FLII	4.08	8	1.28	0.9	16430	0.961	0.0996	1107	1.58
DAPK2	4.08	8	1.28	0.9	16431	0.961	0.0996	1106	1.58
NRIP3	4.08	8	1.28	0.901	16432	0.961	0.0995	1105	1.58
MECP2	4.08	8	1.28	0.901	16433	0.961	0.0994	1104	1.58
ZNF449	4.01	8	1.27	0.897	16377	0.961	0.103	1160	1.56
ADORA2A	4.01	8	1.27	0.897	16378	0.961	0.103	1159	1.55
HBS1L	4.01	8	1.27	0.897	16379	0.961	0.103	1158	1.55
TLX3	4.02	8	1.27	0.897	16380	0.961	0.103	1157	1.56
WISP1	4.02	8	1.27	0.897	16381	0.961	0.103	1156	1.56
KIAA1024L	4.02	8	1.27	0.898	16382	0.961	0.102	1155	1.56
ATG4C	4.02	8	1.27	0.898	16383	0.961	0.102	1154	1.56
CD274	4.02	8	1.27	0.898	16384	0.961	0.102	1153	1.56
KLK10	4.02	8	1.27	0.898	16385	0.961	0.102	1152	1.56
CLECL1	4.02	8	1.27	0.898	16386	0.961	0.102	1151	1.56
GPAM	4.02	8	1.27	0.898	16387	0.961	0.102	1150	1.56
NME8	4.02	8	1.27	0.898	16388	0.961	0.102	1149	1.56
BAX	4.02	8	1.27	0.898	16389	0.961	0.102	1148	1.56
FAM111A	4.02	8	1.27	0.898	16390	0.961	0.102	1147	1.56
TBL1Y	4.03	8	1.27	0.898	16391	0.961	0.102	1146	1.56
PAX3	4.03	8	1.27	0.898	16392	0.961	0.102	1145	1.56
ATAD3B	4.03	8	1.27	0.898	16393	0.961	0.102	1144	1.56
PRKCG	4.03	8	1.27	0.898	16394	0.961	0.102	1143	1.56
PRRX1	4.03	8	1.27	0.898	16395	0.961	0.102	1142	1.56
NUDT5	4.03	8	1.27	0.898	16396	0.961	0.102	1141	1.56
GABRQ	4.03	8	1.27	0.898	16397	0.961	0.102	1140	1.57
TRIP4	4.03	8	1.27	0.898	16398	0.961	0.102	1139	1.57
C3orf67	4.04	8	1.27	0.898	16399	0.961	0.102	1138	1.57
ZNF697	4.04	8	1.27	0.898	16400	0.961	0.102	1137	1.57
FAM71B	4.04	8	1.27	0.898	16401	0.961	0.102	1136	1.57
ZNF460	4.04	8	1.27	0.898	16402	0.961	0.102	1135	1.57
ACOX1	4.04	8	1.27	0.898	16403	0.961	0.102	1134	1.57
SP1	4.04	8	1.27	0.899	16404	0.961	0.101	1133	1.57
ANKRD30A	4.04	8	1.27	0.899	16405	0.961	0.101	1132	1.57
APPBP2	4.04	8	1.27	0.899	16406	0.961	0.101	1131	1.57
MICU2	4.04	8	1.27	0.899	16407	0.961	0.101	1130	1.57
BTLA	4.04	8	1.27	0.899	16408	0.96	0.101	1129	1.57
CDH9	4.04	8	1.27	0.899	16409	0.96	0.101	1128	1.57
PPP1R42	4.04	8	1.27	0.899	16410	0.96	0.101	1127	1.58
FAM126A	4.04	8	1.27	0.899	16411	0.96	0.101	1126	1.58
TRPV6	4.04	8	1.27	0.899	16412	0.96	0.101	1125	1.58
FSHB	3.97	8	1.26	0.895	16345	0.961	0.105	1192	1.54
IL16	3.97	8	1.26	0.895	16346	0.96	0.105	1191	1.54
DSPP	3.97	8	1.26	0.895	16347	0.96	0.105	1190	1.54
YIPF5	3.98	8	1.26	0.895	16348	0.96	0.105	1189	1.54
SLC22A10	3.45	6	1.26	0.896	16349	0.961	0.104	1188	1.54
GLIPR1L2	3.98	8	1.26	0.896	16350	0.961	0.104	1187	1.54
GBP2	3.98	8	1.26	0.896	16351	0.961	0.104	1186	1.54
NAT9	3.98	8	1.26	0.896	16352	0.961	0.104	1185	1.54
FEZ2	3.98	8	1.26	0.896	16353	0.961	0.104	1184	1.54
UHRF1BP1L	3.99	8	1.26	0.896	16354	0.961	0.104	1183	1.54
PSAT1	3.99	8	1.26	0.896	16355	0.961	0.104	1182	1.54
SLC25A47	3.99	8	1.26	0.896	16356	0.961	0.104	1181	1.55
OR5B17	3.99	8	1.26	0.896	16357	0.96	0.104	1180	1.55
SLC39A4	3.99	8	1.26	0.896	16358	0.96	0.104	1179	1.55
TDRD12	3.99	8	1.26	0.896	16359	0.961	0.104	1178	1.55
ZNF670	3.99	8	1.26	0.896	16360	0.96	0.104	1177	1.55
PDE11A	3.99	8	1.26	0.896	16361	0.96	0.104	1176	1.55
C19orf68	3.99	8	1.26	0.896	16362	0.96	0.104	1175	1.55
C10orf40	3.99	8	1.26	0.896	16363	0.96	0.104	1174	1.55
GIMAP5	3.99	8	1.26	0.896	16364	0.96	0.104	1173	1.55
ZNF490	3.99	8	1.26	0.896	16365	0.96	0.104	1172	1.55
ARMCX3	3.99	8	1.26	0.896	16366	0.96	0.104	1171	1.55
ANKS3	4	8	1.26	0.896	16367	0.96	0.104	1170	1.55
MRPS5	4	8	1.26	0.896	16368	0.96	0.104	1169	1.55
PGAP1	4	8	1.26	0.897	16369	0.96	0.103	1168	1.55
MAGEH1	4	8	1.26	0.897	16370	0.96	0.103	1167	1.55
COG2	4	8	1.26	0.897	16371	0.96	0.103	1166	1.56
UPK1B	4	8	1.26	0.897	16372	0.96	0.103	1165	1.55
KATNB1	4	8	1.26	0.897	16373	0.96	0.103	1164	1.56
FAM8A1	4	8	1.26	0.897	16374	0.96	0.103	1163	1.56
PRSS3	4.01	8	1.26	0.897	16375	0.96	0.103	1162	1.56
TTC9C	4.01	8	1.26	0.897	16376	0.961	0.103	1161	1.56
SLC6A7	3.94	8	1.25	0.894	16317	0.96	0.106	1220	1.53
CMC4	3.94	8	1.25	0.894	16318	0.96	0.106	1219	1.53
GSG1	3.94	8	1.25	0.894	16319	0.96	0.106	1218	1.53
PHF8	3.94	8	1.25	0.894	16320	0.96	0.106	1217	1.53
PPFIBP2	3.94	8	1.25	0.894	16321	0.96	0.106	1216	1.53
MEIS3	3.95	8	1.25	0.894	16322	0.96	0.106	1215	1.53
KRT5	3.95	8	1.25	0.894	16323	0.961	0.106	1214	1.53
EYA1	3.95	8	1.25	0.894	16324	0.961	0.106	1213	1.53
HCFC2	3.95	8	1.25	0.894	16325	0.96	0.106	1212	1.53
RABAC1	3.95	8	1.25	0.894	16326	0.96	0.106	1211	1.53
CTSH	3.43	6	1.25	0.894	16327	0.961	0.106	1210	1.53
KALRN	3.96	8	1.25	0.894	16328	0.961	0.106	1209	1.53
NLRP3	3.96	8	1.25	0.895	16329	0.961	0.105	1208	1.53
C19orf67	3.96	8	1.25	0.895	16330	0.961	0.105	1207	1.53
CACNA1G	3.96	8	1.25	0.895	16331	0.961	0.105	1206	1.53
MAN1A1	3.96	8	1.25	0.895	16332	0.961	0.105	1205	1.53
MYO3B	3.96	8	1.25	0.895	16333	0.961	0.105	1204	1.53
LSMEM1	3.96	8	1.25	0.895	16334	0.961	0.105	1203	1.53
PLCH1	3.96	8	1.25	0.895	16335	0.961	0.105	1202	1.54
NFKBIB	3.96	8	1.25	0.895	16336	0.961	0.105	1201	1.54
SPEN	3.97	8	1.25	0.895	16337	0.961	0.105	1200	1.54
UBE4B	3.97	8	1.25	0.895	16338	0.961	0.105	1199	1.54
PADI3	3.97	8	1.25	0.895	16339	0.96	0.105	1198	1.54
RBFA	3.97	8	1.25	0.895	16340	0.96	0.105	1197	1.54
BPIFA2	3.97	8	1.25	0.895	16341	0.96	0.105	1196	1.54
SLC25A1	3.97	8	1.25	0.895	16342	0.96	0.105	1195	1.54
OAF	3.97	8	1.25	0.895	16343	0.961	0.105	1194	1.54
DAB2	3.97	8	1.25	0.895	16344	0.961	0.105	1193	1.54
MBOAT4	3.9	8	1.24	0.892	16287	0.96	0.108	1250	1.52
BTD	3.9	8	1.24	0.892	16288	0.96	0.108	1249	1.52
PI4K2B	3.91	8	1.24	0.892	16289	0.96	0.108	1248	1.52
C8orf48	3.91	8	1.24	0.892	16290	0.96	0.108	1247	1.52
LGI1	3.65	7	1.24	0.892	16291	0.96	0.108	1246	1.52
KCNK10	3.91	8	1.24	0.892	16292	0.96	0.108	1245	1.52
FHDC1	3.91	8	1.24	0.892	16293	0.96	0.108	1244	1.52
SMIM21	3.91	8	1.24	0.892	16294	0.96	0.108	1243	1.52
B3GNTL1	3.91	8	1.24	0.892	16295	0.96	0.108	1242	1.52
MKL1	3.91	8	1.24	0.892	16296	0.96	0.108	1241	1.52
SLC35F2	3.91	8	1.24	0.892	16297	0.96	0.108	1240	1.53
NKG7	3.91	8	1.24	0.892	16298	0.96	0.108	1239	1.53
INSIG1	3.91	8	1.24	0.892	16299	0.96	0.108	1238	1.53
QPCTL	3.92	8	1.24	0.892	16300	0.96	0.108	1237	1.53
CDYL2	3.92	8	1.24	0.892	16301	0.96	0.108	1236	1.53
OR5W2	3.92	8	1.24	0.893	16302	0.96	0.107	1235	1.53
CAPNS1	3.92	8	1.24	0.893	16303	0.96	0.107	1234	1.53
IKBKG	3.92	8	1.24	0.893	16304	0.96	0.107	1233	1.53
C5orf56	3.93	8	1.24	0.893	16305	0.96	0.107	1232	1.53
CDV3	3.93	8	1.24	0.893	16306	0.96	0.107	1231	1.53
ZIM2	3.93	8	1.24	0.893	16307	0.96	0.107	1230	1.53
FAM19A5	3.93	8	1.24	0.893	16308	0.96	0.107	1229	1.53
SUMF1	3.93	8	1.24	0.893	16309	0.96	0.107	1228	1.53
PACS2	3.93	8	1.24	0.893	16310	0.96	0.107	1227	1.53
CORO6	3.93	8	1.24	0.893	16311	0.96	0.107	1226	1.53
GPR78	3.93	8	1.24	0.893	16312	0.96	0.107	1225	1.53
PCDH20	3.94	8	1.24	0.893	16313	0.96	0.107	1224	1.53
NTSR2	3.94	8	1.24	0.893	16314	0.96	0.107	1223	1.53
ZSCAN5B	3.94	8	1.24	0.893	16315	0.96	0.107	1222	1.53
PYGO1	3.94	8	1.24	0.893	16316	0.96	0.107	1221	1.53
ZNF644	3.87	8	1.23	0.89	16253	0.96	0.11	1284	1.51
OR4F6	3.87	8	1.23	0.89	16254	0.96	0.11	1283	1.51
GSKIP	3.87	8	1.23	0.89	16255	0.96	0.11	1282	1.51
TMEM140	3.87	8	1.23	0.89	16256	0.96	0.11	1281	1.51
IZUMO2	3.87	8	1.23	0.89	16257	0.96	0.11	1280	1.51
TC2N	3.87	8	1.23	0.89	16258	0.96	0.11	1279	1.51
IMMP1L	3.35	6	1.23	0.89	16259	0.96	0.11	1278	1.51
CPZ	3.87	8	1.23	0.89	16260	0.96	0.11	1277	1.51
MKI67	3.87	8	1.23	0.89	16261	0.96	0.11	1276	1.51
OR11L1	3.87	8	1.23	0.89	16262	0.96	0.11	1275	1.51
KCNE1L	3.87	8	1.23	0.89	16263	0.96	0.11	1274	1.51
IKBIP	3.88	8	1.23	0.89	16264	0.96	0.11	1273	1.51
OR1L1	3.88	8	1.23	0.89	16265	0.96	0.11	1272	1.51
IL33	3.88	8	1.23	0.89	16266	0.96	0.11	1271	1.51
COBL	3.88	8	1.23	0.89	16267	0.96	0.11	1270	1.51
ESRRB	3.88	8	1.23	0.891	16268	0.96	0.109	1269	1.51
GPX6	3.88	8	1.23	0.891	16269	0.96	0.109	1268	1.51
OR9A2	3.88	8	1.23	0.891	16270	0.96	0.109	1267	1.51
LACTB	3.88	8	1.23	0.891	16271	0.96	0.109	1266	1.51
SERTAD4	3.88	8	1.23	0.891	16272	0.96	0.109	1265	1.52
OR1E1	3.89	8	1.23	0.891	16273	0.96	0.109	1264	1.52
IAPP	3.89	8	1.23	0.891	16274	0.96	0.109	1263	1.52
SMIM14	3.89	8	1.23	0.891	16275	0.96	0.109	1262	1.52
RSPH1	3.89	8	1.23	0.891	16276	0.96	0.109	1261	1.52
SLC15A1	3.89	8	1.23	0.891	16277	0.96	0.109	1260	1.52
EMX2	3.89	8	1.23	0.891	16278	0.96	0.109	1259	1.52
VPS51	3.89	8	1.23	0.891	16279	0.96	0.109	1258	1.52
EPN2	3.89	8	1.23	0.891	16280	0.96	0.109	1257	1.52
TMEM57	3.89	8	1.23	0.891	16281	0.96	0.109	1256	1.52
ZNF805	3.9	8	1.23	0.891	16282	0.96	0.109	1255	1.52
EDNRB	3.9	8	1.23	0.891	16283	0.96	0.109	1254	1.52
MAP9	3.9	8	1.23	0.891	16284	0.96	0.109	1253	1.52
B9D1	3.9	8	1.23	0.892	16285	0.96	0.108	1252	1.52
TCTN2	3.9	8	1.23	0.892	16286	0.96	0.108	1251	1.52
PPID	3.83	8	1.22	0.888	16221	0.96	0.112	1316	1.49
PATL1	3.83	8	1.22	0.888	16222	0.96	0.112	1315	1.49
KIAA1107	3.83	8	1.22	0.888	16223	0.96	0.112	1314	1.5
OR52J3	3.83	8	1.22	0.888	16224	0.96	0.112	1313	1.5
ITPRIPL2	3.83	8	1.22	0.888	16225	0.96	0.112	1312	1.5
SLCO1A2	3.32	6	1.22	0.888	16226	0.96	0.112	1311	1.5
LRRC18	3.84	8	1.22	0.888	16227	0.96	0.112	1310	1.5
FAM170A	3.84	8	1.22	0.888	16228	0.96	0.112	1309	1.5
UBE2A	3.32	6	1.22	0.888	16229	0.96	0.112	1308	1.5
LHX6	3.84	8	1.22	0.888	16230	0.96	0.112	1307	1.5
ACSL3	3.84	8	1.22	0.888	16231	0.96	0.112	1306	1.5
RARRES3	3.84	8	1.22	0.888	16232	0.96	0.112	1305	1.5
FCHSD2	3.84	8	1.22	0.889	16233	0.96	0.111	1304	1.5
FUT10	3.85	8	1.22	0.889	16234	0.96	0.111	1303	1.5
HIST1H3I	3.85	8	1.22	0.889	16235	0.96	0.111	1302	1.5
GDF11	3.85	8	1.22	0.889	16236	0.96	0.111	1301	1.5
PRSS56	3.85	8	1.22	0.889	16237	0.96	0.111	1300	1.5
HUS1B	3.85	8	1.22	0.889	16238	0.96	0.111	1299	1.5
PRAC1	3.33	6	1.22	0.889	16239	0.96	0.111	1298	1.5
STRIP2	3.85	8	1.22	0.889	16240	0.96	0.111	1297	1.5
ALX4	3.85	8	1.22	0.889	16241	0.96	0.111	1296	1.5
TMEM126B	3.85	8	1.22	0.889	16242	0.96	0.111	1295	1.5
SH2D3C	3.85	8	1.22	0.889	16243	0.96	0.111	1294	1.5
DSCR8	3.85	8	1.22	0.889	16244	0.96	0.111	1293	1.5
DPEP1	3.86	8	1.22	0.889	16245	0.96	0.111	1292	1.5
MORN1	3.86	8	1.22	0.889	16246	0.96	0.111	1291	1.5
C2orf62	3.86	8	1.22	0.89	16247	0.96	0.11	1290	1.5
OR6C1	3.86	8	1.22	0.89	16248	0.96	0.11	1289	1.5
TAT	3.35	6	1.22	0.89	16249	0.96	0.11	1288	1.5
MKL2	3.86	8	1.22	0.89	16250	0.96	0.11	1287	1.5
ACSF3	3.87	8	1.22	0.89	16251	0.96	0.11	1286	1.5
CENPB	3.87	8	1.22	0.89	16252	0.96	0.11	1285	1.51
AMD1	3.79	8	1.21	0.886	16188	0.96	0.114	1349	1.48
FAM134B	3.8	8	1.21	0.886	16189	0.96	0.114	1348	1.48
ZNF18	3.8	8	1.21	0.886	16190	0.96	0.114	1347	1.48
CPN2	3.8	8	1.21	0.886	16191	0.96	0.114	1346	1.48
GMPR	3.8	8	1.21	0.886	16192	0.96	0.114	1345	1.48
PLBD2	3.8	8	1.21	0.886	16193	0.96	0.114	1344	1.49
TAAR1	3.8	8	1.21	0.886	16194	0.96	0.114	1343	1.49
DBN1	3.8	8	1.21	0.886	16195	0.96	0.114	1342	1.49
OR6Q1	3.8	8	1.21	0.886	16196	0.96	0.114	1341	1.49
PCYT1B	3.8	8	1.21	0.886	16197	0.96	0.114	1340	1.49
VIP	3.8	8	1.21	0.886	16198	0.96	0.114	1339	1.49
GPR98	3.8	8	1.21	0.886	16199	0.96	0.114	1338	1.49
DNAJC7	3.8	8	1.21	0.886	16200	0.96	0.114	1337	1.49
GMPR2	3.8	8	1.21	0.886	16201	0.96	0.114	1336	1.49
EFCAB6	3.81	8	1.21	0.887	16202	0.96	0.113	1335	1.49
TM9SF4	3.81	8	1.21	0.887	16203	0.96	0.113	1334	1.49
IL4R	3.81	8	1.21	0.887	16204	0.96	0.113	1333	1.49
MARCO	3.81	8	1.21	0.887	16205	0.96	0.113	1332	1.49
OR5AC2	3.81	8	1.21	0.887	16206	0.96	0.113	1331	1.49
APCDD1	3.81	8	1.21	0.887	16207	0.96	0.113	1330	1.49
TRIP10	3.81	8	1.21	0.887	16208	0.96	0.113	1329	1.49
RWDD2A	3.82	8	1.21	0.887	16209	0.96	0.113	1328	1.49
SDK1	3.82	8	1.21	0.887	16210	0.96	0.113	1327	1.49
MRPS7	3.82	8	1.21	0.887	16211	0.96	0.113	1326	1.49
OR4A15	3.82	8	1.21	0.887	16212	0.96	0.113	1325	1.49
TMEM200B	3.82	8	1.21	0.887	16213	0.96	0.113	1324	1.49
OR10H5	3.82	8	1.21	0.887	16214	0.96	0.113	1323	1.49
E2F6	3.31	6	1.21	0.887	16215	0.96	0.113	1322	1.49
GPR82	3.82	8	1.21	0.887	16216	0.96	0.113	1321	1.49
ZDHHC6	3.82	8	1.21	0.887	16217	0.96	0.113	1320	1.5
ANTXR2	3.82	8	1.21	0.888	16218	0.96	0.112	1319	1.5
LGSN	3.82	8	1.21	0.888	16219	0.96	0.112	1318	1.5
NMS	3.83	8	1.21	0.888	16220	0.96	0.112	1317	1.5
CCDC169	3.25	6	1.2	0.884	16152	0.96	0.116	1385	1.47
FABP12	3.76	8	1.2	0.884	16153	0.96	0.116	1384	1.47
UCK2	3.76	8	1.2	0.884	16154	0.96	0.116	1383	1.47
CDC42EP5	3.76	8	1.2	0.884	16155	0.96	0.116	1382	1.47
CRYGB	3.76	8	1.2	0.884	16156	0.96	0.116	1381	1.47
RIN3	3.76	8	1.2	0.884	16157	0.96	0.116	1380	1.47
CARD6	3.76	8	1.2	0.884	16158	0.96	0.116	1379	1.47
FAM43A	3.77	8	1.2	0.884	16159	0.96	0.116	1378	1.47
SLC23A2	3.77	8	1.2	0.884	16160	0.96	0.116	1377	1.47
LRRC52	3.77	8	1.2	0.885	16161	0.96	0.115	1376	1.47
KCTD5	3.77	8	1.2	0.885	16162	0.96	0.115	1375	1.47
RASAL2	3.77	8	1.2	0.885	16163	0.96	0.115	1374	1.47
MDM1	3.77	8	1.2	0.885	16164	0.96	0.115	1373	1.47
SPPL3	3.78	8	1.2	0.885	16165	0.96	0.115	1372	1.47
DHCR7	3.78	8	1.2	0.885	16166	0.96	0.115	1371	1.47
IMPA1	3.78	8	1.2	0.885	16167	0.96	0.115	1370	1.47
DENR	3.78	8	1.2	0.885	16168	0.96	0.115	1369	1.47
C9orf64	3.78	8	1.2	0.885	16169	0.96	0.115	1368	1.47
NCR3LG1	3.78	8	1.2	0.885	16170	0.96	0.115	1367	1.47
HIST1H3J	3.78	8	1.2	0.885	16171	0.96	0.115	1366	1.47
KREMEN2	3.78	8	1.2	0.885	16172	0.96	0.115	1365	1.47
ARHGAP12	3.78	8	1.2	0.885	16173	0.96	0.115	1364	1.47
CLEC2L	3.78	8	1.2	0.885	16174	0.96	0.115	1363	1.48
COL15A1	3.78	8	1.2	0.885	16175	0.96	0.115	1362	1.48
OLR1	3.78	8	1.2	0.885	16176	0.96	0.115	1361	1.48
FAM168B	3.78	8	1.2	0.885	16177	0.96	0.115	1360	1.48
SPINK14	3.78	8	1.2	0.885	16178	0.96	0.115	1359	1.48
RBM5	3.79	8	1.2	0.885	16179	0.96	0.115	1358	1.48
IARS2	3.79	8	1.2	0.886	16180	0.96	0.114	1357	1.48
ZNF80	3.79	8	1.2	0.886	16181	0.96	0.114	1356	1.48
UFL1	3.79	8	1.2	0.886	16182	0.96	0.114	1355	1.48
ATP8A1	3.79	8	1.2	0.886	16183	0.96	0.114	1354	1.48
ABCD3	3.79	8	1.2	0.886	16184	0.96	0.114	1353	1.48
MRPS25	3.79	8	1.2	0.886	16185	0.96	0.114	1352	1.48
PPTC7	3.79	8	1.2	0.886	16186	0.96	0.114	1351	1.48
PDE4A	3.79	8	1.2	0.886	16187	0.96	0.114	1350	1.48
MPP3	3.72	8	1.19	0.882	16115	0.96	0.118	1422	1.46
ZFAND1	3.72	8	1.19	0.882	16116	0.96	0.118	1421	1.46
NR4A2	3.72	8	1.19	0.882	16117	0.96	0.118	1420	1.46
MRPS17	3.72	8	1.19	0.882	16118	0.96	0.118	1419	1.46
NYX	3.72	8	1.19	0.882	16119	0.96	0.118	1418	1.46
TP53AIP1	3.72	8	1.19	0.882	16120	0.96	0.118	1417	1.46
OR6K3	3.72	8	1.19	0.882	16121	0.96	0.118	1416	1.46
FIBCD1	3.73	8	1.19	0.882	16122	0.96	0.118	1415	1.46
PPP1R3G	3.73	8	1.19	0.882	16123	0.96	0.118	1414	1.46
ZNF155	3.73	8	1.19	0.882	16124	0.96	0.118	1413	1.46
FNDC4	3.73	8	1.19	0.882	16125	0.96	0.118	1412	1.46
OR10J1	3.73	8	1.19	0.883	16126	0.96	0.117	1411	1.46
CD248	3.73	8	1.19	0.883	16127	0.96	0.117	1410	1.46
ZNF610	3.73	8	1.19	0.883	16128	0.96	0.117	1409	1.46
CST9L	3.73	8	1.19	0.883	16129	0.96	0.117	1408	1.46
IRAK1	3.73	8	1.19	0.883	16130	0.96	0.117	1407	1.46
MMP13	3.74	8	1.19	0.883	16131	0.96	0.117	1406	1.46
GARNL3	3.74	8	1.19	0.883	16132	0.96	0.117	1405	1.46
METTL21C	3.74	8	1.19	0.883	16133	0.96	0.117	1404	1.46
KIAA0513	3.74	8	1.19	0.883	16134	0.96	0.117	1403	1.46
OR4K14	3.74	8	1.19	0.883	16135	0.96	0.117	1402	1.46
OR4S1	3.74	8	1.19	0.883	16136	0.96	0.117	1401	1.46
CSN1S1	3.74	8	1.19	0.883	16137	0.96	0.117	1400	1.46
TNP1	3.74	8	1.19	0.883	16138	0.96	0.117	1399	1.46
SLC15A4	3.74	8	1.19	0.883	16139	0.96	0.117	1398	1.47
HNRNPUL1	3.74	8	1.19	0.883	16140	0.96	0.117	1397	1.47
TMEM54	3.74	8	1.19	0.883	16141	0.96	0.117	1396	1.47
GOT1	3.74	8	1.19	0.883	16142	0.959	0.117	1395	1.47
GSC2	3.75	8	1.19	0.883	16143	0.96	0.117	1394	1.47
GABARAPL2	3.75	8	1.19	0.883	16144	0.959	0.117	1393	1.47
TOMM6	3.75	8	1.19	0.884	16145	0.96	0.116	1392	1.47
FAM186A	3.75	8	1.19	0.884	16146	0.96	0.116	1391	1.46
FBXO39	3.75	8	1.19	0.884	16147	0.96	0.116	1390	1.47
C11orf96	3.75	8	1.19	0.884	16148	0.96	0.116	1389	1.47
OTOS	3.76	8	1.19	0.884	16149	0.96	0.116	1388	1.47
DIRAS1	3.76	8	1.19	0.884	16150	0.96	0.116	1387	1.47
PRSS1	3.25	6	1.19	0.884	16151	0.96	0.116	1386	1.47
AQP8	3.69	8	1.18	0.88	16077	0.96	0.12	1460	1.44
PARK7	3.69	8	1.18	0.88	16078	0.96	0.12	1459	1.44
TCEAL2	3.69	8	1.18	0.88	16079	0.96	0.12	1458	1.44
NIPAL2	3.69	8	1.18	0.88	16080	0.96	0.12	1457	1.44
SMYD4	3.69	8	1.18	0.88	16081	0.96	0.12	1456	1.44
MRPL37	3.69	8	1.18	0.88	16082	0.96	0.12	1455	1.44
TDRD9	3.69	8	1.18	0.88	16083	0.96	0.12	1454	1.44
ERAS	3.69	8	1.18	0.88	16084	0.96	0.12	1453	1.45
ZNF512B	3.69	8	1.18	0.88	16085	0.96	0.12	1452	1.45
P2RX7	3.69	8	1.18	0.88	16086	0.96	0.12	1451	1.45
LRRC30	3.69	8	1.18	0.88	16087	0.96	0.12	1450	1.45
TFCP2L1	3.7	8	1.18	0.881	16088	0.96	0.119	1449	1.45
MRFAP1	3.7	8	1.18	0.881	16089	0.96	0.119	1448	1.45
FAM210B	3.7	8	1.18	0.881	16090	0.96	0.119	1447	1.45
PTGFRN	3.7	8	1.18	0.881	16091	0.96	0.119	1446	1.45
OR52N4	3.7	8	1.18	0.881	16092	0.96	0.119	1445	1.45
MEA1	3.7	8	1.18	0.881	16093	0.96	0.119	1444	1.45
ZBTB44	3.7	8	1.18	0.881	16094	0.96	0.119	1443	1.45
SLC25A4	3.7	8	1.18	0.881	16095	0.96	0.119	1442	1.45
ISM1	3.7	8	1.18	0.881	16096	0.96	0.119	1441	1.45
HS3ST3A1	3.7	8	1.18	0.881	16097	0.96	0.119	1440	1.45
GRM8	3.7	8	1.18	0.881	16098	0.96	0.119	1439	1.45
SLC12A1	3.7	8	1.18	0.881	16099	0.96	0.119	1438	1.45
ZCCHC13	3.7	8	1.18	0.881	16100	0.96	0.119	1437	1.45
ST8SIA2	3.71	8	1.18	0.881	16101	0.96	0.119	1436	1.45
LMCD1	3.71	8	1.18	0.881	16102	0.96	0.119	1435	1.45
LY6G6C	3.71	8	1.18	0.881	16103	0.96	0.119	1434	1.45
MYLIP	3.71	8	1.18	0.881	16104	0.96	0.119	1433	1.45
GIMAP1	3.71	8	1.18	0.881	16105	0.96	0.119	1432	1.45
SMIM13	3.71	8	1.18	0.881	16106	0.96	0.119	1431	1.45
KIAA1522	3.71	8	1.18	0.881	16107	0.96	0.119	1430	1.45
UPB1	3.71	8	1.18	0.882	16108	0.96	0.118	1429	1.45
ATP8B3	3.71	8	1.18	0.882	16109	0.96	0.118	1428	1.45
C19orf18	3.72	8	1.18	0.882	16110	0.96	0.118	1427	1.45
GTDC1	3.72	8	1.18	0.882	16111	0.96	0.118	1426	1.45
ATPIF1	3.72	8	1.18	0.882	16112	0.96	0.118	1425	1.45
DTX1	3.72	8	1.18	0.882	16113	0.96	0.118	1424	1.46
CNTNAP2	3.72	8	1.18	0.882	16114	0.96	0.118	1423	1.46
SYT16	3.65	8	1.17	0.878	16050	0.959	0.122	1487	1.44
DSG3	3.65	8	1.17	0.878	16051	0.959	0.122	1486	1.44
CXCR2	3.65	8	1.17	0.878	16052	0.959	0.122	1485	1.44
TNIK	3.66	8	1.17	0.878	16053	0.96	0.122	1484	1.44
TSPAN8	3.66	8	1.17	0.879	16054	0.96	0.121	1483	1.44
RAB22A	3.66	8	1.17	0.879	16055	0.96	0.121	1482	1.44
EGFL6	3.66	8	1.17	0.879	16056	0.96	0.121	1481	1.44
GNG13	3.66	8	1.17	0.879	16057	0.96	0.121	1480	1.44
CYP11A1	3.66	8	1.17	0.879	16058	0.96	0.121	1479	1.44
CNPY3	3.66	8	1.17	0.879	16059	0.96	0.121	1478	1.44
SYNGR3	3.67	8	1.17	0.879	16060	0.96	0.121	1477	1.44
GK2	3.67	8	1.17	0.879	16061	0.96	0.121	1476	1.44
RIPPLY3	3.67	8	1.17	0.879	16062	0.96	0.121	1475	1.44
ABHD2	3.67	8	1.17	0.879	16063	0.96	0.121	1474	1.44
BCL2L14	3.67	8	1.17	0.879	16064	0.96	0.121	1473	1.44
COL7A1	3.67	8	1.17	0.879	16065	0.96	0.121	1472	1.44
GPR158	3.67	8	1.17	0.879	16066	0.96	0.121	1471	1.44
PLGRKT	3.67	8	1.17	0.879	16067	0.96	0.121	1470	1.44
ZNF461	3.68	8	1.17	0.88	16068	0.96	0.12	1469	1.44
KDM3A	3.68	8	1.17	0.88	16069	0.96	0.12	1468	1.44
CRYGA	3.68	8	1.17	0.88	16070	0.96	0.12	1467	1.44
KRT37	3.68	8	1.17	0.88	16071	0.96	0.12	1466	1.44
PWP1	3.68	8	1.17	0.88	16072	0.96	0.12	1465	1.44
GYS2	3.68	8	1.17	0.88	16073	0.96	0.12	1464	1.44
CTSE	3.68	8	1.17	0.88	16074	0.96	0.12	1463	1.44
MOB2	3.68	8	1.17	0.88	16075	0.96	0.12	1462	1.44
CTSC	3.19	6	1.17	0.88	16076	0.96	0.12	1461	1.44
PPP1R1C	3.61	8	1.16	0.876	16012	0.959	0.124	1525	1.43
CCDC39	3.62	8	1.16	0.876	16013	0.959	0.124	1524	1.43
ZNF12	3.62	8	1.16	0.876	16014	0.959	0.124	1523	1.43
HRK	3.62	8	1.16	0.876	16015	0.959	0.124	1522	1.43
FRMPD4	3.62	8	1.16	0.876	16016	0.959	0.124	1521	1.43
FBXO24	3.62	8	1.16	0.876	16017	0.959	0.124	1520	1.43
MAGEB3	3.62	8	1.16	0.876	16018	0.959	0.124	1519	1.43
ANGPT2	3.62	8	1.16	0.876	16019	0.959	0.124	1518	1.43
LGALS12	3.62	8	1.16	0.876	16020	0.959	0.124	1517	1.43
SH2D2A	3.62	8	1.16	0.876	16021	0.959	0.124	1516	1.43
C10orf111	3.62	8	1.16	0.876	16022	0.959	0.124	1515	1.43
PTPN14	3.62	8	1.16	0.877	16023	0.959	0.123	1514	1.43
PFN3	3.62	8	1.16	0.877	16024	0.959	0.123	1513	1.43
GPHN	3.63	8	1.16	0.877	16025	0.959	0.123	1512	1.43
C2orf66	3.63	8	1.16	0.877	16026	0.959	0.123	1511	1.43
CTTNBP2	3.63	8	1.16	0.877	16027	0.959	0.123	1510	1.43
JPH2	3.63	8	1.16	0.877	16028	0.959	0.123	1509	1.43
SELV	3.63	8	1.16	0.877	16029	0.959	0.123	1508	1.43
TAS2R50	3.63	8	1.16	0.877	16030	0.959	0.123	1507	1.43
KCNAB3	3.63	8	1.16	0.877	16031	0.959	0.123	1506	1.43
HSDL1	3.63	8	1.16	0.877	16032	0.959	0.123	1505	1.43
SPINT3	3.63	8	1.16	0.877	16033	0.959	0.123	1504	1.43
DGAT1	3.64	8	1.16	0.877	16034	0.959	0.123	1503	1.43
ZNF212	3.64	8	1.16	0.877	16035	0.959	0.123	1502	1.43
PATE3	3.64	8	1.16	0.877	16036	0.959	0.123	1501	1.43
PYDC2	3.64	8	1.16	0.877	16037	0.959	0.123	1500	1.43
MFRP	3.64	8	1.16	0.877	16038	0.959	0.123	1499	1.44
ZNF438	3.64	8	1.16	0.877	16039	0.959	0.123	1498	1.44
MAP7D1	3.64	8	1.16	0.877	16040	0.959	0.123	1497	1.44
RESP18	3.15	6	1.16	0.878	16041	0.959	0.122	1496	1.43
WIZ	3.64	8	1.16	0.878	16042	0.959	0.122	1495	1.44
OR4N5	3.64	8	1.16	0.878	16043	0.959	0.122	1494	1.44
DTNA	3.64	8	1.16	0.878	16044	0.959	0.122	1493	1.44
HSPA12B	3.64	8	1.16	0.878	16045	0.959	0.122	1492	1.44
NEURL2	3.64	8	1.16	0.878	16046	0.959	0.122	1491	1.44
NAT6	3.65	8	1.16	0.878	16047	0.959	0.122	1490	1.44
PAMR1	3.65	8	1.16	0.878	16048	0.959	0.122	1489	1.44
SEC14L1	3.65	8	1.16	0.878	16049	0.959	0.122	1488	1.44
WBP5	3.1	6	1.15	0.874	15983	0.959	0.126	1554	1.42
SLC22A9	3.58	8	1.15	0.874	15984	0.959	0.126	1553	1.42
WDR72	3.58	8	1.15	0.874	15985	0.959	0.126	1552	1.42
NR2F2	3.58	8	1.15	0.874	15986	0.959	0.126	1551	1.42
RNASEH1	3.58	8	1.15	0.874	15987	0.959	0.126	1550	1.42
FAM102A	3.58	8	1.15	0.874	15988	0.959	0.126	1549	1.42
ACOT12	3.1	6	1.15	0.874	15989	0.959	0.126	1548	1.42
ETNPPL	3.58	8	1.15	0.874	15990	0.959	0.126	1547	1.42
HPGDS	3.59	8	1.15	0.874	15991	0.959	0.126	1546	1.42
LRRC14B	3.59	8	1.15	0.875	15992	0.959	0.125	1545	1.42
ZNF283	3.59	8	1.15	0.875	15993	0.959	0.125	1544	1.42
TBC1D7	3.59	8	1.15	0.875	15994	0.959	0.125	1543	1.42
IFIT2	3.6	8	1.15	0.875	15995	0.959	0.125	1542	1.42
CYB5RL	3.6	8	1.15	0.875	15996	0.959	0.125	1541	1.42
TAS2R7	3.6	8	1.15	0.875	15997	0.959	0.125	1540	1.42
SERTAD3	3.6	8	1.15	0.875	15998	0.959	0.125	1539	1.42
EML5	3.6	8	1.15	0.875	15999	0.959	0.125	1538	1.42
SLC23A3	3.6	8	1.15	0.875	16000	0.959	0.125	1537	1.42
PCSK2	3.6	8	1.15	0.875	16001	0.959	0.125	1536	1.43
BEX4	3.6	8	1.15	0.875	16002	0.959	0.125	1535	1.42
RAB27B	3.6	8	1.15	0.875	16003	0.959	0.125	1534	1.42
C10orf118	3.61	8	1.15	0.875	16004	0.959	0.125	1533	1.42
JAM3	3.61	8	1.15	0.876	16005	0.959	0.124	1532	1.42
FAM126B	3.61	8	1.15	0.876	16006	0.959	0.124	1531	1.42
ARRDC4	3.61	8	1.15	0.876	16007	0.959	0.124	1530	1.43
MYH4	3.61	8	1.15	0.876	16008	0.959	0.124	1529	1.43
CORO2A	3.61	8	1.15	0.876	16009	0.959	0.124	1528	1.42
MAPKAPK2	3.61	8	1.15	0.876	16010	0.959	0.124	1527	1.43
NANP	3.61	8	1.15	0.876	16011	0.959	0.124	1526	1.43
ARHGDIG	3.54	8	1.14	0.872	15936	0.959	0.128	1601	1.4
RAB33A	3.54	8	1.14	0.872	15937	0.959	0.128	1600	1.4
LPAR3	3.54	8	1.14	0.872	15938	0.959	0.128	1599	1.4
RNF144A	3.54	8	1.14	0.872	15939	0.959	0.128	1598	1.41
TREX2	3.54	8	1.14	0.872	15940	0.959	0.128	1597	1.41
C9orf156	3.54	8	1.14	0.872	15941	0.959	0.128	1596	1.41
ZNF326	3.55	8	1.14	0.872	15942	0.959	0.128	1595	1.41
PTN	3.55	8	1.14	0.872	15943	0.959	0.128	1594	1.41
EDEM1	3.55	8	1.14	0.872	15944	0.959	0.128	1593	1.41
LNX2	3.55	8	1.14	0.872	15945	0.959	0.128	1592	1.41
TSPYL6	3.55	8	1.14	0.872	15946	0.959	0.128	1591	1.41
FLRT2	3.55	8	1.14	0.872	15947	0.959	0.128	1590	1.41
IDO1	3.55	8	1.14	0.872	15948	0.959	0.128	1589	1.41
CLSPN	3.55	8	1.14	0.872	15949	0.959	0.128	1588	1.41
DENND5A	3.55	8	1.14	0.872	15950	0.959	0.128	1587	1.41
KCNE2	3.55	8	1.14	0.872	15951	0.959	0.128	1586	1.41
GJA9	3.55	8	1.14	0.873	15952	0.959	0.127	1585	1.41
BCAS3	3.08	6	1.14	0.873	15953	0.959	0.127	1584	1.41
SMPD1	3.55	8	1.14	0.873	15954	0.959	0.127	1583	1.41
LMO4	3.55	8	1.14	0.873	15955	0.959	0.127	1582	1.41
ARHGAP32	3.55	8	1.14	0.873	15956	0.959	0.127	1581	1.41
ITGAL	3.55	8	1.14	0.873	15957	0.959	0.127	1580	1.41
HOXA6	3.56	8	1.14	0.873	15958	0.959	0.127	1579	1.41
DCAF8	3.56	8	1.14	0.873	15959	0.959	0.127	1578	1.41
ISCU	3.56	8	1.14	0.873	15960	0.959	0.127	1577	1.41
MCIDAS	3.56	8	1.14	0.873	15961	0.959	0.127	1576	1.41
SLC35G2	3.56	8	1.14	0.873	15962	0.959	0.127	1575	1.41
IL2	3.56	8	1.14	0.873	15963	0.959	0.127	1574	1.41
LMO1	3.56	8	1.14	0.873	15964	0.959	0.127	1573	1.41
CLCA1	3.57	8	1.14	0.873	15965	0.959	0.127	1572	1.41
C11orf72	3.57	8	1.14	0.873	15966	0.959	0.127	1571	1.41
TRIM58	3.57	8	1.14	0.873	15967	0.959	0.127	1570	1.42
IGFBP5	3.57	8	1.14	0.873	15968	0.959	0.127	1569	1.42
TF	3.57	8	1.14	0.873	15969	0.959	0.127	1568	1.42
COX7A1	3.57	8	1.14	0.873	15970	0.959	0.127	1567	1.42
DAB1	3.57	8	1.14	0.873	15971	0.959	0.127	1566	1.42
PTBP3	3.57	8	1.14	0.873	15972	0.959	0.127	1565	1.42
ALDH1A2	3.57	8	1.14	0.873	15973	0.959	0.127	1564	1.42
ENPP5	3.57	8	1.14	0.873	15974	0.959	0.127	1563	1.42
CHRDL2	3.57	8	1.14	0.873	15975	0.959	0.127	1562	1.42
EFCAB14	3.57	8	1.14	0.874	15976	0.959	0.126	1561	1.42
IFLTD1	3.57	8	1.14	0.874	15977	0.959	0.126	1560	1.42
B3GNT1	3.57	8	1.14	0.874	15978	0.959	0.126	1559	1.42
BVES	3.57	8	1.14	0.874	15979	0.959	0.126	1558	1.42
FAM180A	3.58	8	1.14	0.874	15980	0.959	0.126	1557	1.42
YME1L1	3.58	8	1.14	0.874	15981	0.959	0.126	1556	1.42
CXorf56	3.58	8	1.14	0.874	15982	0.959	0.126	1555	1.42
CLMN	3.51	8	1.13	0.87	15886	0.96	0.13	1651	1.38
RTL1	3.51	8	1.13	0.87	15887	0.96	0.13	1650	1.38
PPP1R3F	3.51	8	1.13	0.87	15888	0.96	0.13	1649	1.39
DPYSL3	3.51	8	1.13	0.87	15889	0.96	0.13	1648	1.39
PHTF2	3.51	8	1.13	0.87	15890	0.96	0.13	1647	1.39
NEFM	3.51	8	1.13	0.87	15891	0.96	0.13	1646	1.39
RCE1	3.51	8	1.13	0.87	15892	0.96	0.13	1645	1.39
MID1IP1	3.51	8	1.13	0.87	15893	0.96	0.13	1644	1.39
GFRAL	3.51	8	1.13	0.87	15894	0.96	0.13	1643	1.39
MFF	3.51	8	1.13	0.87	15895	0.96	0.13	1642	1.39
DBH	3.51	8	1.13	0.87	15896	0.96	0.13	1641	1.39
RNF186	3.51	8	1.13	0.87	15897	0.96	0.13	1640	1.39
FDXR	3.51	8	1.13	0.87	15898	0.96	0.13	1639	1.39
PKD2L1	3.51	8	1.13	0.87	15899	0.96	0.13	1638	1.39
SCO2	3.51	8	1.13	0.87	15900	0.96	0.13	1637	1.39
ANKRD37	3.51	8	1.13	0.87	15901	0.96	0.13	1636	1.39
KRT23	3.51	8	1.13	0.87	15902	0.96	0.13	1635	1.39
CTNNA2	3.51	8	1.13	0.87	15903	0.96	0.13	1634	1.39
BARHL2	3.51	8	1.13	0.87	15904	0.96	0.13	1633	1.39
PDHA1	3.52	8	1.13	0.87	15905	0.96	0.13	1632	1.39
LRP12	3.04	6	1.13	0.87	15906	0.959	0.13	1631	1.39
SERINC1	3.52	8	1.13	0.87	15907	0.959	0.13	1630	1.4
FOXA3	3.52	8	1.13	0.87	15908	0.959	0.13	1629	1.4
ALB	3.52	8	1.13	0.87	15909	0.959	0.13	1628	1.4
APLP2	3.52	8	1.13	0.87	15910	0.959	0.13	1627	1.4
PSTPIP2	3.52	8	1.13	0.871	15911	0.959	0.129	1626	1.4
ANXA13	3.52	8	1.13	0.871	15912	0.959	0.129	1625	1.4
ZNF836	3.52	8	1.13	0.871	15913	0.96	0.129	1624	1.4
TBX3	3.52	8	1.13	0.871	15914	0.96	0.129	1623	1.4
C6orf89	3.53	8	1.13	0.871	15915	0.96	0.129	1622	1.4
GSTM2	3.53	8	1.13	0.871	15916	0.96	0.129	1621	1.4
EML2	3.53	8	1.13	0.871	15917	0.96	0.129	1620	1.4
MRPL33	3.53	8	1.13	0.871	15918	0.959	0.129	1619	1.4
MPO	3.53	8	1.13	0.871	15919	0.959	0.129	1618	1.4
AMOT	3.53	8	1.13	0.871	15920	0.959	0.129	1617	1.4
CEP135	3.53	8	1.13	0.871	15921	0.959	0.129	1616	1.4
DMWD	3.53	8	1.13	0.871	15922	0.959	0.129	1615	1.4
NDRG1	3.53	8	1.13	0.871	15923	0.959	0.129	1614	1.4
KIAA1984	3.53	8	1.13	0.871	15924	0.959	0.129	1613	1.4
EDARADD	3.53	8	1.13	0.871	15925	0.959	0.129	1612	1.4
CSTF2T	3.53	8	1.13	0.871	15926	0.959	0.129	1611	1.4
HERPUD1	3.31	7	1.13	0.871	15927	0.96	0.129	1610	1.4
OR4D6	3.54	8	1.13	0.872	15928	0.96	0.128	1609	1.4
KCNA4	3.54	8	1.13	0.872	15929	0.96	0.128	1608	1.4
SMCO4	3.54	8	1.13	0.872	15930	0.959	0.128	1607	1.4
PCIF1	3.54	8	1.13	0.872	15931	0.959	0.128	1606	1.4
ZNF677	3.54	8	1.13	0.872	15932	0.959	0.128	1605	1.4
OLFML1	3.54	8	1.13	0.872	15933	0.959	0.128	1604	1.4
C11orf42	3.54	8	1.13	0.872	15934	0.959	0.128	1603	1.4
DOCK8	3.54	8	1.13	0.872	15935	0.959	0.128	1602	1.4
USP26	3.47	8	1.12	0.868	15847	0.96	0.132	1690	1.37
ACN9	3.47	8	1.12	0.868	15848	0.96	0.132	1689	1.37
CUL4B	3.47	8	1.12	0.868	15849	0.96	0.132	1688	1.37
ZNF304	3.47	8	1.12	0.868	15850	0.96	0.132	1687	1.37
COA1	3.01	6	1.12	0.868	15851	0.96	0.132	1686	1.37
CARD10	3.48	8	1.12	0.868	15852	0.96	0.132	1685	1.37
IQCJ	3.48	8	1.12	0.868	15853	0.96	0.132	1684	1.37
MFN1	3.48	8	1.12	0.868	15854	0.96	0.132	1683	1.37
FN3KRP	3.48	8	1.12	0.868	15855	0.96	0.132	1682	1.38
FAM110A	3.48	8	1.12	0.868	15856	0.96	0.132	1681	1.38
HPGD	3.48	8	1.12	0.868	15857	0.96	0.132	1680	1.38
ENPP6	3.48	8	1.12	0.868	15858	0.96	0.132	1679	1.38
ASCC2	3.48	8	1.12	0.868	15859	0.96	0.132	1678	1.38
PHC2	3.48	8	1.12	0.868	15860	0.96	0.132	1677	1.38
HMBOX1	3.48	8	1.12	0.868	15861	0.96	0.132	1676	1.38
MYO5B	3.48	8	1.12	0.868	15862	0.96	0.132	1675	1.38
PRLHR	3.48	8	1.12	0.869	15863	0.96	0.131	1674	1.38
CBS	3.49	8	1.12	0.869	15864	0.96	0.131	1673	1.38
OR6C76	3.49	8	1.12	0.869	15865	0.96	0.131	1672	1.38
CXorf61	3.49	8	1.12	0.869	15866	0.96	0.131	1671	1.38
TDRP	3.49	8	1.12	0.869	15867	0.96	0.131	1670	1.38
OR5P3	3.49	8	1.12	0.869	15868	0.96	0.131	1669	1.38
TTYH3	3.49	8	1.12	0.869	15869	0.96	0.131	1668	1.38
SPRED3	3.49	8	1.12	0.869	15870	0.96	0.131	1667	1.38
ABRACL	3.49	8	1.12	0.869	15871	0.96	0.131	1666	1.38
SPACA7	3.49	8	1.12	0.869	15872	0.96	0.131	1665	1.38
PCDHA12	3.49	8	1.12	0.869	15873	0.96	0.131	1664	1.38
TACSTD2	3.49	8	1.12	0.869	15874	0.96	0.131	1663	1.38
RDH13	3.5	8	1.12	0.869	15875	0.96	0.131	1662	1.38
NELL1	3.5	8	1.12	0.869	15876	0.96	0.131	1661	1.38
RS1	3.5	8	1.12	0.869	15877	0.96	0.131	1660	1.38
DUSP5	3.5	8	1.12	0.869	15878	0.96	0.131	1659	1.38
USP53	3.5	8	1.12	0.869	15879	0.96	0.131	1658	1.38
EML3	3.5	8	1.12	0.869	15880	0.96	0.131	1657	1.38
CCR2	3.5	8	1.12	0.869	15881	0.96	0.131	1656	1.38
ALDH7A1	3.5	8	1.12	0.869	15882	0.96	0.131	1655	1.38
MMAB	3.5	8	1.12	0.869	15883	0.96	0.131	1654	1.38
CD300LD	3.5	8	1.12	0.87	15884	0.96	0.13	1653	1.38
SUCLG1	3.5	8	1.12	0.87	15885	0.96	0.13	1652	1.38
CYP46A1	3.43	8	1.11	0.865	15812	0.96	0.135	1725	1.37
TCEA3	3.43	8	1.11	0.866	15813	0.96	0.134	1724	1.37
TSKS	3.44	8	1.11	0.866	15814	0.96	0.134	1723	1.37
TMEM150C	3.44	8	1.11	0.866	15815	0.96	0.134	1722	1.37
IPP	3.44	8	1.11	0.866	15816	0.96	0.134	1721	1.37
FANCE	3.44	8	1.11	0.866	15817	0.96	0.134	1720	1.37
ZNF587B	2.98	6	1.11	0.866	15818	0.96	0.134	1719	1.37
NFAM1	3.44	8	1.11	0.866	15819	0.96	0.134	1718	1.37
LAMP2	3.44	8	1.11	0.866	15820	0.96	0.134	1717	1.37
CDC42BPB	3.44	8	1.11	0.866	15821	0.96	0.134	1716	1.37
FUT2	3.44	8	1.11	0.866	15822	0.96	0.134	1715	1.37
RAMP3	3.44	8	1.11	0.866	15823	0.96	0.134	1714	1.37
OR10AG1	3.45	8	1.11	0.866	15824	0.96	0.134	1713	1.37
PMP22	3.45	8	1.11	0.866	15825	0.96	0.134	1712	1.37
SYT2	3.45	8	1.11	0.866	15826	0.96	0.134	1711	1.37
RNASE9	3.45	8	1.11	0.866	15827	0.96	0.134	1710	1.37
FZR1	3.45	8	1.11	0.866	15828	0.96	0.134	1709	1.37
TMEM176B	3.45	8	1.11	0.867	15829	0.96	0.133	1708	1.37
ATP13A5	3.45	8	1.11	0.867	15830	0.96	0.133	1707	1.37
OR2T4	3.45	8	1.11	0.867	15831	0.96	0.133	1706	1.37
CDH23	3.45	8	1.11	0.867	15832	0.96	0.133	1705	1.37
CALCA	3.46	8	1.11	0.867	15833	0.96	0.133	1704	1.37
TFPI2	3.46	8	1.11	0.867	15834	0.96	0.133	1703	1.37
KIF25	3.46	8	1.11	0.867	15835	0.96	0.133	1702	1.37
SURF1	3.46	8	1.11	0.867	15836	0.96	0.133	1701	1.37
BMP1	3.46	8	1.11	0.867	15837	0.96	0.133	1700	1.37
PATE1	3.46	8	1.11	0.867	15838	0.96	0.133	1699	1.37
LYPD6	3.46	8	1.11	0.867	15839	0.96	0.133	1698	1.37
ZDHHC9	3.46	8	1.11	0.867	15840	0.96	0.133	1697	1.37
C19orf55	3.46	8	1.11	0.867	15841	0.96	0.133	1696	1.37
ADAM15	3.46	8	1.11	0.867	15842	0.96	0.133	1695	1.37
MTF2	3.46	8	1.11	0.867	15843	0.96	0.133	1694	1.37
PON3	3.47	8	1.11	0.867	15844	0.96	0.133	1693	1.37
EXTL3	3.47	8	1.11	0.867	15845	0.96	0.133	1692	1.37
TSPYL2	3.47	8	1.11	0.868	15846	0.96	0.132	1691	1.37
PXDNL	3.4	8	1.1	0.863	15774	0.96	0.137	1763	1.36
VIMP	3.4	8	1.1	0.863	15775	0.96	0.137	1762	1.36
NTRK3	3.4	8	1.1	0.863	15776	0.96	0.137	1761	1.36
GLTSCR1L	3.4	8	1.1	0.863	15777	0.96	0.137	1760	1.36
FAS	3.4	8	1.1	0.863	15778	0.96	0.137	1759	1.36
RCOR3	3.4	8	1.1	0.863	15779	0.96	0.137	1758	1.36
ANKRD53	3.4	8	1.1	0.864	15780	0.96	0.136	1757	1.36
TRO	3.4	8	1.1	0.864	15781	0.96	0.136	1756	1.36
EPHA7	3.4	8	1.1	0.864	15782	0.96	0.136	1755	1.36
CPNE3	3.41	8	1.1	0.864	15783	0.96	0.136	1754	1.36
SPN	3.41	8	1.1	0.864	15784	0.96	0.136	1753	1.36
SHISA5	3.41	8	1.1	0.864	15785	0.96	0.136	1752	1.36
GEM	3.41	8	1.1	0.864	15786	0.96	0.136	1751	1.36
CFB	3.41	8	1.1	0.864	15787	0.96	0.136	1750	1.36
SLMO1	3.41	8	1.1	0.864	15788	0.96	0.136	1749	1.36
CAV2	3.41	8	1.1	0.864	15789	0.96	0.136	1748	1.36
KIF26A	3.41	8	1.1	0.864	15790	0.96	0.136	1747	1.36
ECHS1	3.41	8	1.1	0.864	15791	0.96	0.136	1746	1.36
USP1	3.42	8	1.1	0.864	15792	0.96	0.136	1745	1.36
STRADB	3.42	8	1.1	0.864	15793	0.96	0.136	1744	1.36
RALGAPA1	3.42	8	1.1	0.865	15794	0.96	0.135	1743	1.36
RGS21	3.2	7	1.1	0.865	15795	0.96	0.135	1742	1.36
C5orf51	3.42	8	1.1	0.865	15796	0.96	0.135	1741	1.36
EDN3	3.42	8	1.1	0.865	15797	0.96	0.135	1740	1.36
CYSLTR1	3.42	8	1.1	0.865	15798	0.96	0.135	1739	1.36
DTWD2	3.42	8	1.1	0.865	15799	0.96	0.135	1738	1.36
RARRES1	3.42	8	1.1	0.865	15800	0.96	0.135	1737	1.36
PIAS1	3.42	8	1.1	0.865	15801	0.96	0.135	1736	1.37
TANK	3.42	8	1.1	0.865	15802	0.96	0.135	1735	1.37
CENPV	3.43	8	1.1	0.865	15803	0.96	0.135	1734	1.37
CARD14	3.43	8	1.1	0.865	15804	0.96	0.135	1733	1.37
INSIG2	3.43	8	1.1	0.865	15805	0.96	0.135	1732	1.37
KDM4D	3.43	8	1.1	0.865	15806	0.96	0.135	1731	1.37
APOH	3.43	8	1.1	0.865	15807	0.96	0.135	1730	1.37
SLC1A7	3.43	8	1.1	0.865	15808	0.96	0.135	1729	1.37
UGT2A3	3.43	8	1.1	0.865	15809	0.96	0.135	1728	1.37
GPR32	3.43	8	1.1	0.865	15810	0.96	0.135	1727	1.37
ZNF491	3.43	8	1.1	0.865	15811	0.96	0.135	1726	1.37
SMAD2	3.36	8	1.09	0.861	15740	0.959	0.139	1797	1.35
C14orf132	3.36	8	1.09	0.861	15741	0.959	0.139	1796	1.36
CXCL9	3.37	8	1.09	0.861	15742	0.96	0.139	1795	1.35
MAP4K3	3.37	8	1.09	0.861	15743	0.96	0.139	1794	1.35
SPINK9	3.37	8	1.09	0.862	15744	0.96	0.138	1793	1.35
TCEANC	3.37	8	1.09	0.862	15745	0.96	0.138	1792	1.35
IRAK2	3.37	8	1.09	0.862	15746	0.96	0.138	1791	1.35
WIPF3	3.37	8	1.09	0.862	15747	0.96	0.138	1790	1.35
ZNF506	2.92	6	1.09	0.862	15748	0.96	0.138	1789	1.35
GPATCH2L	3.38	8	1.09	0.862	15749	0.96	0.138	1788	1.35
PRC1	3.38	8	1.09	0.862	15750	0.96	0.138	1787	1.35
AGPAT6	3.38	8	1.09	0.862	15751	0.96	0.138	1786	1.36
KCNH7	3.38	8	1.09	0.862	15752	0.96	0.138	1785	1.36
OR6C74	3.38	8	1.09	0.862	15753	0.96	0.138	1784	1.36
SMR3A	2.93	6	1.09	0.862	15754	0.96	0.138	1783	1.35
NRTN	3.38	8	1.09	0.862	15755	0.96	0.138	1782	1.35
CCDC135	3.38	8	1.09	0.862	15756	0.96	0.138	1781	1.36
AMICA1	3.38	8	1.09	0.862	15757	0.96	0.138	1780	1.36
LRRC9	3.38	8	1.09	0.862	15758	0.96	0.138	1779	1.36
HSPA14	3.38	8	1.09	0.862	15759	0.96	0.138	1778	1.36
MYT1L	3.39	8	1.09	0.863	15760	0.96	0.137	1777	1.36
PCDHA13	3.39	8	1.09	0.863	15761	0.96	0.137	1776	1.35
MDFIC	3.39	8	1.09	0.863	15762	0.96	0.137	1775	1.36
ZKSCAN1	3.39	8	1.09	0.863	15763	0.96	0.137	1774	1.36
OR6B3	3.39	8	1.09	0.863	15764	0.96	0.137	1773	1.36
CALD1	3.39	8	1.09	0.863	15765	0.96	0.137	1772	1.36
STK11IP	3.39	8	1.09	0.863	15766	0.96	0.137	1771	1.36
MAGEB17	3.39	8	1.09	0.863	15767	0.96	0.137	1770	1.36
USP14	3.39	8	1.09	0.863	15768	0.96	0.137	1769	1.36
IFIT1	3.39	8	1.09	0.863	15769	0.96	0.137	1768	1.36
PPIP5K2	3.4	8	1.09	0.863	15770	0.96	0.137	1767	1.36
RNF220	3.4	8	1.09	0.863	15771	0.96	0.137	1766	1.36
PPARA	3.4	8	1.09	0.863	15772	0.96	0.137	1765	1.36
ZNF10	3.4	8	1.09	0.863	15773	0.96	0.137	1764	1.36
ZNF682	3.33	8	1.08	0.859	15696	0.96	0.141	1841	1.34
OR2C1	3.33	8	1.08	0.859	15697	0.96	0.141	1840	1.34
PATE2	3.33	8	1.08	0.859	15698	0.96	0.141	1839	1.34
KIAA1919	3.33	8	1.08	0.859	15699	0.96	0.141	1838	1.34
MON1B	3.33	8	1.08	0.859	15700	0.96	0.141	1837	1.34
PDLIM2	3.33	8	1.08	0.859	15701	0.96	0.141	1836	1.34
LATS2	3.33	8	1.08	0.859	15702	0.96	0.141	1835	1.35
ANGPTL3	3.33	8	1.08	0.859	15703	0.96	0.141	1834	1.35
ZDHHC11	3.33	8	1.08	0.859	15704	0.96	0.141	1833	1.35
KLHDC7A	3.33	8	1.08	0.859	15705	0.96	0.141	1832	1.35
NRCAM	3.33	8	1.08	0.859	15706	0.96	0.141	1831	1.35
WHSC1	3.34	8	1.08	0.859	15707	0.96	0.141	1830	1.35
POU3F2	3.34	8	1.08	0.859	15708	0.959	0.141	1829	1.35
KRT36	3.34	8	1.08	0.86	15709	0.96	0.14	1828	1.35
DTNBP1	3.34	8	1.08	0.86	15710	0.96	0.14	1827	1.35
ZFP82	3.34	8	1.08	0.86	15711	0.96	0.14	1826	1.35
FAM189A1	3.34	8	1.08	0.86	15712	0.96	0.14	1825	1.35
MAP10	3.34	8	1.08	0.86	15713	0.959	0.14	1824	1.35
SIGLEC7	3.34	8	1.08	0.86	15714	0.959	0.14	1823	1.35
TMEM202	3.34	8	1.08	0.86	15715	0.959	0.14	1822	1.35
HSPA13	3.35	8	1.08	0.86	15716	0.96	0.14	1821	1.35
ADM5	3.35	8	1.08	0.86	15717	0.96	0.14	1820	1.35
SUV39H1	3.35	8	1.08	0.86	15718	0.96	0.14	1819	1.35
KIAA0319L	3.35	8	1.08	0.86	15719	0.96	0.14	1818	1.35
FAM177B	3.35	8	1.08	0.86	15720	0.96	0.14	1817	1.35
NANOS3	3.35	8	1.08	0.86	15721	0.96	0.14	1816	1.35
CSRNP2	2.9	6	1.08	0.86	15722	0.96	0.14	1815	1.35
ANKRD39	3.35	8	1.08	0.86	15723	0.96	0.14	1814	1.35
OR1E2	2.9	6	1.08	0.86	15724	0.96	0.14	1813	1.35
SYTL2	3.35	8	1.08	0.86	15725	0.959	0.14	1812	1.35
RNF223	3.35	8	1.08	0.86	15726	0.96	0.14	1811	1.35
OR5AN1	3.35	8	1.08	0.86	15727	0.959	0.14	1810	1.35
JRKL	3.35	8	1.08	0.86	15728	0.959	0.14	1809	1.35
OR5M9	3.35	8	1.08	0.861	15729	0.959	0.139	1808	1.35
CACNA2D3	3.35	8	1.08	0.861	15730	0.959	0.139	1807	1.35
SLC35A3	3.36	8	1.08	0.861	15731	0.959	0.139	1806	1.35
ADH7	3.36	8	1.08	0.861	15732	0.959	0.139	1805	1.35
UMODL1	3.36	8	1.08	0.861	15733	0.959	0.139	1804	1.35
FAM110B	3.36	8	1.08	0.861	15734	0.959	0.139	1803	1.35
PSEN1	3.36	8	1.08	0.861	15735	0.959	0.139	1802	1.35
BRWD1	3.36	8	1.08	0.861	15736	0.959	0.139	1801	1.36
GLIPR2	3.36	8	1.08	0.861	15737	0.959	0.139	1800	1.36
ZFP30	3.36	8	1.08	0.861	15738	0.959	0.139	1799	1.36
SCGB1D4	3.36	8	1.08	0.861	15739	0.959	0.139	1798	1.36
CASP1	3.29	8	1.07	0.857	15667	0.959	0.143	1870	1.34
L3MBTL4	3.29	8	1.07	0.857	15668	0.959	0.143	1869	1.34
PPP6R3	3.29	8	1.07	0.857	15669	0.959	0.143	1868	1.34
WFDC9	3.3	8	1.07	0.857	15670	0.959	0.143	1867	1.34
GPR35	3.3	8	1.07	0.857	15671	0.959	0.143	1866	1.34
RBMXL2	3.3	8	1.07	0.857	15672	0.959	0.143	1865	1.34
ATAD3C	3.3	8	1.07	0.857	15673	0.959	0.143	1864	1.34
MGMT	3.3	8	1.07	0.857	15674	0.959	0.143	1863	1.34
OR2H2	3.3	8	1.07	0.858	15675	0.959	0.142	1862	1.34
ZNF480	3.3	8	1.07	0.858	15676	0.959	0.142	1861	1.34
SLC1A1	3.3	8	1.07	0.858	15677	0.959	0.142	1860	1.34
CROT	3.31	8	1.07	0.858	15678	0.959	0.142	1859	1.34
TNKS2	3.31	8	1.07	0.858	15679	0.959	0.142	1858	1.34
OR56A1	3.31	8	1.07	0.858	15680	0.959	0.142	1857	1.34
ALKBH1	3.31	8	1.07	0.858	15681	0.959	0.142	1856	1.34
ADH1A	3.31	8	1.07	0.858	15682	0.959	0.142	1855	1.34
NUP37	2.87	6	1.07	0.858	15683	0.959	0.142	1854	1.34
ARMC9	3.31	8	1.07	0.858	15684	0.959	0.142	1853	1.34
PLSCR1	3.31	8	1.07	0.858	15685	0.959	0.142	1852	1.34
KMO	3.31	8	1.07	0.858	15686	0.959	0.142	1851	1.34
PPAP2B	3.31	8	1.07	0.858	15687	0.959	0.142	1850	1.34
SOX6	3.32	8	1.07	0.858	15688	0.959	0.142	1849	1.34
TNFSF11	3.32	8	1.07	0.858	15689	0.959	0.142	1848	1.35
CFHR5	3.32	8	1.07	0.858	15690	0.959	0.142	1847	1.34
ANKIB1	3.32	8	1.07	0.858	15691	0.959	0.142	1846	1.35
ZNF471	3.32	8	1.07	0.858	15692	0.959	0.142	1845	1.34
ANXA3	3.32	8	1.07	0.859	15693	0.959	0.141	1844	1.34
SERPINA4	3.32	8	1.07	0.859	15694	0.959	0.141	1843	1.35
C14orf182	3.32	8	1.07	0.859	15695	0.96	0.141	1842	1.34
FOXD1	3.25	8	1.06	0.854	15630	0.959	0.146	1907	1.34
KCTD18	3.25	8	1.06	0.854	15631	0.959	0.146	1906	1.34
MYCL	3.26	8	1.06	0.854	15632	0.959	0.146	1905	1.34
CRNN	3.26	8	1.06	0.855	15633	0.959	0.145	1904	1.34
ARL1	3.26	8	1.06	0.855	15634	0.959	0.145	1903	1.34
ERBB4	3.26	8	1.06	0.855	15635	0.959	0.145	1902	1.34
OR2A25	3.26	8	1.06	0.855	15636	0.959	0.145	1901	1.34
ZNF154	3.26	8	1.06	0.855	15637	0.959	0.145	1900	1.34
CPEB2	3.26	8	1.06	0.855	15638	0.959	0.145	1899	1.34
KDR	3.26	8	1.06	0.855	15639	0.959	0.145	1898	1.34
MAPK10	3.26	8	1.06	0.855	15640	0.959	0.145	1897	1.34
ARHGAP17	3.05	7	1.06	0.855	15641	0.959	0.145	1896	1.34
FST	3.27	8	1.06	0.855	15642	0.959	0.145	1895	1.34
MYO5C	3.27	8	1.06	0.855	15643	0.959	0.145	1894	1.34
ZNF639	3.27	8	1.06	0.855	15644	0.959	0.145	1893	1.34
RTN2	3.27	8	1.06	0.856	15645	0.959	0.144	1892	1.34
DYRK4	3.27	8	1.06	0.856	15646	0.959	0.144	1891	1.34
KLK13	3.28	8	1.06	0.856	15647	0.959	0.144	1890	1.34
NEDD4L	3.28	8	1.06	0.856	15648	0.959	0.144	1889	1.34
SLC9C1	3.28	8	1.06	0.856	15649	0.959	0.144	1888	1.34
POLL	3.28	8	1.06	0.856	15650	0.959	0.144	1887	1.34
IL17RC	3.28	8	1.06	0.856	15651	0.959	0.144	1886	1.34
PERP	3.28	8	1.06	0.856	15652	0.959	0.144	1885	1.34
CA8	3.28	8	1.06	0.856	15653	0.959	0.144	1884	1.34
IL1RL2	3.28	8	1.06	0.856	15654	0.959	0.144	1883	1.34
ADAM23	3.28	8	1.06	0.856	15655	0.959	0.144	1882	1.34
OR4K13	3.28	8	1.06	0.856	15656	0.959	0.144	1881	1.34
OR10W1	3.28	8	1.06	0.856	15657	0.959	0.144	1880	1.34
RAD50	3.28	8	1.06	0.856	15658	0.959	0.144	1879	1.34
KCTD15	3.28	8	1.06	0.856	15659	0.959	0.144	1878	1.34
PSMG4	3.28	8	1.06	0.856	15660	0.959	0.144	1877	1.34
ZC2HC1C	3.28	8	1.06	0.856	15661	0.959	0.144	1876	1.34
COA4	3.29	8	1.06	0.856	15662	0.959	0.144	1875	1.34
PEAK1	3.29	8	1.06	0.856	15663	0.959	0.144	1874	1.34
ORMDL2	3.29	8	1.06	0.856	15664	0.959	0.144	1873	1.34
CAND2	3.29	8	1.06	0.856	15665	0.959	0.144	1872	1.34
CD200R1L	3.29	8	1.06	0.857	15666	0.959	0.143	1871	1.34
OR52E8	3.22	8	1.05	0.852	15589	0.959	0.148	1948	1.33
TMEM207	3.22	8	1.05	0.852	15590	0.959	0.148	1947	1.33
TMEM233	3.01	7	1.05	0.852	15591	0.959	0.148	1946	1.33
ZNF398	3.22	8	1.05	0.852	15592	0.959	0.148	1945	1.33
TIAM2	3.23	8	1.05	0.853	15593	0.959	0.147	1944	1.33
FAT3	3.23	8	1.05	0.853	15594	0.959	0.147	1943	1.33
NRXN3	3.23	8	1.05	0.853	15595	0.959	0.147	1942	1.33
SLC26A2	3.23	8	1.05	0.853	15596	0.959	0.147	1941	1.33
ZWILCH	3.23	8	1.05	0.853	15597	0.959	0.147	1940	1.33
TTC26	3.23	8	1.05	0.853	15598	0.959	0.147	1939	1.33
DNAAF1	3.23	8	1.05	0.853	15599	0.959	0.147	1938	1.33
ANAPC10	3.23	8	1.05	0.853	15600	0.959	0.147	1937	1.33
KIAA0226	3.23	8	1.05	0.853	15601	0.959	0.147	1936	1.33
NNMT	3.23	8	1.05	0.853	15602	0.959	0.147	1935	1.33
SCIN	3.23	8	1.05	0.853	15603	0.959	0.147	1934	1.33
KLHL32	3.24	8	1.05	0.853	15604	0.959	0.147	1933	1.33
KCNIP2	3.24	8	1.05	0.853	15605	0.959	0.147	1932	1.33
C14orf1	3.24	8	1.05	0.853	15606	0.959	0.147	1931	1.33
GAB3	3.24	8	1.05	0.853	15607	0.959	0.147	1930	1.33
TEX33	3.24	8	1.05	0.853	15608	0.959	0.147	1929	1.33
OXTR	3.24	8	1.05	0.853	15609	0.959	0.147	1928	1.33
MYO9B	3.24	8	1.05	0.853	15610	0.959	0.147	1927	1.33
PTBP2	3.24	8	1.05	0.854	15611	0.959	0.146	1926	1.33
LRRC29	3.24	8	1.05	0.854	15612	0.959	0.146	1925	1.33
PPOX	2.81	6	1.05	0.854	15613	0.959	0.146	1924	1.33
ATP9B	3.24	8	1.05	0.854	15614	0.959	0.146	1923	1.33
CLK3	3.24	8	1.05	0.854	15615	0.959	0.146	1922	1.33
RBL2	3.24	8	1.05	0.854	15616	0.959	0.146	1921	1.34
IQCF1	3.24	8	1.05	0.854	15617	0.959	0.146	1920	1.34
CD53	3.24	8	1.05	0.854	15618	0.959	0.146	1919	1.34
FBXL5	3.25	8	1.05	0.854	15619	0.959	0.146	1918	1.34
ENY2	3.25	8	1.05	0.854	15620	0.959	0.146	1917	1.34
PPFIBP1	3.25	8	1.05	0.854	15621	0.959	0.146	1916	1.34
KIAA1430	3.25	8	1.05	0.854	15622	0.959	0.146	1915	1.34
E2F3	3.25	8	1.05	0.854	15623	0.959	0.146	1914	1.34
CSK	3.25	8	1.05	0.854	15624	0.959	0.146	1913	1.34
SMARCC1	3.25	8	1.05	0.854	15625	0.959	0.146	1912	1.34
FAM169B	3.25	8	1.05	0.854	15626	0.959	0.146	1911	1.34
HIST1H2AK	3.25	8	1.05	0.854	15627	0.959	0.146	1910	1.34
CLDN4	3.25	8	1.05	0.854	15628	0.959	0.146	1909	1.34
RNF175	3.25	8	1.05	0.854	15629	0.959	0.146	1908	1.34
BCL7A	3.18	8	1.04	0.85	15550	0.958	0.15	1987	1.33
DSTN	2.76	6	1.04	0.85	15551	0.958	0.15	1986	1.33
FBXO36	3.18	8	1.04	0.85	15552	0.958	0.15	1985	1.33
USP30	3.19	8	1.04	0.85	15553	0.958	0.15	1984	1.33
PANX1	3.19	8	1.04	0.85	15554	0.958	0.15	1983	1.33
ECI2	3.19	8	1.04	0.85	15555	0.958	0.15	1982	1.33
ZSCAN4	3.19	8	1.04	0.85	15556	0.958	0.15	1981	1.33
TMPRSS13	3.19	8	1.04	0.85	15557	0.958	0.15	1980	1.33
F3	3.19	8	1.04	0.85	15558	0.958	0.15	1979	1.33
PTPN13	3.19	8	1.04	0.85	15559	0.958	0.15	1978	1.33
CLNK	3.19	8	1.04	0.85	15560	0.958	0.15	1977	1.33
KIRREL	3.19	8	1.04	0.85	15561	0.958	0.15	1976	1.33
GFM2	3.19	8	1.04	0.851	15562	0.958	0.149	1975	1.33
CLEC17A	3.2	8	1.04	0.851	15563	0.958	0.149	1974	1.33
SERPINE1	3.2	8	1.04	0.851	15564	0.958	0.149	1973	1.33
PIGG	3.2	8	1.04	0.851	15565	0.958	0.149	1972	1.33
RYR3	3.2	8	1.04	0.851	15566	0.958	0.149	1971	1.33
LRRC8E	3.2	8	1.04	0.851	15567	0.958	0.149	1970	1.33
GOLGA1	3.2	8	1.04	0.851	15568	0.958	0.149	1969	1.33
TMEM18	3.2	8	1.04	0.851	15569	0.958	0.149	1968	1.33
IL22RA1	3.2	8	1.04	0.851	15570	0.959	0.149	1967	1.33
AC091801.1	2.77	6	1.04	0.851	15571	0.959	0.149	1966	1.33
HSH2D	3.2	8	1.04	0.851	15572	0.959	0.149	1965	1.33
CLCN6	3.21	8	1.04	0.851	15573	0.959	0.149	1964	1.33
2020-09-15	3.21	8	1.04	0.851	15574	0.959	0.149	1963	1.33
NOXRED1	3.21	8	1.04	0.851	15575	0.959	0.149	1962	1.33
LIPE	3.21	8	1.04	0.851	15576	0.959	0.149	1961	1.33
SSSCA1	3.21	8	1.04	0.852	15577	0.959	0.148	1960	1.33
CLPX	3.21	8	1.04	0.852	15578	0.959	0.148	1959	1.33
SBK2	3.21	8	1.04	0.852	15579	0.959	0.148	1958	1.33
TTLL12	3.21	8	1.04	0.852	15580	0.959	0.148	1957	1.33
C15orf43	3.21	8	1.04	0.852	15581	0.959	0.148	1956	1.33
BBS12	3.21	8	1.04	0.852	15582	0.959	0.148	1955	1.33
MSMB	3.21	8	1.04	0.852	15583	0.959	0.148	1954	1.33
RECQL	3.21	8	1.04	0.852	15584	0.958	0.148	1953	1.33
ZNF862	3.21	8	1.04	0.852	15585	0.959	0.148	1952	1.33
TTC14	3.21	8	1.04	0.852	15586	0.958	0.148	1951	1.33
ICOS	3.22	8	1.04	0.852	15587	0.958	0.148	1950	1.33
CER1	3.22	8	1.04	0.852	15588	0.958	0.148	1949	1.33
KIF15	3.14	8	1.03	0.847	15509	0.958	0.153	2028	1.32
SYCE1	3.15	8	1.03	0.847	15510	0.958	0.153	2027	1.32
SMPDL3A	3.15	8	1.03	0.848	15511	0.958	0.152	2026	1.32
TMEM184C	3.15	8	1.03	0.848	15512	0.958	0.152	2025	1.32
KL	3.15	8	1.03	0.848	15513	0.958	0.152	2024	1.32
DEFB129	3.15	8	1.03	0.848	15514	0.958	0.152	2023	1.32
OMA1	3.15	8	1.03	0.848	15515	0.958	0.152	2022	1.32
NKIRAS1	3.15	8	1.03	0.848	15516	0.958	0.152	2021	1.32
OLFM2	3.16	8	1.03	0.848	15517	0.958	0.152	2020	1.32
PDCD10	3.16	8	1.03	0.848	15518	0.958	0.152	2019	1.32
PHKB	3.16	8	1.03	0.848	15519	0.958	0.152	2018	1.32
BSPRY	3.16	8	1.03	0.848	15520	0.958	0.152	2017	1.32
[truncated: 15,537 more rows]

## Sheet: T19vsT5
GENE	sumZ	numObs	normZ	pval_synth	rank_synth	fdr_synth	pval_supp	rank_supp	fdr_supp
IRAK1	28.76	8	7	1	17536	1	1.29e-12	1	2.26e-08
IL1RAP	26.45	8	6.45	1	17535	1	5.61e-11	2	4.92e-07
BAX	25.86	8	6.31	1	17534	1	1.42e-10	3	8.31e-07
IL1R1	25.84	8	6.3	1	17533	1	1.45e-10	4	6.38e-07
MAP3K7	19.84	8	4.87	1	17532	1	5.46e-07	5	0.00191
IKBKG	19.72	8	4.85	1	17531	1	6.33e-07	6	0.00185
MYD88	18.33	8	4.51	1	17530	1	3.19e-06	7	0.00798
UBE2R2	18.1	8	4.46	1	17529	1	4.12e-06	8	0.00904
IKBKB	17.8	8	4.39	1	17528	1	5.76e-06	9	0.0112
NF2	17.73	8	4.37	1	17527	1	6.23e-06	10	0.0109
PPTC7	17.6	8	4.34	1	17526	1	7.17e-06	11	0.0114
NFKB1	17.13	8	4.23	1	17525	1	1.19e-05	12	0.0173
COQ2	16.76	8	4.14	1	17524	1	1.74e-05	13	0.0235
EGLN1	16.64	8	4.11	1	17523	1	1.97e-05	14	0.0247
RNF31	16.6	8	4.1	1	17522	1	2.06e-05	15	0.0241
NDUFS1	16.07	8	3.98	1	17521	1	3.52e-05	16	0.0386
IRAK4	15.35	8	3.8	1	17520	1	7.16e-05	17	0.0738
NDUFC1	15.08	8	3.74	1	17519	1	9.24e-05	18	0.09
NDUFS2	14.68	8	3.64	1	17518	1	0.000134	19	0.124
PTBP1	14.16	8	3.52	1	17517	1	0.000216	20	0.189
NDUFA6	13.76	8	3.42	1	17516	1	0.000309	21	0.258
KIAA1432	13.64	8	3.4	1	17515	1	0.000342	22	0.272
PET117	13.04	8	3.25	0.999	17514	1	0.00057	23	0.435
GLRX5	12.87	8	3.21	0.999	17513	1	0.000662	24	0.483
NDUFAF6	12.72	8	3.18	0.999	17512	1	0.000749	25	0.525
TIMMDC1	12.64	8	3.16	0.999	17511	1	0.0008	26	0.539
PTPN12	12.46	8	3.11	0.999	17510	1	0.000922	27	0.599
MIOS	12.46	8	3.11	0.999	17509	1	0.000922	28	0.577
CBFB	12.1	8	3.03	0.999	17508	1	0.00123	29	0.744
TRAF6	12.08	8	3.02	0.999	17507	1	0.00125	30	0.728
DYRK1A	12.05	8	3.02	0.999	17506	1	0.00128	31	0.724
SOCS5	11.88	8	2.98	0.999	17505	1	0.00146	32	0.798
NDUFA11	11.74	8	2.94	0.998	17504	1	0.00163	33	0.864
MRPS34	11.73	8	2.94	0.998	17503	1	0.00164	34	0.848
ARF6	11.71	8	2.94	0.998	17502	1	0.00166	35	0.834
RUNX1	11.65	8	2.92	0.998	17501	1	0.00175	36	0.852
FDX1	11.56	8	2.9	0.998	17500	1	0.00187	37	0.887
MTHFR	11.51	8	2.89	0.998	17499	1	0.00194	38	0.898
PMAIP1	11.47	8	2.88	0.998	17498	1	0.00199	39	0.897
SUCLG1	11.45	8	2.87	0.998	17497	1	0.00203	40	0.889
DENR	11.41	8	2.86	0.998	17496	1	0.00209	41	0.894
RRAGC	11.29	8	2.84	0.998	17495	1	0.00229	42	0.955
FBXL4	11.28	8	2.83	0.998	17494	1	0.00231	43	0.941
ARID1A	11.22	8	2.82	0.998	17493	1	0.00241	44	0.961
SPPL3	11.07	8	2.78	0.997	17492	1	0.00269	45	1.05
TGIF1	11.05	8	2.78	0.997	17491	1	0.00274	46	1.05
FIBP	11	8	2.77	0.997	17490	1	0.00283	47	1.05
KMT2C	11	8	2.77	0.997	17489	1	0.00283	48	1.03
CERS6	10.98	8	2.76	0.997	17488	1	0.00287	49	1.03
NDUFA1	10.97	8	2.76	0.997	17487	1	0.00291	50	1.02
KTI12	10.83	8	2.73	0.997	17486	1	0.0032	51	1.1
TP53BP1	10.71	8	2.7	0.997	17485	0.999	0.00349	52	1.18
COQ4	10.63	8	2.68	0.996	17484	0.999	0.00371	53	1.23
VHL	10.61	8	2.67	0.996	17483	0.999	0.00376	54	1.22
DLD	10.59	8	2.67	0.996	17482	0.999	0.00382	55	1.22
NDUFS8	10.58	8	2.67	0.996	17481	0.999	0.00383	56	1.2
PHLDA1	10.55	8	2.66	0.996	17480	0.999	0.00392	57	1.21
WDR59	10.51	8	2.65	0.996	17479	0.999	0.00404	58	1.22
DLST	10.5	8	2.65	0.996	17478	0.999	0.00405	59	1.2
EHMT2	10.48	8	2.64	0.996	17477	0.999	0.00412	60	1.2
PDSS2	10.31	8	2.6	0.995	17476	0.999	0.00465	61	1.34
PPP2R3C	10.28	8	2.59	0.995	17475	0.999	0.00473	62	1.34
KCTD9	8.89	6	2.59	0.995	17474	0.999	0.00477	63	1.33
TMEM261	10.23	8	2.58	0.995	17473	0.999	0.00489	64	1.34
EIF3H	10.16	8	2.57	0.995	17472	0.999	0.00513	65	1.38
SLC30A1	10.09	8	2.55	0.995	17471	0.998	0.00541	66	1.44
CENPB	10.08	8	2.55	0.995	17470	0.998	0.00542	67	1.42
BCS1L	10.02	8	2.53	0.994	17469	0.998	0.00566	68	1.46
ETS2	9.97	8	2.52	0.994	17468	0.998	0.00587	69	1.49
NDUFB11	9.92	8	2.51	0.994	17467	0.998	0.00605	70	1.52
HAND2	9.88	8	2.5	0.994	17466	0.998	0.00621	71	1.53
NDUFB10	9.86	8	2.5	0.994	17465	0.998	0.00629	72	1.53
PDSS1	9.86	8	2.5	0.994	17464	0.998	0.00629	73	1.51
SHMT2	9.86	8	2.49	0.994	17463	0.998	0.00631	74	1.5
NDUFB8	9.85	8	2.49	0.994	17462	0.998	0.00634	75	1.48
L2HGDH	9.85	8	2.49	0.994	17461	0.998	0.00636	76	1.47
NDUFB4	9.84	8	2.49	0.994	17460	0.998	0.00639	77	1.46
SMARCB1	9.73	8	2.46	0.993	17459	0.997	0.00688	78	1.55
UBE2F	9.72	8	2.46	0.993	17458	0.998	0.0069	79	1.53
KIRREL	9.71	8	2.46	0.993	17457	0.998	0.00699	80	1.53
RBM15	9.64	8	2.44	0.993	17456	0.997	0.00728	81	1.58
CNOT11	9.64	8	2.44	0.993	17455	0.997	0.00731	82	1.56
MAP4K4	9.63	8	2.44	0.993	17454	0.997	0.00733	83	1.55
C2CD5	9.63	8	2.44	0.993	17453	0.997	0.00737	84	1.54
COA3	9.6	8	2.43	0.992	17452	0.997	0.0075	85	1.55
ZNF592	9.45	8	2.4	0.992	17451	0.997	0.00828	86	1.69
CHMP7	9.44	8	2.39	0.992	17450	0.997	0.00831	87	1.68
MTHFD2	9.4	8	2.38	0.991	17449	0.996	0.00856	88	1.71
HSD17B10	9.38	8	2.38	0.991	17448	0.996	0.00865	89	1.7
CCAR1	9.32	8	2.37	0.991	17447	0.996	0.00898	90	1.75
RARG	9.31	8	2.36	0.991	17446	0.996	0.00903	91	1.74
OGDH	9.31	8	2.36	0.991	17445	0.996	0.00905	92	1.72
NDUFB6	9.31	8	2.36	0.991	17444	0.996	0.00907	93	1.71
ATF4	9.31	8	2.36	0.991	17443	0.996	0.00908	94	1.69
VDAC2	9.27	8	2.35	0.991	17442	0.996	0.00927	95	1.71
C16orf72	8.02	6	2.35	0.991	17441	0.996	0.00934	96	1.71
NDUFS3	9.22	8	2.34	0.99	17440	0.996	0.0096	97	1.73
HNRNPU	9.21	8	2.34	0.99	17439	0.996	0.00967	98	1.73
STRAP	9.18	8	2.33	0.99	17438	0.996	0.00984	99	1.74
BIRC6	9.15	8	2.32	0.99	17437	0.996	0.0101	100	1.76
LacZ	44.2	187	2.32	0.99	17436	0.996	0.0101	101	1.75
NDUFAF3	9.13	8	2.32	0.99	17435	0.996	0.0102	102	1.75
OR10Z1	9.12	8	2.32	0.99	17434	0.996	0.0102	103	1.74
RASA1	9.11	8	2.32	0.99	17433	0.996	0.0103	104	1.73
RAB35	9.09	8	2.31	0.99	17432	0.996	0.0104	105	1.74
COPS3	9.06	8	2.3	0.989	17431	0.995	0.0106	106	1.75
MRPL15	8.99	8	2.29	0.989	17430	0.995	0.0111	107	1.82
SLC35B4	8.96	8	2.28	0.989	17429	0.995	0.0113	108	1.83
CYC1	8.94	8	2.28	0.989	17428	0.995	0.0114	109	1.84
FRMD6	8.91	8	2.27	0.988	17427	0.995	0.0117	110	1.86
ELP5	8.91	8	2.27	0.988	17426	0.995	0.0117	111	1.85
ELP4	8.9	8	2.27	0.988	17425	0.995	0.0117	112	1.83
UQCR11	8.85	8	2.25	0.988	17424	0.994	0.0121	113	1.88
APAF1	8.84	8	2.25	0.988	17423	0.994	0.0122	114	1.88
GATC	8.83	8	2.25	0.988	17422	0.994	0.0123	115	1.87
NAE1	8.77	8	2.23	0.987	17421	0.994	0.0127	116	1.92
COX5B	8.76	8	2.23	0.987	17420	0.994	0.0128	117	1.92
SIK1	8.72	8	2.22	0.987	17419	0.994	0.0131	118	1.95
NDUFS5	8.72	8	2.22	0.987	17418	0.994	0.0131	119	1.93
PTPN14	8.68	8	2.21	0.987	17417	0.993	0.0134	120	1.96
PROSER2	8.65	8	2.21	0.986	17416	0.993	0.0137	121	1.99
TBC1D5	8.61	8	2.2	0.986	17415	0.993	0.014	122	2.01
RGP1	8.61	8	2.2	0.986	17414	0.993	0.014	123	2
MRPL34	8.57	8	2.19	0.986	17413	0.993	0.0144	124	2.04
HARS2	8.55	8	2.18	0.985	17412	0.993	0.0145	125	2.03
MRPS6	8.47	8	2.16	0.985	17411	0.992	0.0153	126	2.12
IBA57	8.41	8	2.15	0.984	17410	0.991	0.0159	127	2.19
STK11	8.39	8	2.14	0.984	17409	0.991	0.016	128	2.19
FCHO2	8.36	8	2.14	0.984	17408	0.991	0.0163	129	2.21
RC3H1	8.36	8	2.14	0.984	17407	0.991	0.0163	130	2.19
FBXL20	8.31	8	2.13	0.983	17406	0.991	0.0168	131	2.24
SLMAP	8.25	8	2.11	0.983	17405	0.99	0.0174	132	2.32
GNB2L1	8.23	8	2.1	0.982	17404	0.99	0.0176	133	2.33
NDUFB2	8.19	8	2.1	0.982	17403	0.989	0.0181	134	2.36
ELP3	8.18	8	2.09	0.982	17402	0.989	0.0182	135	2.36
URM1	8.13	8	2.08	0.981	17401	0.989	0.0187	136	2.41
IL7	8.11	8	2.08	0.981	17400	0.989	0.0188	137	2.41
MAU2	8.11	8	2.08	0.981	17399	0.989	0.0189	138	2.4
HCCS	8.08	8	2.07	0.981	17398	0.989	0.0192	139	2.42
UQCRC2	8.08	8	2.07	0.981	17397	0.989	0.0192	140	2.4
CHODL	8.08	8	2.07	0.981	17396	0.989	0.0192	141	2.39
MARS2	8.08	8	2.07	0.981	17395	0.989	0.0192	142	2.38
LEMD2	8.07	8	2.07	0.981	17394	0.989	0.0193	143	2.37
MRPL53	8.04	8	2.06	0.98	17393	0.988	0.0197	144	2.4
LPCAT1	8.04	8	2.06	0.98	17392	0.988	0.0197	145	2.38
YY1	8.03	8	2.06	0.98	17391	0.988	0.0197	146	2.37
MRPL33	8.01	8	2.05	0.98	17390	0.988	0.02	147	2.39
SDR9C7	8	8	2.05	0.98	17389	0.988	0.0201	148	2.38
FPGS	7.97	8	2.04	0.98	17388	0.988	0.0205	149	2.41
LIAS	7.95	8	2.04	0.979	17387	0.988	0.0207	150	2.42
IQCC	7.95	8	2.04	0.979	17386	0.988	0.0207	151	2.41
FUBP3	7.91	8	2.03	0.979	17385	0.987	0.0212	152	2.44
CUL5	7.91	8	2.03	0.979	17384	0.987	0.0212	153	2.44
SPATA31A6	7.86	8	2.02	0.978	17383	0.987	0.0218	154	2.48
COX15	7.85	8	2.01	0.978	17382	0.987	0.022	155	2.48
LARS2	7.81	8	2.01	0.978	17381	0.986	0.0224	156	2.52
MRPL38	6.76	6	2.01	0.978	17380	0.986	0.0225	157	2.51
WDR24	7.78	8	2	0.977	17379	0.986	0.0229	158	2.54
TNK2	7.75	8	1.99	0.977	17378	0.986	0.0231	159	2.55
KCNE1	7.75	8	1.99	0.977	17377	0.986	0.0232	160	2.55
BCL6	7.72	8	1.98	0.976	17376	0.985	0.0236	161	2.57
CSDE1	7.7	8	1.98	0.976	17375	0.985	0.0239	162	2.58
MRPS24	7.7	8	1.98	0.976	17374	0.985	0.0239	163	2.57
AGAP1	7.69	8	1.98	0.976	17373	0.985	0.024	164	2.57
PLAA	7.66	8	1.97	0.976	17372	0.985	0.0244	165	2.59
ERRFI1	7.66	8	1.97	0.976	17371	0.985	0.0244	166	2.58
DNAJC28	7.65	8	1.97	0.975	17370	0.985	0.0245	167	2.58
RPTOR	7.64	8	1.97	0.975	17369	0.985	0.0246	168	2.57
MAGEB2	7.64	8	1.97	0.975	17368	0.985	0.0246	169	2.56
TMEM107	7.63	8	1.96	0.975	17367	0.985	0.0248	170	2.56
DHX29	7.62	8	1.96	0.975	17366	0.985	0.0249	171	2.56
NDUFA13	7.62	8	1.96	0.975	17365	0.985	0.025	172	2.55
SARS2	7.55	8	1.94	0.974	17364	0.984	0.026	173	2.63
NFIA	7.53	8	1.94	0.974	17363	0.983	0.0263	174	2.65
NDUFV2	7.47	8	1.93	0.973	17362	0.983	0.0271	175	2.72
PDS5A	7.47	8	1.93	0.973	17361	0.983	0.0271	176	2.7
NDUFAF1	7.45	8	1.92	0.973	17360	0.982	0.0274	177	2.71
MIER1	7.42	8	1.91	0.972	17359	0.982	0.0279	178	2.75
SLC25A32	7.41	8	1.91	0.972	17358	0.982	0.0281	179	2.75
NSUN2	7.38	8	1.9	0.971	17357	0.981	0.0285	180	2.78
MTOR	7.36	8	1.9	0.971	17356	0.981	0.0288	181	2.79
CYorf17	7.33	8	1.89	0.971	17355	0.981	0.0293	182	2.83
HDGF	7.32	8	1.89	0.97	17354	0.981	0.0295	183	2.83
ACTR5	7.29	8	1.88	0.97	17353	0.98	0.0299	184	2.85
DUSP5	7.29	8	1.88	0.97	17352	0.98	0.03	185	2.84
MRPS5	7.28	8	1.88	0.97	17351	0.98	0.0301	186	2.84
MRPL37	7.27	8	1.88	0.97	17350	0.98	0.0302	187	2.83
KCTD5	7.27	8	1.88	0.97	17349	0.98	0.0302	188	2.82
HIST1H4F	7.27	8	1.88	0.97	17348	0.98	0.0302	189	2.8
RARS2	7.27	8	1.88	0.97	17347	0.98	0.0303	190	2.79
CHUK	7.25	8	1.87	0.969	17346	0.98	0.0306	191	2.81
RASA2	7.25	8	1.87	0.969	17345	0.98	0.0306	192	2.79
EIF2AK3	7.22	8	1.87	0.969	17344	0.98	0.031	193	2.82
NDUFB7	7.2	8	1.86	0.969	17343	0.979	0.0313	194	2.83
ANKRD34B	7.19	8	1.86	0.968	17342	0.979	0.0316	195	2.84
KIAA0907	7.17	8	1.85	0.968	17341	0.979	0.0318	196	2.85
LPAR2	7.17	8	1.85	0.968	17340	0.979	0.0319	197	2.84
FBXO7	7.13	8	1.84	0.967	17339	0.978	0.0326	198	2.89
NDUFA9	6.17	6	1.84	0.967	17338	0.978	0.0327	199	2.88
RRAGA	7.12	8	1.84	0.967	17337	0.978	0.0328	200	2.87
DCAF17	7.07	8	1.83	0.966	17336	0.977	0.0337	201	2.94
COX11	7.06	8	1.83	0.966	17335	0.977	0.0338	202	2.93
RALGAPA2	7.04	8	1.82	0.966	17334	0.977	0.0343	203	2.96
GNG4	7.03	8	1.82	0.966	17333	0.977	0.0344	204	2.96
TANK	7.02	8	1.82	0.966	17332	0.977	0.0345	205	2.95
UGGT1	6.08	6	1.82	0.965	17331	0.977	0.0346	206	2.94
DNAH8	7.02	8	1.82	0.965	17330	0.977	0.0346	207	2.93
MAT2B	6.98	8	1.81	0.965	17329	0.976	0.0352	208	2.97
HRK	6.98	8	1.81	0.965	17328	0.976	0.0353	209	2.96
UBE4B	6.98	8	1.81	0.965	17327	0.976	0.0353	210	2.95
MECR	6.97	8	1.81	0.965	17326	0.976	0.0355	211	2.95
COX5A	6.97	8	1.81	0.965	17325	0.976	0.0355	212	2.94
PGLYRP1	6.96	8	1.8	0.964	17324	0.976	0.0357	213	2.94
CD8A	6.95	8	1.8	0.964	17323	0.976	0.0359	214	2.94
TMEM260	6.94	8	1.8	0.964	17322	0.976	0.0361	215	2.95
SPEN	6.91	8	1.79	0.963	17321	0.975	0.0367	216	2.98
KIAA0195	6.9	8	1.79	0.963	17320	0.975	0.0368	217	2.97
NDUFAF5	6.9	8	1.79	0.963	17319	0.975	0.0369	218	2.96
BTN3A3	6.86	8	1.78	0.962	17318	0.975	0.0375	219	3.01
BBC3	6.86	8	1.78	0.962	17317	0.975	0.0375	220	2.99
BBS12	6.86	8	1.78	0.962	17316	0.975	0.0376	221	2.98
SPRED3	6.83	8	1.77	0.962	17315	0.974	0.0382	222	3.02
KIAA1715	6.83	8	1.77	0.962	17314	0.974	0.0383	223	3.01
KLF6	6.81	8	1.77	0.961	17313	0.974	0.0387	224	3.03
IKBKAP	6.78	8	1.76	0.961	17312	0.973	0.0392	225	3.06
SEPHS1	6.77	8	1.76	0.961	17311	0.973	0.0394	226	3.05
OR51B4	6.77	8	1.76	0.961	17310	0.973	0.0394	227	3.04
HSPA13	6.76	8	1.76	0.96	17309	0.973	0.0395	228	3.04
CREBBP	6.76	8	1.76	0.96	17308	0.973	0.0396	229	3.03
NFKBIZ	6.75	8	1.75	0.96	17307	0.973	0.0397	230	3.03
STAM2	6.74	8	1.75	0.96	17306	0.973	0.0399	231	3.03
APP	6.74	8	1.75	0.96	17305	0.973	0.0401	232	3.03
PTCD3	6.74	8	1.75	0.96	17304	0.973	0.0401	233	3.02
CASP9	6.73	8	1.75	0.96	17303	0.973	0.0401	234	3.01
MIDN	6.73	8	1.75	0.96	17302	0.973	0.0402	235	3
PRKAA1	6.72	8	1.75	0.96	17301	0.973	0.0404	236	3
TMEM234	6.72	8	1.75	0.96	17300	0.973	0.0404	237	2.99
TPT1	6.7	8	1.74	0.959	17299	0.972	0.0408	238	3.01
LIM2	6.7	8	1.74	0.959	17298	0.972	0.0409	239	3
CLK3	6.69	8	1.74	0.959	17297	0.972	0.041	240	3
TMEM176A	6.68	8	1.74	0.959	17296	0.972	0.0411	241	2.99
PANK4	6.68	8	1.74	0.959	17295	0.972	0.0412	242	2.98
LZTR1	6.66	8	1.73	0.958	17294	0.972	0.0416	243	3.01
STK40	6.65	8	1.73	0.958	17293	0.972	0.0418	244	3.01
UQCRFS1	6.65	8	1.73	0.958	17292	0.972	0.0419	245	3
SLC25A1	6.63	8	1.72	0.958	17291	0.971	0.0424	246	3.02
MTFR1	6.62	8	1.72	0.958	17290	0.971	0.0425	247	3.02
IVL	6.61	8	1.72	0.957	17289	0.971	0.0427	248	3.02
COPS7A	6.6	8	1.72	0.957	17288	0.971	0.0429	249	3.02
PCNT	6.6	8	1.72	0.957	17287	0.971	0.0429	250	3.01
ALPK2	6.6	8	1.72	0.957	17286	0.971	0.043	251	3
LRRC41	6.6	8	1.72	0.957	17285	0.971	0.043	252	2.99
YLPM1	6.59	8	1.72	0.957	17284	0.971	0.0432	253	2.99
DEFB113	6.59	8	1.71	0.957	17283	0.971	0.0432	254	2.98
MRPL9	6.58	8	1.71	0.957	17282	0.971	0.0434	255	2.98
DUSP4	6.58	8	1.71	0.957	17281	0.971	0.0434	256	2.97
PTK2B	6.57	8	1.71	0.956	17280	0.97	0.0437	257	2.98
HIF3A	6.56	8	1.71	0.956	17279	0.97	0.0438	258	2.98
SLC27A4	6.56	8	1.71	0.956	17278	0.97	0.0439	259	2.97
SLC19A3	6.55	8	1.71	0.956	17277	0.97	0.0441	260	2.97
SOD2	6.51	8	1.7	0.955	17276	0.969	0.0449	261	3.02
TGIF2	6.5	8	1.69	0.955	17275	0.969	0.0451	262	3.02
MTMR1	6.5	8	1.69	0.955	17274	0.969	0.0452	263	3.02
UBE3C	6.49	8	1.69	0.955	17273	0.969	0.0454	264	3.02
STC1	6.48	8	1.69	0.954	17272	0.969	0.0455	265	3.01
CRIP1	6.47	8	1.69	0.954	17271	0.969	0.0458	266	3.02
ANXA1	6.44	8	1.68	0.954	17270	0.968	0.0465	267	3.05
MSS51	6.43	8	1.68	0.953	17269	0.968	0.0468	268	3.06
EYS	6.42	8	1.67	0.953	17268	0.968	0.047	269	3.07
CRISPLD2	6.42	8	1.67	0.953	17267	0.968	0.0471	270	3.06
RNF220	6.4	8	1.67	0.953	17266	0.967	0.0474	271	3.07
FGGY	6.4	8	1.67	0.953	17265	0.967	0.0475	272	3.06
ZNF740	6.39	8	1.67	0.952	17264	0.967	0.0476	273	3.06
OSCP1	6.39	8	1.67	0.952	17263	0.967	0.0477	274	3.05
THRA	6.39	8	1.67	0.952	17262	0.967	0.0477	275	3.04
ILDR1	6.39	8	1.67	0.952	17261	0.967	0.0478	276	3.03
ZNF354B	6.39	8	1.67	0.952	17260	0.967	0.0478	277	3.03
CAV2	6.37	8	1.66	0.952	17259	0.967	0.0481	278	3.04
MIER3	6.37	8	1.66	0.952	17258	0.967	0.0482	279	3.03
MRPS12	6.37	8	1.66	0.952	17257	0.967	0.0483	280	3.02
ACTL8	6.36	8	1.66	0.952	17256	0.967	0.0484	281	3.02
LONP1	6.35	8	1.66	0.951	17255	0.967	0.0488	282	3.03
FAM47C	6.34	8	1.66	0.951	17254	0.967	0.0488	283	3.03
MLLT1	6.34	8	1.65	0.951	17253	0.967	0.049	284	3.02
GYPC	6.34	8	1.65	0.951	17252	0.967	0.049	285	3.02
REL	6.34	8	1.65	0.951	17251	0.967	0.049	286	3.01
RPS6KA1	6.34	8	1.65	0.951	17250	0.967	0.049	287	3
MAN1A1	6.33	8	1.65	0.951	17249	0.967	0.0492	288	2.99
SCN3A	6.32	8	1.65	0.951	17248	0.967	0.0493	289	2.99
OR4L1	6.31	8	1.65	0.95	17247	0.966	0.0496	290	3
MKRN3	6.3	8	1.65	0.95	17246	0.966	0.0498	291	3
PP2D1	5.89	7	1.65	0.95	17245	0.966	0.05	292	3
LATS1	6.28	8	1.64	0.95	17244	0.966	0.0503	293	3.01
OSTM1	6.28	8	1.64	0.95	17243	0.966	0.0503	294	3
HMX1	6.28	8	1.64	0.95	17242	0.966	0.0505	295	3
SMC1B	6.26	8	1.64	0.949	17241	0.965	0.0509	296	3.02
SFN	6.26	8	1.64	0.949	17240	0.965	0.0509	297	3.01
SMG9	6.26	8	1.64	0.949	17239	0.965	0.051	298	3
SLC26A2	6.26	8	1.64	0.949	17238	0.965	0.051	299	2.99
SLC30A7	6.24	8	1.63	0.949	17237	0.965	0.0513	300	3
ASAP2	6.23	8	1.63	0.948	17236	0.965	0.0515	301	3
MOXD1	6.23	8	1.63	0.948	17235	0.965	0.0516	302	3
ESRRA	6.23	8	1.63	0.948	17234	0.965	0.0517	303	2.99
FAT1	6.22	8	1.63	0.948	17233	0.965	0.0518	304	2.99
SLC7A10	6.22	8	1.63	0.948	17232	0.965	0.0519	305	2.98
RNASEH1	6.22	8	1.63	0.948	17231	0.965	0.0519	306	2.97
PCIF1	6.2	8	1.62	0.948	17230	0.965	0.0523	307	2.99
NDUFS7	6.19	8	1.62	0.947	17229	0.964	0.0527	308	3
SBSPON	6.19	8	1.62	0.947	17228	0.964	0.0527	309	2.99
RFWD2	6.17	8	1.61	0.947	17227	0.964	0.0532	310	3.01
CUL2	6.16	8	1.61	0.947	17226	0.964	0.0534	311	3.01
OXSM	6.15	8	1.61	0.946	17225	0.964	0.0536	312	3.01
ATXN2	6.15	8	1.61	0.946	17224	0.963	0.0538	313	3.01
GPR173	6.14	8	1.61	0.946	17223	0.963	0.0539	314	3.01
WNK2	6.13	8	1.61	0.946	17222	0.963	0.0541	315	3.01
NCBP2L	6.13	8	1.61	0.946	17221	0.963	0.0542	316	3.01
NFU1	6.13	8	1.61	0.946	17220	0.963	0.0542	317	3
WDFY3	6.12	8	1.6	0.946	17219	0.963	0.0545	318	3
GCG	6.11	8	1.6	0.945	17218	0.963	0.0547	319	3.01
HERC1	6.11	8	1.6	0.945	17217	0.963	0.0548	320	3
KIAA0232	6.11	8	1.6	0.945	17216	0.963	0.0549	321	3
NDUFAF4	6.1	8	1.6	0.945	17215	0.963	0.0549	322	2.99
C2orf76	6.09	8	1.59	0.945	17214	0.962	0.0554	323	3.01
KIAA1598	6.08	8	1.59	0.944	17213	0.962	0.0556	324	3.01
FAR1	6.07	8	1.59	0.944	17212	0.962	0.0557	325	3
COX17	6.07	8	1.59	0.944	17211	0.962	0.0557	326	2.99
NAP1L3	6.07	8	1.59	0.944	17210	0.962	0.0558	327	2.99
PI15	6.07	8	1.59	0.944	17209	0.962	0.0558	328	2.99
PVRL3	6.07	8	1.59	0.944	17208	0.962	0.0559	329	2.98
ATP5F1	6.06	8	1.59	0.944	17207	0.962	0.056	330	2.98
SCO2	6.06	8	1.59	0.944	17206	0.962	0.056	331	2.97
ST3GAL4	6.06	8	1.59	0.944	17205	0.962	0.0561	332	2.96
NELL1	6.06	8	1.59	0.944	17204	0.962	0.0561	333	2.95
OR1J2	6.06	8	1.59	0.944	17203	0.962	0.0562	334	2.95
ABHD1	6.04	8	1.58	0.944	17202	0.962	0.0565	335	2.96
ISCA2	6.04	8	1.58	0.943	17201	0.962	0.0566	336	2.95
APLP2	6.04	8	1.58	0.943	17200	0.962	0.0567	337	2.95
HFM1	6.03	8	1.58	0.943	17199	0.962	0.0569	338	2.95
SELO	6.03	8	1.58	0.943	17198	0.962	0.057	339	2.95
PRKCA	6.02	8	1.58	0.943	17197	0.962	0.057	340	2.94
USP47	6	8	1.57	0.942	17196	0.961	0.0578	341	2.97
NDUFS6	5.99	8	1.57	0.942	17195	0.961	0.058	342	2.97
SDC3	5.99	8	1.57	0.942	17194	0.961	0.0581	343	2.97
RAP2B	5.98	8	1.57	0.942	17193	0.961	0.0582	344	2.97
NES	5.98	8	1.57	0.942	17192	0.961	0.0582	345	2.96
GTPBP8	5.98	8	1.57	0.942	17191	0.961	0.0584	346	2.96
LAMA2	5.97	8	1.57	0.941	17190	0.96	0.0586	347	2.96
HEMGN	5.96	8	1.57	0.941	17189	0.96	0.0587	348	2.96
PRR5L	5.96	8	1.57	0.941	17188	0.96	0.0588	349	2.95
TEFM	5.96	8	1.56	0.941	17187	0.96	0.0589	350	2.95
ZSWIM8	5.95	8	1.56	0.941	17186	0.96	0.059	351	2.95
TFPI2	5.95	8	1.56	0.941	17185	0.96	0.059	352	2.94
PATL1	5.95	8	1.56	0.941	17184	0.96	0.0591	353	2.93
C1orf63	5.95	8	1.56	0.941	17183	0.96	0.0591	354	2.93
CRYBG3	5.94	8	1.56	0.941	17182	0.96	0.0592	355	2.93
SLC9A1	5.92	8	1.56	0.94	17181	0.96	0.0598	356	2.94
RPUSD4	5.92	8	1.56	0.94	17180	0.96	0.0599	357	2.94
CCBE1	5.92	8	1.56	0.94	17179	0.96	0.06	358	2.94
PELO	5.91	8	1.55	0.94	17178	0.959	0.0602	359	2.94
ACAN	5.9	8	1.55	0.94	17177	0.959	0.0605	360	2.95
TFCP2L1	5.88	8	1.55	0.939	17176	0.959	0.061	361	2.96
SIRT6	5.88	8	1.55	0.939	17175	0.959	0.061	362	2.95
ACSM5	5.88	8	1.55	0.939	17174	0.959	0.0611	363	2.95
RALB	5.88	8	1.54	0.939	17173	0.959	0.0612	364	2.95
CD274	5.87	8	1.54	0.939	17172	0.959	0.0612	365	2.94
GPR119	5.87	8	1.54	0.939	17171	0.959	0.0613	366	2.94
CMBL	5.86	8	1.54	0.938	17170	0.958	0.0615	367	2.94
KCND2	5.86	8	1.54	0.938	17169	0.958	0.0616	368	2.94
CHD8	5.86	8	1.54	0.938	17168	0.958	0.0617	369	2.93
FAM229B	5.86	8	1.54	0.938	17167	0.958	0.0618	370	2.93
KDM5C	5.85	8	1.54	0.938	17166	0.958	0.0618	371	2.92
ETV5	5.85	8	1.54	0.938	17165	0.958	0.0618	372	2.91
FLII	5.85	8	1.54	0.938	17164	0.958	0.0618	373	2.91
NDUFS4	5.85	8	1.54	0.938	17163	0.959	0.0619	374	2.9
DACT1	5.85	8	1.54	0.938	17162	0.958	0.0621	375	2.9
CD209	5.84	8	1.54	0.938	17161	0.958	0.0622	376	2.9
KIAA2026	5.84	8	1.54	0.938	17160	0.958	0.0622	377	2.89
MGAT5	5.84	8	1.54	0.938	17159	0.958	0.0624	378	2.89
MAGEC1	5.83	8	1.53	0.938	17158	0.958	0.0624	379	2.89
SLC23A2	5.82	8	1.53	0.937	17157	0.958	0.0627	380	2.89
POLRMT	5.82	8	1.53	0.937	17156	0.958	0.0629	381	2.89
THSD7B	5.81	8	1.53	0.937	17155	0.958	0.0632	382	2.9
ZNF175	5.8	8	1.53	0.937	17154	0.957	0.0634	383	2.9
TRIOBP	5.79	8	1.53	0.936	17153	0.957	0.0636	384	2.91
CEP85	5.79	8	1.52	0.936	17152	0.957	0.0637	385	2.9
KIAA1919	5.78	8	1.52	0.936	17151	0.957	0.0639	386	2.9
GPR152	5.78	8	1.52	0.936	17150	0.957	0.064	387	2.9
DDI2	5.78	8	1.52	0.936	17149	0.957	0.0641	388	2.89
C2orf66	5.78	8	1.52	0.936	17148	0.957	0.0641	389	2.89
UQCRC1	5.77	8	1.52	0.936	17147	0.957	0.0643	390	2.89
GTDC1	5.77	8	1.52	0.936	17146	0.957	0.0644	391	2.89
MICU3	5.76	8	1.52	0.936	17145	0.957	0.0645	392	2.88
TMPRSS15	5.76	8	1.52	0.935	17144	0.957	0.0647	393	2.89
DUSP7	5.76	8	1.52	0.935	17143	0.957	0.0647	394	2.88
KAZN	5.75	8	1.51	0.935	17142	0.957	0.0649	395	2.88
ZNF529	5.75	8	1.51	0.935	17141	0.957	0.065	396	2.88
MAPK4	5.75	8	1.51	0.935	17140	0.957	0.065	397	2.87
ABCD3	5.75	8	1.51	0.935	17139	0.957	0.065	398	2.87
KIR3DL2	5.74	8	1.51	0.935	17138	0.957	0.0651	399	2.86
FCHO1	5.74	8	1.51	0.935	17137	0.957	0.0652	400	2.86
HINT2	5.74	8	1.51	0.935	17136	0.957	0.0653	401	2.86
STAG2	5.73	8	1.51	0.934	17135	0.956	0.0656	402	2.86
VSIG10	5.73	8	1.51	0.934	17134	0.956	0.0656	403	2.86
PIK3R2	5.72	8	1.51	0.934	17133	0.956	0.0658	404	2.86
COPS4	5.72	8	1.51	0.934	17132	0.956	0.0658	405	2.85
C15orf54	5.72	8	1.51	0.934	17131	0.956	0.0659	406	2.85
PDZK1IP1	5.7	8	1.5	0.934	17130	0.956	0.0663	407	2.86
NMT2	5.7	8	1.5	0.933	17129	0.956	0.0665	408	2.86
ELP6	5.7	8	1.5	0.933	17128	0.956	0.0666	409	2.85
EPB41L1	5.69	8	1.5	0.933	17127	0.955	0.0668	410	2.86
RIN3	5.68	8	1.5	0.933	17126	0.955	0.0669	411	2.85
PPM1A	5.68	8	1.5	0.933	17125	0.955	0.0672	412	2.86
C6orf132	5.68	8	1.5	0.933	17124	0.955	0.0672	413	2.85
NANS	5.67	8	1.5	0.933	17123	0.955	0.0674	414	2.86
CSDC2	5.67	8	1.49	0.933	17122	0.955	0.0675	415	2.85
RNF152	5.66	8	1.49	0.932	17121	0.955	0.0675	416	2.85
PLLP	5.66	8	1.49	0.932	17120	0.955	0.0676	417	2.84
NRROS	5.66	8	1.49	0.932	17119	0.955	0.0677	418	2.84
PDE11A	5.66	8	1.49	0.932	17118	0.955	0.0678	419	2.84
GSTZ1	5.65	8	1.49	0.932	17117	0.955	0.0678	420	2.83
RIC8A	5.65	8	1.49	0.932	17116	0.955	0.0679	421	2.83
MRPL54	5.65	8	1.49	0.932	17115	0.955	0.068	422	2.83
TBL1Y	5.65	8	1.49	0.932	17114	0.955	0.0681	423	2.82
NDUFA5	5.64	8	1.49	0.932	17113	0.955	0.0683	424	2.82
CTU1	5.64	8	1.49	0.932	17112	0.955	0.0683	425	2.82
TMEM218	5.63	8	1.49	0.931	17111	0.955	0.0685	426	2.82
LAMTOR4	5.63	8	1.49	0.931	17110	0.955	0.0686	427	2.82
SLC25A21	5.62	8	1.48	0.931	17109	0.954	0.0689	428	2.82
SLC7A11	5.62	8	1.48	0.931	17108	0.954	0.069	429	2.82
OPRK1	5.6	8	1.48	0.931	17107	0.954	0.0694	430	2.83
GRIK1	5.6	8	1.48	0.931	17106	0.954	0.0694	431	2.83
LILRA1	5.6	8	1.48	0.93	17105	0.954	0.0695	432	2.82
CBX4	5.6	8	1.48	0.93	17104	0.954	0.0696	433	2.82
GNRH1	5.59	8	1.48	0.93	17103	0.954	0.0698	434	2.82
ADC	5.59	8	1.48	0.93	17102	0.954	0.0698	435	2.81
CD226	5.59	8	1.48	0.93	17101	0.954	0.07	436	2.81
PCDHB10	5.59	8	1.48	0.93	17100	0.954	0.07	437	2.81
TRIM63	5.58	8	1.48	0.93	17099	0.954	0.0701	438	2.81
DBT	5.58	8	1.48	0.93	17098	0.954	0.0701	439	2.8
AIM2	5.58	8	1.47	0.93	17097	0.954	0.0702	440	2.8
LIMS2	5.58	8	1.47	0.93	17096	0.954	0.0702	441	2.79
EFNB2	5.58	8	1.47	0.93	17095	0.954	0.0704	442	2.79
TMEM220	5.57	8	1.47	0.93	17094	0.954	0.0705	443	2.79
SMAGP	5.57	8	1.47	0.93	17093	0.954	0.0705	444	2.78
TLX2	5.57	8	1.47	0.93	17092	0.954	0.0705	445	2.78
DHRS7B	5.57	8	1.47	0.929	17091	0.954	0.0706	446	2.78
FNDC4	5.57	8	1.47	0.929	17090	0.954	0.0706	447	2.77
C14orf39	5.56	8	1.47	0.929	17089	0.954	0.0707	448	2.77
IL2	5.56	8	1.47	0.929	17088	0.953	0.071	449	2.77
DPH3	5.55	8	1.47	0.929	17087	0.953	0.0712	450	2.77
SBK2	5.54	8	1.47	0.929	17086	0.953	0.0713	451	2.77
ING2	5.54	8	1.47	0.929	17085	0.953	0.0714	452	2.77
MYLIP	5.54	8	1.46	0.928	17084	0.953	0.0715	453	2.77
SYT16	5.54	8	1.46	0.928	17083	0.953	0.0716	454	2.77
ZNF670	5.53	8	1.46	0.928	17082	0.953	0.0717	455	2.77
AJUBA	5.53	8	1.46	0.928	17081	0.953	0.0718	456	2.76
GPD2	5.52	8	1.46	0.928	17080	0.953	0.0721	457	2.77
PGM5	5.52	8	1.46	0.928	17079	0.953	0.0722	458	2.77
ZNF165	5.51	8	1.46	0.928	17078	0.952	0.0724	459	2.77
TCEA1	5.51	8	1.46	0.928	17077	0.952	0.0725	460	2.76
MARCO	5.5	8	1.46	0.927	17076	0.952	0.0726	461	2.76
MTMR12	5.5	8	1.46	0.927	17075	0.952	0.0727	462	2.76
HSPG2	5.5	8	1.46	0.927	17074	0.952	0.0728	463	2.76
SLC6A20	5.5	8	1.46	0.927	17073	0.952	0.0728	464	2.75
RHOBTB3	5.49	8	1.45	0.927	17072	0.952	0.0731	465	2.76
ERMN	5.49	8	1.45	0.927	17071	0.952	0.0731	466	2.75
CAMP	5.49	8	1.45	0.927	17070	0.952	0.0733	467	2.75
MYPN	5.48	8	1.45	0.927	17069	0.952	0.0735	468	2.75
KLHL9	5.48	8	1.45	0.926	17068	0.952	0.0735	469	2.75
DET1	5.48	8	1.45	0.926	17067	0.952	0.0735	470	2.74
ZNF616	5.48	8	1.45	0.926	17066	0.952	0.0736	471	2.74
SLC9A6	5.48	8	1.45	0.926	17065	0.952	0.0736	472	2.73
CACNB4	5.47	8	1.45	0.926	17064	0.952	0.0738	473	2.74
RPE	5.45	8	1.44	0.926	17063	0.951	0.0743	474	2.75
MST4	5.45	8	1.44	0.926	17062	0.951	0.0744	475	2.75
TMEM57	5.45	8	1.44	0.926	17061	0.951	0.0745	476	2.74
WLS	5.45	8	1.44	0.925	17060	0.951	0.0746	477	2.74
COX10	5.44	8	1.44	0.925	17059	0.951	0.0747	478	2.74
SORBS2	5.44	8	1.44	0.925	17058	0.951	0.0747	479	2.73
RASSF7	5.43	8	1.44	0.925	17057	0.951	0.075	480	2.74
ARRDC3	5.43	8	1.44	0.925	17056	0.951	0.0751	481	2.74
FAM120B	5.42	8	1.44	0.924	17055	0.951	0.0755	482	2.75
XPNPEP2	5.41	8	1.43	0.924	17054	0.95	0.0758	483	2.75
IL1RAPL2	5.41	8	1.43	0.924	17053	0.95	0.0758	484	2.75
IKZF5	5.41	8	1.43	0.924	17052	0.95	0.0758	485	2.74
SBF2	5.41	8	1.43	0.924	17051	0.95	0.0758	486	2.74
FMN1	5.4	8	1.43	0.924	17050	0.95	0.0761	487	2.74
ALG12	5.4	8	1.43	0.924	17049	0.95	0.0762	488	2.74
PCYT1B	5.4	8	1.43	0.924	17048	0.95	0.0762	489	2.73
OR8H1	4.67	6	1.43	0.924	17047	0.95	0.0764	490	2.73
PKNOX1	5.39	8	1.43	0.923	17046	0.95	0.0765	491	2.73
HR	5.38	8	1.43	0.923	17045	0.95	0.0769	492	2.74
ZMYM6	5.38	8	1.43	0.923	17044	0.95	0.077	493	2.74
ZNF880	5.37	8	1.42	0.923	17043	0.949	0.0773	494	2.74
KALRN	5.37	8	1.42	0.923	17042	0.949	0.0773	495	2.74
SBSN	5.36	8	1.42	0.923	17041	0.949	0.0774	496	2.74
CELF6	5.36	8	1.42	0.922	17040	0.949	0.0776	497	2.74
MYH10	5.36	8	1.42	0.922	17039	0.949	0.0777	498	2.73
TTLL2	5.35	8	1.42	0.922	17038	0.949	0.0778	499	2.73
MINK1	5.35	8	1.42	0.922	17037	0.949	0.0779	500	2.73
GSPT2	5.35	8	1.42	0.922	17036	0.949	0.078	501	2.73
MRPL46	5.34	8	1.42	0.922	17035	0.949	0.0782	502	2.73
FLNB	5.34	8	1.42	0.922	17034	0.949	0.0783	503	2.73
C5orf51	5.34	8	1.42	0.922	17033	0.949	0.0783	504	2.73
CBLN1	5.33	8	1.42	0.922	17032	0.949	0.0784	505	2.72
ARHGAP10	5.32	8	1.41	0.921	17031	0.948	0.0789	506	2.73
SLC15A4	5.32	8	1.41	0.921	17030	0.949	0.0789	507	2.73
PICALM	5.32	8	1.41	0.921	17029	0.948	0.079	508	2.73
OR51G1	5.32	8	1.41	0.921	17028	0.948	0.0791	509	2.72
ZNF726	5.31	8	1.41	0.921	17027	0.948	0.0794	510	2.73
CSK	5.3	8	1.41	0.921	17026	0.948	0.0795	511	2.73
C18orf42	5.3	8	1.41	0.92	17025	0.948	0.0796	512	2.73
N6AMT1	5.3	8	1.41	0.92	17024	0.948	0.0797	513	2.72
OR13A1	5.29	8	1.41	0.92	17023	0.948	0.0799	514	2.72
EN1	5.29	8	1.4	0.92	17022	0.948	0.08	515	2.73
IGFBP2	5.29	8	1.4	0.92	17021	0.948	0.0801	516	2.72
KCNK9	5.29	8	1.4	0.92	17020	0.948	0.0801	517	2.72
TRDN	5.29	8	1.4	0.92	17019	0.948	0.0801	518	2.71
TNFRSF6B	5.29	8	1.4	0.92	17018	0.948	0.0802	519	2.71
TOP2B	5.28	8	1.4	0.92	17017	0.948	0.0802	520	2.7
ERF	5.28	8	1.4	0.92	17016	0.948	0.0803	521	2.7
TMPRSS9	5.28	8	1.4	0.92	17015	0.948	0.0803	522	2.7
PARD3B	5.28	8	1.4	0.92	17014	0.948	0.0804	523	2.69
MRPL52	5.28	8	1.4	0.92	17013	0.948	0.0804	524	2.69
SLC5A9	5.28	8	1.4	0.92	17012	0.948	0.0804	525	2.69
GRIPAP1	5.28	8	1.4	0.92	17011	0.948	0.0805	526	2.68
C1orf131	5.27	8	1.4	0.919	17010	0.948	0.0806	527	2.68
TMC4	5.27	8	1.4	0.919	17009	0.948	0.0806	528	2.68
CBLN4	5.27	8	1.4	0.919	17008	0.948	0.0807	529	2.68
MED23	5.27	8	1.4	0.919	17007	0.948	0.0808	530	2.67
GPR101	5.26	8	1.4	0.919	17006	0.948	0.081	531	2.68
MFAP2	5.26	8	1.4	0.919	17005	0.948	0.0811	532	2.67
COA5	5.26	8	1.4	0.919	17004	0.948	0.0812	533	2.67
PIK3R1	5.25	8	1.4	0.919	17003	0.948	0.0813	534	2.67
C12orf57	5.25	8	1.4	0.919	17002	0.948	0.0813	535	2.67
DSCR4	5.25	8	1.4	0.919	17001	0.948	0.0813	536	2.66
CT47B1	5.24	8	1.39	0.918	17000	0.947	0.0817	537	2.67
YWHAQ	5.24	8	1.39	0.918	16999	0.947	0.0817	538	2.66
DZANK1	5.24	8	1.39	0.918	16998	0.947	0.0817	539	2.66
COBLL1	5.24	8	1.39	0.918	16997	0.947	0.0818	540	2.66
EFR3B	5.24	8	1.39	0.918	16996	0.947	0.0818	541	2.65
GSG1	5.23	8	1.39	0.918	16995	0.947	0.0819	542	2.65
SRSF10	5.23	8	1.39	0.918	16994	0.947	0.082	543	2.65
BBS5	5.23	8	1.39	0.918	16993	0.947	0.0822	544	2.65
NDUFB9	5.23	8	1.39	0.918	16992	0.947	0.0823	545	2.65
VRK3	5.22	8	1.39	0.918	16991	0.947	0.0823	546	2.64
C3orf49	5.22	8	1.39	0.918	16990	0.947	0.0823	547	2.64
POGZ	5.22	8	1.39	0.918	16989	0.947	0.0824	548	2.64
GSTM2	5.22	8	1.39	0.918	16988	0.947	0.0824	549	2.63
CRYGA	5.22	8	1.39	0.917	16987	0.947	0.0825	550	2.63
PLBD2	5.22	8	1.39	0.917	16986	0.947	0.0827	551	2.63
JAG2	5.21	8	1.39	0.917	16985	0.947	0.0828	552	2.63
PCDHGB1	5.19	8	1.38	0.916	16984	0.946	0.0835	553	2.65
LRRC69	5.19	8	1.38	0.916	16983	0.946	0.0836	554	2.64
LRG1	5.18	8	1.38	0.916	16982	0.946	0.084	555	2.65
GAK	5.18	8	1.38	0.916	16981	0.946	0.084	556	2.65
NAT16	5.18	8	1.38	0.916	16980	0.946	0.084	557	2.64
PEAK1	5.18	8	1.38	0.916	16979	0.946	0.0841	558	2.64
UBASH3A	5.17	8	1.38	0.916	16978	0.946	0.0842	559	2.64
ZNF852	5.17	8	1.38	0.916	16977	0.946	0.0842	560	2.64
NCKAP5	5.17	8	1.38	0.916	16976	0.946	0.0844	561	2.64
GPR62	5.16	8	1.37	0.915	16975	0.946	0.0846	562	2.64
ZSWIM5	5.16	8	1.37	0.915	16974	0.946	0.0847	563	2.64
CACUL1	5.16	8	1.37	0.915	16973	0.946	0.0848	564	2.64
KDM4C	5.15	8	1.37	0.915	16972	0.945	0.0851	565	2.64
RAB40C	5.15	8	1.37	0.915	16971	0.945	0.0852	566	2.64
HDAC1	5.14	8	1.37	0.915	16970	0.945	0.0854	567	2.64
DLGAP2	5.14	8	1.37	0.915	16969	0.945	0.0854	568	2.64
MAP4K3	5.14	8	1.37	0.915	16968	0.945	0.0854	569	2.63
HHLA3	5.14	8	1.37	0.914	16967	0.945	0.0856	570	2.63
WAPAL	5.13	8	1.37	0.914	16966	0.945	0.0856	571	2.63
OR5W2	5.13	8	1.37	0.914	16965	0.945	0.0859	572	2.63
OR51J1	5.12	8	1.36	0.914	16964	0.945	0.0861	573	2.64
MAP7D3	5.12	8	1.36	0.914	16963	0.945	0.0862	574	2.63
ZNF345	5.11	8	1.36	0.914	16962	0.945	0.0864	575	2.63
KCNK13	5.11	8	1.36	0.913	16961	0.944	0.0866	576	2.64
IKBIP	5.11	8	1.36	0.913	16960	0.944	0.0867	577	2.64
TFF1	5.1	8	1.36	0.913	16959	0.944	0.0868	578	2.63
C9orf96	5.1	8	1.36	0.913	16958	0.944	0.0869	579	2.63
IFNA2	5.1	8	1.36	0.913	16957	0.944	0.0869	580	2.63
ALG3	5.1	8	1.36	0.913	16956	0.944	0.0869	581	2.62
VARS2	5.1	8	1.36	0.913	16955	0.944	0.087	582	2.62
F9	5.1	8	1.36	0.913	16954	0.944	0.0871	583	2.62
MAP3K8	5.1	8	1.36	0.913	16953	0.944	0.0871	584	2.62
ERG	5.09	8	1.36	0.913	16952	0.944	0.0871	585	2.61
NR4A2	5.09	8	1.36	0.913	16951	0.944	0.0872	586	2.61
ENO2	5.09	8	1.36	0.913	16950	0.944	0.0872	587	2.61
C6orf136	5.09	8	1.36	0.913	16949	0.944	0.0872	588	2.6
DTNA	5.09	8	1.36	0.913	16948	0.944	0.0873	589	2.6
AARS2	5.09	8	1.36	0.913	16947	0.944	0.0873	590	2.6
NUBPL	5.09	8	1.36	0.913	16946	0.944	0.0873	591	2.59
ZNF587B	4.41	6	1.36	0.913	16945	0.944	0.0874	592	2.59
UBE2QL1	5.08	8	1.36	0.912	16944	0.944	0.0877	593	2.59
GCNT4	5.08	8	1.36	0.912	16943	0.944	0.0877	594	2.59
GOLGA1	5.08	8	1.36	0.912	16942	0.944	0.0877	595	2.58
COL15A1	5.08	8	1.35	0.912	16941	0.944	0.0877	596	2.58
INSL5	5.07	8	1.35	0.912	16940	0.944	0.0879	597	2.58
FBRSL1	5.07	8	1.35	0.912	16939	0.944	0.088	598	2.58
KIAA1239	4.39	6	1.35	0.912	16938	0.944	0.088	599	2.58
SGCZ	5.07	8	1.35	0.912	16937	0.944	0.0882	600	2.58
CDK5	5.07	8	1.35	0.912	16936	0.944	0.0883	601	2.57
KIAA1161	5.06	8	1.35	0.912	16935	0.944	0.0883	602	2.57
MRP63	5.06	8	1.35	0.911	16934	0.944	0.0886	603	2.58
RNF157	5.06	8	1.35	0.911	16933	0.944	0.0886	604	2.57
FAM184B	5.05	8	1.35	0.911	16932	0.944	0.0887	605	2.57
STOM	5.05	8	1.35	0.911	16931	0.944	0.0887	606	2.57
JPH2	5.05	8	1.35	0.911	16930	0.944	0.0888	607	2.57
APOO	5.05	8	1.35	0.911	16929	0.944	0.089	608	2.57
PTEN	5.04	8	1.35	0.911	16928	0.944	0.0891	609	2.56
GLIPR2	5.04	8	1.35	0.911	16927	0.944	0.0891	610	2.56
COL22A1	5.03	8	1.34	0.91	16926	0.943	0.0896	611	2.57
ZNF253	4.36	6	1.34	0.91	16925	0.943	0.0896	612	2.57
OR52E4	5.03	8	1.34	0.91	16924	0.943	0.0896	613	2.56
TGFBR2	5.02	8	1.34	0.91	16923	0.943	0.0898	614	2.57
ILKAP	5.02	8	1.34	0.91	16922	0.943	0.0901	615	2.57
ING1	5.01	8	1.34	0.91	16921	0.943	0.0903	616	2.57
SCML1	5.01	8	1.34	0.91	16920	0.943	0.0903	617	2.57
RASAL2	5.01	8	1.34	0.909	16919	0.943	0.0905	618	2.57
TSPYL5	5.01	8	1.34	0.909	16918	0.943	0.0905	619	2.56
CYP11A1	5	8	1.34	0.909	16917	0.943	0.0906	620	2.56
ACAD9	5	8	1.34	0.909	16916	0.943	0.0906	621	2.56
GIMAP8	5	8	1.34	0.909	16915	0.943	0.0908	622	2.56
CCDC171	5	8	1.34	0.909	16914	0.943	0.0909	623	2.56
SERPINB7	5	8	1.34	0.909	16913	0.943	0.0909	624	2.55
MRPL21	4.99	8	1.33	0.909	16912	0.942	0.0911	625	2.56
LOXL2	4.99	8	1.33	0.909	16911	0.942	0.0912	626	2.55
SRCIN1	4.99	8	1.33	0.909	16910	0.942	0.0912	627	2.55
IBTK	4.99	8	1.33	0.909	16909	0.942	0.0913	628	2.55
ATXN7L2	4.98	8	1.33	0.909	16908	0.942	0.0914	629	2.55
CAMSAP3	4.98	8	1.33	0.909	16907	0.942	0.0915	630	2.55
GPR15	4.98	8	1.33	0.908	16906	0.942	0.0916	631	2.55
RXRA	4.31	6	1.33	0.908	16905	0.942	0.0916	632	2.54
CD276	4.98	8	1.33	0.908	16904	0.942	0.0917	633	2.54
PPARA	4.98	8	1.33	0.908	16903	0.942	0.0917	634	2.54
RECQL	4.97	8	1.33	0.908	16902	0.942	0.0918	635	2.53
CRYGB	4.97	8	1.33	0.908	16901	0.942	0.0918	636	2.53
CASC4	4.97	8	1.33	0.908	16900	0.942	0.0918	637	2.53
PARS2	4.97	8	1.33	0.908	16899	0.942	0.092	638	2.53
RHOJ	4.97	8	1.33	0.908	16898	0.942	0.092	639	2.53
TIPARP	4.96	8	1.33	0.908	16897	0.942	0.0922	640	2.53
PARM1	4.96	8	1.33	0.908	16896	0.942	0.0922	641	2.52
TMEM100	4.96	8	1.33	0.908	16895	0.942	0.0922	642	2.52
STARD6	4.96	8	1.33	0.908	16894	0.942	0.0923	643	2.52
YWHAB	4.95	8	1.33	0.907	16893	0.942	0.0926	644	2.52
PIKFYVE	4.95	8	1.32	0.907	16892	0.942	0.0926	645	2.52
BPI	4.95	8	1.32	0.907	16891	0.942	0.0927	646	2.52
ZMYM4	4.95	8	1.32	0.907	16890	0.942	0.0928	647	2.51
PEX11G	4.95	8	1.32	0.907	16889	0.942	0.0928	648	2.51
SERPINB4	4.95	8	1.32	0.907	16888	0.942	0.0928	649	2.51
KCNJ8	4.94	8	1.32	0.907	16887	0.942	0.093	650	2.51
QRICH1	4.93	8	1.32	0.907	16886	0.942	0.0934	651	2.52
ARMCX5	4.93	8	1.32	0.907	16885	0.942	0.0935	652	2.51
ZHX2	4.93	8	1.32	0.907	16884	0.942	0.0935	653	2.51
ZFAND2B	4.93	8	1.32	0.906	16883	0.942	0.0935	654	2.51
METTL25	4.27	6	1.32	0.906	16882	0.942	0.0936	655	2.51
GALNT2	4.93	8	1.32	0.906	16881	0.942	0.0936	656	2.5
SPINK4	4.93	8	1.32	0.906	16880	0.942	0.0937	657	2.5
RGS1	4.93	8	1.32	0.906	16879	0.942	0.0937	658	2.5
LFNG	4.92	8	1.32	0.906	16878	0.942	0.0937	659	2.49
COPS8	4.92	8	1.32	0.906	16877	0.942	0.0938	660	2.49
TRPV3	4.92	8	1.32	0.906	16876	0.942	0.0939	661	2.49
FAM46C	4.91	8	1.31	0.906	16875	0.941	0.0943	662	2.5
MIB1	4.91	8	1.31	0.906	16874	0.941	0.0944	663	2.5
DMTN	4.91	8	1.31	0.906	16873	0.941	0.0944	664	2.49
MCAT	4.91	8	1.31	0.906	16872	0.941	0.0945	665	2.49
TAOK1	4.9	8	1.31	0.905	16871	0.941	0.0946	666	2.49
KCNC2	4.9	8	1.31	0.905	16870	0.941	0.0948	667	2.49
C7orf72	4.89	8	1.31	0.905	16869	0.941	0.095	668	2.49
HOXD12	4.89	8	1.31	0.905	16868	0.941	0.0951	669	2.49
C9orf3	4.89	8	1.31	0.905	16867	0.941	0.0952	670	2.49
C8orf22	4.88	8	1.31	0.905	16866	0.941	0.0953	671	2.49
IL6ST	4.88	8	1.31	0.905	16865	0.941	0.0954	672	2.49
REG3A	4.88	8	1.31	0.905	16864	0.941	0.0954	673	2.49
ARHGAP12	4.88	8	1.31	0.904	16863	0.941	0.0955	674	2.49
TMEM81	4.88	8	1.31	0.904	16862	0.941	0.0956	675	2.48
RDX	4.87	8	1.31	0.904	16861	0.94	0.0957	676	2.48
ATN1	4.87	8	1.31	0.904	16860	0.94	0.0958	677	2.48
NDUFA10	4.87	8	1.31	0.904	16859	0.94	0.0959	678	2.48
NKIRAS1	4.87	8	1.3	0.904	16858	0.94	0.096	679	2.48
GPR82	4.87	8	1.3	0.904	16857	0.94	0.096	680	2.48
DOCK8	4.86	8	1.3	0.904	16856	0.94	0.0962	681	2.48
LGI4	4.86	8	1.3	0.904	16855	0.94	0.0962	682	2.47
ADARB1	4.86	8	1.3	0.904	16854	0.94	0.0963	683	2.47
ASB1	4.86	8	1.3	0.904	16853	0.94	0.0963	684	2.47
LPAR1	4.86	8	1.3	0.904	16852	0.94	0.0965	685	2.47
ZNF383	4.85	8	1.3	0.903	16851	0.94	0.0966	686	2.47
YME1L1	4.85	8	1.3	0.903	16850	0.94	0.0966	687	2.47
NTN3	4.84	8	1.3	0.903	16849	0.94	0.097	688	2.47
ZSCAN1	4.84	8	1.3	0.903	16848	0.94	0.097	689	2.47
MCTS1	4.84	8	1.3	0.903	16847	0.94	0.0971	690	2.47
ADAMTS1	4.84	8	1.3	0.903	16846	0.94	0.0971	691	2.46
RNF141	4.84	8	1.3	0.903	16845	0.94	0.0972	692	2.46
PHF15	4.84	8	1.3	0.903	16844	0.94	0.0972	693	2.46
CHSY1	4.84	8	1.3	0.903	16843	0.94	0.0973	694	2.46
RCN2	4.84	8	1.3	0.903	16842	0.94	0.0973	695	2.45
FMO4	4.84	8	1.3	0.903	16841	0.94	0.0973	696	2.45
KIR3DL3	4.84	8	1.3	0.903	16840	0.94	0.0973	697	2.45
FAM181A	4.83	8	1.3	0.903	16839	0.94	0.0974	698	2.45
PSTPIP2	4.82	8	1.29	0.902	16838	0.94	0.0978	699	2.45
ATP8B4	4.82	8	1.29	0.902	16837	0.939	0.0981	700	2.46
HCRTR1	4.81	8	1.29	0.901	16836	0.939	0.0985	701	2.46
MBOAT4	4.8	8	1.29	0.901	16835	0.939	0.0987	702	2.46
KSR2	4.8	8	1.29	0.901	16834	0.939	0.0987	703	2.46
DNASE2B	4.8	8	1.29	0.901	16833	0.939	0.0989	704	2.46
FAAH2	4.8	8	1.29	0.901	16832	0.939	0.0989	705	2.46
LRRC16B	4.79	8	1.29	0.901	16831	0.939	0.099	706	2.46
PTH2	4.79	8	1.29	0.901	16830	0.939	0.099	707	2.46
BRD9	4.79	8	1.29	0.901	16829	0.939	0.0991	708	2.46
TACSTD2	4.79	8	1.29	0.901	16828	0.939	0.0992	709	2.45
SGIP1	4.79	8	1.29	0.901	16827	0.939	0.0992	710	2.45
SEPN1	4.79	8	1.29	0.901	16826	0.939	0.0993	711	2.45
PDE3B	4.78	8	1.28	0.901	16825	0.939	0.0995	712	2.45
RBCK1	4.78	8	1.28	0.901	16824	0.939	0.0995	713	2.45
GABPB1	4.78	8	1.28	0.9	16823	0.939	0.0996	714	2.45
FAM118A	4.78	8	1.28	0.9	16822	0.939	0.0996	715	2.44
TPRXL	4.78	8	1.28	0.9	16821	0.939	0.0997	716	2.44
SULT2A1	4.78	8	1.28	0.9	16820	0.939	0.0997	717	2.44
TOX	4.78	8	1.28	0.9	16819	0.939	0.0997	718	2.43
E2F2	4.78	8	1.28	0.9	16818	0.939	0.0997	719	2.43
CST6	4.78	8	1.28	0.9	16817	0.939	0.0998	720	2.43
RLN3	4.77	8	1.28	0.9	16816	0.939	0.1	721	2.43
HIATL1	4.77	8	1.28	0.9	16815	0.938	0.1	722	2.43
ZMYM1	4.77	8	1.28	0.9	16814	0.938	0.1	723	2.43
ARHGDIB	4.76	8	1.28	0.9	16813	0.938	0.1	724	2.43
TBCEL	4.76	8	1.28	0.9	16812	0.938	0.1	725	2.43
QRICH2	4.76	8	1.28	0.9	16811	0.938	0.1	726	2.43
HDAC4	4.76	8	1.28	0.899	16810	0.938	0.101	727	2.42
C12orf50	4.76	8	1.28	0.899	16809	0.938	0.101	728	2.42
IL31	4.75	8	1.28	0.899	16808	0.938	0.101	729	2.42
GLUL	4.75	8	1.28	0.899	16807	0.938	0.101	730	2.42
SMARCA2	4.75	8	1.28	0.899	16806	0.938	0.101	731	2.42
NR1I2	4.74	8	1.28	0.899	16805	0.938	0.101	732	2.42
DLX6	4.74	8	1.28	0.899	16804	0.938	0.101	733	2.42
PTCHD3	4.74	8	1.27	0.899	16803	0.938	0.101	734	2.42
PPFIBP2	4.74	8	1.27	0.899	16802	0.938	0.101	735	2.42
MLANA	4.74	8	1.27	0.899	16801	0.938	0.101	736	2.42
SIRT1	4.74	8	1.27	0.899	16800	0.938	0.101	737	2.41
NT5DC4	4.74	8	1.27	0.898	16799	0.938	0.102	738	2.41
C9orf92	4.73	8	1.27	0.898	16798	0.938	0.102	739	2.41
MED27	4.73	8	1.27	0.898	16797	0.938	0.102	740	2.41
KPTN	4.73	8	1.27	0.898	16796	0.938	0.102	741	2.41
CLEC6A	4.73	8	1.27	0.898	16795	0.938	0.102	742	2.41
USP20	4.72	8	1.27	0.898	16794	0.938	0.102	743	2.41
NFIB	4.72	8	1.27	0.898	16793	0.938	0.102	744	2.41
ELP2	4.72	8	1.27	0.898	16792	0.937	0.102	745	2.41
TSKS	4.72	8	1.27	0.898	16791	0.937	0.102	746	2.41
WDR86	4.71	8	1.27	0.898	16790	0.937	0.102	747	2.41
RSPO1	4.71	8	1.27	0.897	16789	0.937	0.103	748	2.4
MLLT4	4.71	8	1.27	0.897	16788	0.937	0.103	749	2.4
OR51B2	4.71	8	1.27	0.897	16787	0.937	0.103	750	2.4
IFNL1	4.7	8	1.27	0.897	16786	0.937	0.103	751	2.4
OR51G2	4.7	8	1.27	0.897	16785	0.937	0.103	752	2.4
PAQR5	4.7	8	1.26	0.897	16784	0.937	0.103	753	2.4
CDYL2	4.69	8	1.26	0.897	16783	0.937	0.103	754	2.4
CLCA4	4.69	8	1.26	0.897	16782	0.937	0.103	755	2.4
HCAR2	4.69	8	1.26	0.897	16781	0.937	0.103	756	2.4
ZNF547	4.69	8	1.26	0.897	16780	0.937	0.103	757	2.4
CORO2A	4.69	8	1.26	0.897	16779	0.937	0.103	758	2.39
DPEP3	4.69	8	1.26	0.896	16778	0.937	0.104	759	2.39
TAS2R40	4.69	8	1.26	0.896	16777	0.937	0.104	760	2.39
AKAP5	4.68	8	1.26	0.896	16776	0.937	0.104	761	2.39
NAA15	4.68	8	1.26	0.896	16775	0.937	0.104	762	2.39
NPPB	4.68	8	1.26	0.896	16774	0.937	0.104	763	2.39
CCDC30	4.67	8	1.26	0.896	16773	0.936	0.104	764	2.39
DGKG	4.67	8	1.26	0.896	16772	0.936	0.104	765	2.39
AMOT	4.67	8	1.26	0.896	16771	0.936	0.104	766	2.39
TRIM56	4.67	8	1.26	0.896	16770	0.937	0.104	767	2.39
HHATL	4.67	8	1.26	0.896	16769	0.936	0.104	768	2.39
THUMPD1	4.66	8	1.26	0.895	16768	0.936	0.105	769	2.38
THBS2	4.66	8	1.26	0.895	16767	0.936	0.105	770	2.38
NKD2	4.66	8	1.25	0.895	16766	0.936	0.105	771	2.38
NAT2	4.66	8	1.25	0.895	16765	0.936	0.105	772	2.38
2020-09-10	4.66	8	1.25	0.895	16764	0.936	0.105	773	2.38
CA9	4.65	8	1.25	0.895	16763	0.936	0.105	774	2.38
OR4S1	4.65	8	1.25	0.895	16762	0.936	0.105	775	2.38
SOX1	4.64	8	1.25	0.895	16761	0.936	0.105	776	2.38
LIPF	4.64	8	1.25	0.894	16760	0.936	0.106	777	2.38
LRRC14	4.64	8	1.25	0.894	16759	0.936	0.106	778	2.38
NFATC1	4.01	6	1.25	0.894	16758	0.936	0.106	779	2.38
FAM150B	4.63	8	1.25	0.894	16757	0.936	0.106	780	2.38
MFRP	4.63	8	1.25	0.894	16756	0.936	0.106	781	2.38
C6orf118	4.63	8	1.25	0.894	16755	0.936	0.106	782	2.38
LRRC26	4.63	8	1.25	0.894	16754	0.936	0.106	783	2.38
PAGE1	4.63	8	1.25	0.894	16753	0.936	0.106	784	2.37
OCLN	4.63	8	1.25	0.894	16752	0.936	0.106	785	2.37
SLC16A2	4.62	8	1.25	0.894	16751	0.936	0.106	786	2.37
CASZ1	4.62	8	1.25	0.894	16750	0.936	0.106	787	2.37
ARL5B	4.62	8	1.25	0.894	16749	0.936	0.106	788	2.37
EVA1C	4	6	1.25	0.894	16748	0.936	0.106	789	2.37
C19orf47	4.61	8	1.24	0.893	16747	0.935	0.107	790	2.37
SLC35E3	4.61	8	1.24	0.893	16746	0.935	0.107	791	2.37
SARDH	4.61	8	1.24	0.893	16745	0.935	0.107	792	2.37
EMR1	4.6	8	1.24	0.892	16744	0.935	0.108	793	2.38
SLC37A3	4.59	8	1.24	0.892	16743	0.935	0.108	794	2.38
TFPI	4.59	8	1.24	0.892	16742	0.935	0.108	795	2.37
OR5B17	4.59	8	1.24	0.892	16741	0.935	0.108	796	2.37
BIK	4.59	8	1.24	0.892	16740	0.935	0.108	797	2.37
ZNF606	4.59	8	1.24	0.892	16739	0.935	0.108	798	2.37
ALAD	4.59	8	1.24	0.892	16738	0.935	0.108	799	2.37
ATP5D	4.59	8	1.24	0.892	16737	0.935	0.108	800	2.36
SCRG1	4.59	8	1.24	0.892	16736	0.935	0.108	801	2.36
ALAS1	4.59	8	1.24	0.892	16735	0.935	0.108	802	2.36
KIAA0226L	4.59	8	1.24	0.892	16734	0.935	0.108	803	2.36
KRT37	4.58	8	1.24	0.892	16733	0.935	0.108	804	2.36
ARL5A	3.97	6	1.24	0.892	16732	0.935	0.108	805	2.36
CYB5A	4.58	8	1.24	0.892	16731	0.935	0.108	806	2.36
ZNF214	4.58	8	1.24	0.892	16730	0.935	0.108	807	2.35
OR51F2	4.58	8	1.24	0.892	16729	0.935	0.108	808	2.35
PDE7B	4.58	8	1.24	0.892	16728	0.935	0.108	809	2.35
STX1B	4.58	8	1.24	0.892	16727	0.935	0.108	810	2.35
ZNF24	4.58	8	1.24	0.892	16726	0.935	0.108	811	2.34
KLHL34	4.58	8	1.23	0.892	16725	0.935	0.108	812	2.34
CUX1	4.57	8	1.23	0.891	16724	0.935	0.109	813	2.34
CLCA1	4.57	8	1.23	0.891	16723	0.935	0.109	814	2.34
XRCC1	4.57	8	1.23	0.891	16722	0.935	0.109	815	2.34
RNASE11	4.57	8	1.23	0.891	16721	0.935	0.109	816	2.34
ANKRD39	4.57	8	1.23	0.891	16720	0.935	0.109	817	2.34
CHRDL2	4.57	8	1.23	0.891	16719	0.935	0.109	818	2.33
GPAM	4.56	8	1.23	0.891	16718	0.934	0.109	819	2.34
NIPAL2	4.56	8	1.23	0.891	16717	0.934	0.109	820	2.33
TMEM233	4.26	7	1.23	0.891	16716	0.934	0.109	821	2.33
TLR8	4.55	8	1.23	0.891	16715	0.934	0.109	822	2.33
FAM110D	4.55	8	1.23	0.891	16714	0.934	0.109	823	2.33
TANC1	4.55	8	1.23	0.89	16713	0.934	0.11	824	2.33
HTR2B	4.55	8	1.23	0.89	16712	0.934	0.11	825	2.33
PATE1	4.55	8	1.23	0.89	16711	0.934	0.11	826	2.33
SLC25A38	4.54	8	1.23	0.89	16710	0.934	0.11	827	2.33
GPR135	4.54	8	1.23	0.89	16709	0.934	0.11	828	2.33
WWOX	4.54	8	1.23	0.89	16708	0.934	0.11	829	2.33
ARL15	4.54	8	1.23	0.89	16707	0.934	0.11	830	2.32
KIAA1211L	4.54	8	1.23	0.89	16706	0.934	0.11	831	2.32
ZNF155	4.54	8	1.23	0.89	16705	0.934	0.11	832	2.32
KDM4B	4.54	8	1.23	0.89	16704	0.934	0.11	833	2.32
C1orf123	3.93	6	1.22	0.89	16703	0.934	0.11	834	2.32
OR8G5	4.53	8	1.22	0.89	16702	0.934	0.11	835	2.32
TCEAL2	4.53	8	1.22	0.89	16701	0.934	0.11	836	2.32
CTU2	4.53	8	1.22	0.89	16700	0.934	0.11	837	2.31
DNAJC5	4.53	8	1.22	0.89	16699	0.934	0.11	838	2.31
ATP4A	4.52	8	1.22	0.889	16698	0.934	0.111	839	2.31
RALGAPB	4.52	8	1.22	0.889	16697	0.934	0.111	840	2.31
APOA5	4.52	8	1.22	0.889	16696	0.934	0.111	841	2.31
GABRA6	4.52	8	1.22	0.889	16695	0.934	0.111	842	2.31
SYCE1	4.52	8	1.22	0.889	16694	0.934	0.111	843	2.31
MX1	4.52	8	1.22	0.889	16693	0.934	0.111	844	2.31
OGG1	4.52	8	1.22	0.889	16692	0.934	0.111	845	2.3
PON2	4.51	8	1.22	0.889	16691	0.934	0.111	846	2.3
LRRC61	4.51	8	1.22	0.889	16690	0.934	0.111	847	2.3
HOXD11	4.51	8	1.22	0.889	16689	0.934	0.111	848	2.3
SPP1	4.51	8	1.22	0.889	16688	0.934	0.111	849	2.3
HLCS	4.5	8	1.22	0.888	16687	0.934	0.112	850	2.3
TMPRSS5	4.5	8	1.22	0.888	16686	0.934	0.112	851	2.3
ZC2HC1A	4.5	8	1.22	0.888	16685	0.934	0.112	852	2.3
PRRC2C	4.5	8	1.22	0.888	16684	0.933	0.112	853	2.3
CLECL1	4.5	8	1.22	0.888	16683	0.933	0.112	854	2.3
GPR25	4.49	8	1.22	0.888	16682	0.933	0.112	855	2.3
COPS7B	4.49	8	1.22	0.888	16681	0.933	0.112	856	2.3
ZNF644	4.49	8	1.22	0.888	16680	0.933	0.112	857	2.3
SERPINB10	4.49	8	1.21	0.888	16679	0.933	0.112	858	2.3
KLHL36	4.49	8	1.21	0.888	16678	0.933	0.112	859	2.29
ADH1A	4.49	8	1.21	0.888	16677	0.933	0.112	860	2.29
ADAD1	4.49	8	1.21	0.888	16676	0.933	0.112	861	2.29
DHX58	4.48	8	1.21	0.887	16675	0.933	0.113	862	2.29
PPP4R4	4.48	8	1.21	0.887	16674	0.933	0.113	863	2.29
PABPC5	4.48	8	1.21	0.887	16673	0.933	0.113	864	2.28
ANXA11	4.48	8	1.21	0.887	16672	0.933	0.113	865	2.28
COL3A1	4.48	8	1.21	0.887	16671	0.933	0.113	866	2.29
ICA1L	4.48	8	1.21	0.887	16670	0.933	0.113	867	2.28
SS18	4.48	8	1.21	0.887	16669	0.933	0.113	868	2.28
INVS	4.47	8	1.21	0.887	16668	0.933	0.113	869	2.28
KDM2B	4.47	8	1.21	0.887	16667	0.933	0.113	870	2.28
DEFB116	4.47	8	1.21	0.887	16666	0.933	0.113	871	2.28
ELSPBP1	4.47	8	1.21	0.887	16665	0.933	0.113	872	2.28
INPP1	4.47	8	1.21	0.887	16664	0.933	0.113	873	2.28
DEGS1	4.46	8	1.21	0.887	16663	0.933	0.113	874	2.28
STMN2	4.46	8	1.21	0.886	16662	0.933	0.114	875	2.27
ZNF44	4.46	8	1.21	0.886	16661	0.933	0.114	876	2.27
NFE2L2	4.46	8	1.21	0.886	16660	0.933	0.114	877	2.27
SDCCAG3	4.46	8	1.21	0.886	16659	0.933	0.114	878	2.27
CLMP	4.46	8	1.21	0.886	16658	0.933	0.114	879	2.27
LILRA5	4.46	8	1.21	0.886	16657	0.933	0.114	880	2.27
THAP4	4.46	8	1.21	0.886	16656	0.933	0.114	881	2.26
BDP1	4.46	8	1.21	0.886	16655	0.933	0.114	882	2.26
MUC5B	4.45	8	1.21	0.886	16654	0.933	0.114	883	2.26
TBRG1	4.45	8	1.21	0.886	16653	0.933	0.114	884	2.26
ZIM2	4.45	8	1.21	0.886	16652	0.933	0.114	885	2.26
ZNF45	4.45	8	1.2	0.886	16651	0.933	0.114	886	2.26
KY	4.45	8	1.2	0.886	16650	0.933	0.114	887	2.26
SZT2	4.45	8	1.2	0.886	16649	0.933	0.114	888	2.26
KCTD15	4.44	8	1.2	0.885	16648	0.933	0.115	889	2.26
SCLT1	4.44	8	1.2	0.885	16647	0.933	0.115	890	2.26
HTR3B	4.44	8	1.2	0.885	16646	0.933	0.115	891	2.26
OR7A5	4.44	8	1.2	0.885	16645	0.933	0.115	892	2.25
ITPR3	4.44	8	1.2	0.885	16644	0.933	0.115	893	2.25
UNC45B	4.44	8	1.2	0.885	16643	0.933	0.115	894	2.25
CTNNA1	4.43	8	1.2	0.885	16642	0.933	0.115	895	2.25
USP9Y	4.43	8	1.2	0.885	16641	0.933	0.115	896	2.25
OR10W1	4.43	8	1.2	0.885	16640	0.933	0.115	897	2.25
OR2B11	4.43	8	1.2	0.885	16639	0.932	0.115	898	2.25
CNNM3	4.43	8	1.2	0.885	16638	0.933	0.115	899	2.25
MRPS22	4.42	8	1.2	0.885	16637	0.932	0.115	900	2.25
ZNF177	4.42	8	1.2	0.885	16636	0.932	0.115	901	2.25
PYURF	4.42	8	1.2	0.884	16635	0.932	0.116	902	2.25
FGF3	4.42	8	1.2	0.884	16634	0.932	0.116	903	2.24
ACOT7	4.42	8	1.2	0.884	16633	0.932	0.116	904	2.24
ZNF90	4.42	8	1.2	0.884	16632	0.932	0.116	905	2.24
TFAP2A	4.42	8	1.2	0.884	16631	0.932	0.116	906	2.24
FAM120A	4.41	8	1.2	0.884	16630	0.932	0.116	907	2.24
PSORS1C2	4.41	8	1.2	0.884	16629	0.932	0.116	908	2.24
BRD7	4.41	8	1.2	0.884	16628	0.932	0.116	909	2.23
MRPL14	4.41	8	1.2	0.884	16627	0.932	0.116	910	2.23
ZNF146	4.4	8	1.19	0.884	16626	0.932	0.116	911	2.24
GNB2	4.4	8	1.19	0.884	16625	0.932	0.116	912	2.24
PADI3	4.4	8	1.19	0.883	16624	0.932	0.117	913	2.24
ZNF831	4.39	8	1.19	0.883	16623	0.932	0.117	914	2.24
MERTK	4.39	8	1.19	0.883	16622	0.932	0.117	915	2.24
PRDM15	4.39	8	1.19	0.883	16621	0.932	0.117	916	2.24
EIF4EBP1	4.39	8	1.19	0.883	16620	0.932	0.117	917	2.23
MAMDC2	4.39	8	1.19	0.883	16619	0.932	0.117	918	2.23
C2orf72	4.39	8	1.19	0.883	16618	0.932	0.117	919	2.23
PEBP4	4.38	8	1.19	0.883	16617	0.932	0.117	920	2.23
ZPBP	4.38	8	1.19	0.883	16616	0.932	0.117	921	2.23
MYLK4	4.38	8	1.19	0.883	16615	0.932	0.117	922	2.23
OR7G2	4.38	8	1.19	0.883	16614	0.932	0.117	923	2.23
PGBD5	4.38	8	1.19	0.883	16613	0.932	0.117	924	2.23
OR3A1	4.38	8	1.19	0.883	16612	0.932	0.117	925	2.23
ZMYND19	4.38	8	1.19	0.883	16611	0.932	0.117	926	2.22
C19orf67	4.38	8	1.19	0.882	16610	0.932	0.118	927	2.22
FBXO45	4.38	8	1.19	0.882	16609	0.932	0.118	928	2.22
PPP1R27	4.37	8	1.19	0.882	16608	0.932	0.118	929	2.22
ALKBH6	4.37	8	1.19	0.882	16607	0.932	0.118	930	2.22
C10orf25	3.78	6	1.19	0.882	16606	0.932	0.118	931	2.22
CCNO	4.37	8	1.19	0.882	16605	0.932	0.118	932	2.22
SST	4.37	8	1.19	0.882	16604	0.932	0.118	933	2.22
CCBL2	4.37	8	1.19	0.882	16603	0.932	0.118	934	2.21
HSD17B11	4.37	8	1.19	0.882	16602	0.932	0.118	935	2.21
EPC1	4.37	8	1.18	0.882	16601	0.932	0.118	936	2.21
TSPAN8	4.37	8	1.18	0.882	16600	0.932	0.118	937	2.21
HECW2	4.36	8	1.18	0.882	16599	0.932	0.118	938	2.21
SLC33A1	4.36	8	1.18	0.882	16598	0.932	0.118	939	2.21
EDEM1	4.36	8	1.18	0.882	16597	0.932	0.118	940	2.21
SRGAP3	4.36	8	1.18	0.882	16596	0.932	0.118	941	2.2
C16orf3	4.36	8	1.18	0.882	16595	0.932	0.118	942	2.2
ZNF524	4.36	8	1.18	0.882	16594	0.932	0.118	943	2.2
PRAC1	3.78	6	1.18	0.882	16593	0.932	0.118	944	2.2
LNX2	4.35	8	1.18	0.881	16592	0.932	0.119	945	2.2
MRPL16	4.35	8	1.18	0.881	16591	0.932	0.119	946	2.2
RNASE3	4.35	8	1.18	0.881	16590	0.931	0.119	947	2.2
MED16	4.35	8	1.18	0.881	16589	0.931	0.119	948	2.2
SLC47A2	4.34	8	1.18	0.881	16588	0.931	0.119	949	2.2
DIRAS3	4.34	8	1.18	0.881	16587	0.931	0.119	950	2.2
IFNLR1	4.34	8	1.18	0.881	16586	0.931	0.119	951	2.2
ADAT3	4.34	8	1.18	0.881	16585	0.931	0.119	952	2.2
KHDRBS1	4.34	8	1.18	0.881	16584	0.931	0.119	953	2.2
FAM49B	4.34	8	1.18	0.881	16583	0.931	0.119	954	2.2
C15orf56	4.34	8	1.18	0.881	16582	0.931	0.119	955	2.19
EGLN2	4.34	8	1.18	0.881	16581	0.931	0.119	956	2.19
CSRP3	4.33	8	1.18	0.881	16580	0.931	0.119	957	2.19
GPRIN3	4.33	8	1.18	0.88	16579	0.931	0.12	958	2.19
STRIP2	4.33	8	1.18	0.88	16578	0.931	0.12	959	2.19
UBA6	4.33	8	1.18	0.88	16577	0.931	0.12	960	2.19
PKHD1L1	4.33	8	1.18	0.88	16576	0.931	0.12	961	2.19
VWA5A	3.75	6	1.18	0.88	16575	0.931	0.12	962	2.18
FUT7	4.33	8	1.18	0.88	16574	0.931	0.12	963	2.18
OR5M11	4.33	8	1.18	0.88	16573	0.931	0.12	964	2.18
C1orf216	4.32	8	1.17	0.88	16572	0.931	0.12	965	2.18
CNOT10	4.32	8	1.17	0.88	16571	0.931	0.12	966	2.18
SLC35A3	4.32	8	1.17	0.88	16570	0.931	0.12	967	2.18
DEFB115	4.32	8	1.17	0.88	16569	0.931	0.12	968	2.18
ACBD7	4.32	8	1.17	0.88	16568	0.931	0.12	969	2.18
LARP4B	4.31	8	1.17	0.88	16567	0.931	0.12	970	2.18
ARID2	4.31	8	1.17	0.879	16566	0.931	0.121	971	2.18
ARFGAP2	4.31	8	1.17	0.879	16565	0.931	0.121	972	2.18
CCDC28B	4.31	8	1.17	0.879	16564	0.931	0.121	973	2.17
MRPS26	4.31	8	1.17	0.879	16563	0.931	0.121	974	2.17
NMB	4.31	8	1.17	0.879	16562	0.931	0.121	975	2.17
CPVL	4.31	8	1.17	0.879	16561	0.931	0.121	976	2.17
GMPR	4.3	8	1.17	0.879	16560	0.931	0.121	977	2.17
PLCB4	4.3	8	1.17	0.879	16559	0.931	0.121	978	2.17
EDA	4.3	8	1.17	0.879	16558	0.931	0.121	979	2.17
ADAMDEC1	4.29	8	1.17	0.879	16557	0.931	0.121	980	2.17
ACOT8	4.29	8	1.17	0.879	16556	0.931	0.121	981	2.17
ZNF682	4.29	8	1.17	0.878	16555	0.931	0.122	982	2.17
TFAP4	4.29	8	1.17	0.878	16554	0.931	0.122	983	2.17
FAM134A	4.29	8	1.17	0.878	16553	0.93	0.122	984	2.17
FAM126A	4.29	8	1.17	0.878	16552	0.93	0.122	985	2.17
ZNF326	4.28	8	1.17	0.878	16551	0.93	0.122	986	2.17
DCBLD2	4.28	8	1.17	0.878	16550	0.93	0.122	987	2.17
C20orf24	4.28	8	1.16	0.878	16549	0.93	0.122	988	2.17
MTG2	4.28	8	1.16	0.878	16548	0.93	0.122	989	2.17
YWHAG	4.28	8	1.16	0.878	16547	0.93	0.122	990	2.16
SPG11	4.28	8	1.16	0.878	16546	0.93	0.122	991	2.16
LCT	4.27	8	1.16	0.878	16545	0.93	0.122	992	2.16
AASDHPPT	4.27	8	1.16	0.877	16544	0.93	0.123	993	2.16
ATP5SL	4.27	8	1.16	0.877	16543	0.93	0.123	994	2.16
LYAR	4.27	8	1.16	0.877	16542	0.93	0.123	995	2.16
BAI2	4.27	8	1.16	0.877	16541	0.93	0.123	996	2.16
BMP1	4.27	8	1.16	0.877	16540	0.93	0.123	997	2.16
C6orf1	4.27	8	1.16	0.877	16539	0.93	0.123	998	2.16
CXorf22	4.27	8	1.16	0.877	16538	0.93	0.123	999	2.15
COG2	4.27	8	1.16	0.877	16537	0.93	0.123	1000	2.15
MIPEP	4.26	8	1.16	0.877	16536	0.93	0.123	1001	2.16
PRR5	4.26	8	1.16	0.877	16535	0.93	0.123	1002	2.15
MICU2	4.26	8	1.16	0.877	16534	0.93	0.123	1003	2.15
LRRC53	4.26	8	1.16	0.877	16533	0.93	0.123	1004	2.15
OR4K14	4.26	8	1.16	0.877	16532	0.93	0.123	1005	2.15
AP3B2	4.26	8	1.16	0.877	16531	0.93	0.123	1006	2.15
ATAD1	4.26	8	1.16	0.877	16530	0.93	0.123	1007	2.15
ZNF628	4.26	8	1.16	0.877	16529	0.93	0.123	1008	2.14
PPFIBP1	4.25	8	1.16	0.876	16528	0.93	0.124	1009	2.15
RNF214	4.25	8	1.16	0.876	16527	0.93	0.124	1010	2.15
KIAA0930	4.24	8	1.16	0.876	16526	0.93	0.124	1011	2.15
GCSH	4.24	8	1.16	0.876	16525	0.93	0.124	1012	2.15
IDH1	4.24	8	1.16	0.876	16524	0.93	0.124	1013	2.15
PTPLA	4.24	8	1.15	0.876	16523	0.93	0.124	1014	2.15
COPS2	4.24	8	1.15	0.876	16522	0.93	0.124	1015	2.14
MRPS23	4.24	8	1.15	0.876	16521	0.93	0.124	1016	2.14
R3HDM1	4.24	8	1.15	0.876	16520	0.93	0.124	1017	2.14
TNIK	4.24	8	1.15	0.876	16519	0.93	0.124	1018	2.14
OR2AE1	4.24	8	1.15	0.876	16518	0.93	0.124	1019	2.14
TAOK3	4.24	8	1.15	0.876	16517	0.93	0.124	1020	2.14
MICA	3.67	6	1.15	0.876	16516	0.93	0.124	1021	2.13
UPK2	4.23	8	1.15	0.876	16515	0.93	0.124	1022	2.14
SNRPC	4.23	8	1.15	0.876	16514	0.93	0.124	1023	2.13
PAX6	3.96	7	1.15	0.876	16513	0.93	0.124	1024	2.13
VSIG8	4.23	8	1.15	0.875	16512	0.93	0.125	1025	2.13
ZNF594	4.22	8	1.15	0.875	16511	0.929	0.125	1026	2.13
NECAB1	4.22	8	1.15	0.875	16510	0.929	0.125	1027	2.14
ZC3H4	4.21	8	1.15	0.875	16509	0.929	0.125	1028	2.14
ABHD10	4.21	8	1.15	0.875	16508	0.929	0.125	1029	2.14
GIMAP5	4.21	8	1.15	0.874	16507	0.929	0.126	1030	2.14
MGLL	4.21	8	1.15	0.874	16506	0.929	0.126	1031	2.14
PET112	4.21	8	1.15	0.874	16505	0.929	0.126	1032	2.14
SULF1	4.2	8	1.15	0.874	16504	0.929	0.126	1033	2.14
TEX30	4.2	8	1.15	0.874	16503	0.929	0.126	1034	2.13
ATP5B	4.2	8	1.15	0.874	16502	0.929	0.126	1035	2.13
ZNF141	3.64	6	1.15	0.874	16501	0.929	0.126	1036	2.13
SERPINE1	4.2	8	1.14	0.874	16500	0.929	0.126	1037	2.13
CLASRP	4.19	8	1.14	0.874	16499	0.929	0.126	1038	2.13
FCRL4	4.19	8	1.14	0.874	16498	0.929	0.126	1039	2.13
DPH6	4.19	8	1.14	0.874	16497	0.929	0.126	1040	2.13
GREB1	4.19	8	1.14	0.873	16496	0.929	0.127	1041	2.13
VAT1	4.19	8	1.14	0.873	16495	0.929	0.127	1042	2.13
CHMP4C	4.19	8	1.14	0.873	16494	0.929	0.127	1043	2.13
SLIRP	3.62	6	1.14	0.873	16493	0.928	0.127	1044	2.13
STK11IP	4.18	8	1.14	0.873	16492	0.928	0.127	1045	2.13
CDC42SE2	4.18	8	1.14	0.873	16491	0.928	0.127	1046	2.13
METTL10	4.18	8	1.14	0.873	16490	0.928	0.127	1047	2.13
ZNF609	4.18	8	1.14	0.873	16489	0.928	0.127	1048	2.13
RHOT2	4.17	8	1.14	0.873	16488	0.928	0.127	1049	2.13
MYEOV	4.16	8	1.14	0.872	16487	0.928	0.128	1050	2.13
TRPV5	4.16	8	1.14	0.872	16486	0.928	0.128	1051	2.13
TRIM54	4.16	8	1.14	0.872	16485	0.928	0.128	1052	2.13
ORMDL3	4.16	8	1.14	0.872	16484	0.928	0.128	1053	2.13
C21orf33	4.16	8	1.14	0.872	16483	0.928	0.128	1054	2.13
MS4A5	4.16	8	1.14	0.872	16482	0.928	0.128	1055	2.13
GLIPR1L2	4.15	8	1.13	0.872	16481	0.928	0.128	1056	2.13
YARS2	4.15	8	1.13	0.872	16480	0.927	0.128	1057	2.13
VEGFC	4.15	8	1.13	0.872	16479	0.927	0.128	1058	2.13
CRB2	4.15	8	1.13	0.871	16478	0.927	0.129	1059	2.13
CTSH	3.59	6	1.13	0.871	16477	0.927	0.129	1060	2.13
NDUFA2	4.15	8	1.13	0.871	16476	0.927	0.129	1061	2.13
SLC25A16	4.15	8	1.13	0.871	16475	0.927	0.129	1062	2.13
ONECUT2	4.14	8	1.13	0.871	16474	0.927	0.129	1063	2.13
PSEN1	4.14	8	1.13	0.871	16473	0.927	0.129	1064	2.12
SDR16C5	4.14	8	1.13	0.871	16472	0.927	0.129	1065	2.12
CNN2	4.14	8	1.13	0.871	16471	0.927	0.129	1066	2.12
MRPL17	4.14	8	1.13	0.871	16470	0.927	0.129	1067	2.12
NAPB	4.14	8	1.13	0.871	16469	0.927	0.129	1068	2.12
SETDB2	4.14	8	1.13	0.871	16468	0.927	0.129	1069	2.12
ZSCAN21	4.14	8	1.13	0.871	16467	0.927	0.129	1070	2.12
AMER1	4.13	8	1.13	0.871	16466	0.927	0.129	1071	2.12
WASF1	4.13	8	1.13	0.87	16465	0.927	0.13	1072	2.12
SLC22A9	4.13	8	1.13	0.87	16464	0.927	0.13	1073	2.12
RFX3	4.13	8	1.13	0.87	16463	0.927	0.13	1074	2.12
GABPA	4.13	8	1.13	0.87	16462	0.927	0.13	1075	2.12
BAIAP3	4.12	8	1.13	0.87	16461	0.927	0.13	1076	2.12
FLRT2	4.12	8	1.13	0.87	16460	0.927	0.13	1077	2.12
DSCR8	4.12	8	1.13	0.87	16459	0.927	0.13	1078	2.11
CA12	4.12	8	1.13	0.87	16458	0.927	0.13	1079	2.12
VGLL4	4.12	8	1.13	0.87	16457	0.927	0.13	1080	2.11
NKIRAS2	4.12	8	1.13	0.87	16456	0.927	0.13	1081	2.11
HBS1L	4.12	8	1.13	0.87	16455	0.927	0.13	1082	2.11
MRPS14	4.12	8	1.13	0.87	16454	0.927	0.13	1083	2.11
ADAMTSL3	4.11	8	1.12	0.87	16453	0.927	0.13	1084	2.11
UBN1	4.11	8	1.12	0.87	16452	0.927	0.13	1085	2.11
TEX11	4.11	8	1.12	0.869	16451	0.927	0.131	1086	2.11
ZNF473	4.1	8	1.12	0.869	16450	0.927	0.131	1087	2.11
ARHGEF6	4.1	8	1.12	0.869	16449	0.926	0.131	1088	2.11
DENND1A	4.1	8	1.12	0.869	16448	0.926	0.131	1089	2.11
NDUFV1	4.1	8	1.12	0.869	16447	0.927	0.131	1090	2.11
ZNF582	4.1	8	1.12	0.869	16446	0.927	0.131	1091	2.11
CLIC6	4.1	8	1.12	0.869	16445	0.926	0.131	1092	2.11
ATP8A1	4.1	8	1.12	0.869	16444	0.926	0.131	1093	2.11
PHF3	4.09	8	1.12	0.869	16443	0.926	0.131	1094	2.1
TNRC6C	4.09	8	1.12	0.869	16442	0.926	0.131	1095	2.11
CTTNBP2	4.09	8	1.12	0.868	16441	0.926	0.132	1096	2.11
CLCNKA	4.09	8	1.12	0.868	16440	0.926	0.132	1097	2.11
ERI1	4.09	8	1.12	0.868	16439	0.926	0.132	1098	2.1
FZD10	4.08	8	1.12	0.868	16438	0.926	0.132	1099	2.1
KPNA7	4.08	8	1.12	0.868	16437	0.926	0.132	1100	2.1
HTR1F	4.08	8	1.12	0.868	16436	0.926	0.132	1101	2.1
SLCO1A2	3.53	6	1.12	0.868	16435	0.926	0.132	1102	2.1
FGFR1OP	4.08	8	1.12	0.868	16434	0.926	0.132	1103	2.1
GNA12	4.08	8	1.12	0.868	16433	0.926	0.132	1104	2.1
PPARGC1A	4.07	8	1.12	0.868	16432	0.926	0.132	1105	2.1
LURAP1	4.07	8	1.11	0.867	16431	0.926	0.133	1106	2.1
MRPL40	4.07	8	1.11	0.867	16430	0.926	0.133	1107	2.1
ZNF721	4.07	8	1.11	0.867	16429	0.926	0.133	1108	2.1
ACTRT2	4.06	8	1.11	0.867	16428	0.926	0.133	1109	2.1
CD300LD	4.06	8	1.11	0.867	16427	0.926	0.133	1110	2.1
ZNF275	4.06	8	1.11	0.867	16426	0.926	0.133	1111	2.1
EVA1B	4.06	8	1.11	0.867	16425	0.926	0.133	1112	2.1
KLHDC10	4.06	8	1.11	0.867	16424	0.926	0.133	1113	2.1
CLDN12	4.06	8	1.11	0.867	16423	0.926	0.133	1114	2.1
RLBP1	4.06	8	1.11	0.867	16422	0.926	0.133	1115	2.1
GTF3C6	4.06	8	1.11	0.867	16421	0.926	0.133	1116	2.09
RESP18	3.51	6	1.11	0.867	16420	0.926	0.133	1117	2.09
RAB11FIP3	4.05	8	1.11	0.867	16419	0.926	0.133	1118	2.09
AGTRAP	4.05	8	1.11	0.867	16418	0.926	0.133	1119	2.09
THAP7	4.05	8	1.11	0.866	16417	0.926	0.134	1120	2.09
HMGN4	4.05	8	1.11	0.866	16416	0.926	0.134	1121	2.09
USP28	4.05	8	1.11	0.866	16415	0.926	0.134	1122	2.09
CCDC39	4.04	8	1.11	0.866	16414	0.925	0.134	1123	2.09
KLHL23	4.04	8	1.11	0.866	16413	0.925	0.134	1124	2.09
ECSIT	4.04	8	1.11	0.866	16412	0.925	0.134	1125	2.09
SYNDIG1L	4.04	8	1.11	0.866	16411	0.925	0.134	1126	2.09
TMEM221	4.04	8	1.11	0.866	16410	0.925	0.134	1127	2.09
HUWE1	4.04	8	1.11	0.866	16409	0.925	0.134	1128	2.08
DTWD2	4.04	8	1.11	0.866	16408	0.925	0.134	1129	2.08
NFATC2	4.04	8	1.11	0.866	16407	0.925	0.134	1130	2.08
TMEM215	4.04	8	1.11	0.866	16406	0.925	0.134	1131	2.08
DCAF4	4.04	8	1.11	0.866	16405	0.925	0.134	1132	2.08
ZNF526	4.03	8	1.11	0.866	16404	0.925	0.134	1133	2.08
SEMA4D	4.03	8	1.11	0.866	16403	0.925	0.134	1134	2.08
SPATC1L	4.03	8	1.11	0.866	16402	0.925	0.134	1135	2.08
GPHN	4.03	8	1.11	0.866	16401	0.926	0.134	1136	2.07
PRRX1	4.03	8	1.11	0.866	16400	0.926	0.134	1137	2.07
FDXR	4.03	8	1.11	0.865	16399	0.925	0.135	1138	2.07
MPP6	4.03	8	1.11	0.865	16398	0.925	0.135	1139	2.07
SPPL2A	4.03	8	1.1	0.865	16397	0.925	0.135	1140	2.07
OR51B6	4.03	8	1.1	0.865	16396	0.926	0.135	1141	2.07
MTX1	4.03	8	1.1	0.865	16395	0.925	0.135	1142	2.07
OR7G3	4.03	8	1.1	0.865	16394	0.926	0.135	1143	2.07
SLC5A11	4.03	8	1.1	0.865	16393	0.926	0.135	1144	2.07
FAM122C	4.03	8	1.1	0.865	16392	0.926	0.135	1145	2.07
FZD5	4.02	8	1.1	0.865	16391	0.926	0.135	1146	2.06
EMD	4.02	8	1.1	0.865	16390	0.926	0.135	1147	2.06
CLCN1	4.02	8	1.1	0.865	16389	0.925	0.135	1148	2.07
DNAJC12	4.02	8	1.1	0.865	16388	0.925	0.135	1149	2.07
IFIT5	4.01	8	1.1	0.865	16387	0.925	0.135	1150	2.06
GLI3	4.01	8	1.1	0.865	16386	0.925	0.135	1151	2.06
DAPK2	4.01	8	1.1	0.865	16385	0.925	0.135	1152	2.06
ZNF789	4.01	8	1.1	0.865	16384	0.925	0.135	1153	2.06
PDLIM4	4.01	8	1.1	0.864	16383	0.925	0.136	1154	2.06
CHPF2	4.01	8	1.1	0.864	16382	0.925	0.136	1155	2.06
C19orf77	4.01	8	1.1	0.864	16381	0.925	0.136	1156	2.06
ZNF565	4.01	8	1.1	0.864	16380	0.925	0.136	1157	2.06
LHX6	4	8	1.1	0.864	16379	0.925	0.136	1158	2.06
NUCB1	4	8	1.1	0.864	16378	0.925	0.136	1159	2.06
MAN2B2	4	8	1.1	0.864	16377	0.925	0.136	1160	2.06
DUSP23	3.99	8	1.1	0.864	16376	0.925	0.136	1161	2.06
OR52K1	3.99	8	1.1	0.864	16375	0.925	0.136	1162	2.06
C1orf172	3.99	8	1.1	0.863	16374	0.925	0.137	1163	2.06
PRG4	3.99	8	1.1	0.863	16373	0.925	0.137	1164	2.06
OSBPL1A	3.99	8	1.1	0.863	16372	0.925	0.137	1165	2.06
ACSF3	3.99	8	1.1	0.863	16371	0.925	0.137	1166	2.06
PTPRO	3.99	8	1.1	0.863	16370	0.925	0.137	1167	2.05
ZNF774	3.99	8	1.09	0.863	16369	0.925	0.137	1168	2.05
SIGLECL1	3.99	8	1.09	0.863	16368	0.925	0.137	1169	2.05
TRIM42	3.99	8	1.09	0.863	16367	0.925	0.137	1170	2.05
SERPINA7	3.98	8	1.09	0.863	16366	0.925	0.137	1171	2.05
TECPR1	3.98	8	1.09	0.863	16365	0.925	0.137	1172	2.05
EARS2	3.98	8	1.09	0.863	16364	0.925	0.137	1173	2.05
C1QTNF3	3.98	8	1.09	0.863	16363	0.925	0.137	1174	2.05
C10orf62	3.98	8	1.09	0.863	16362	0.925	0.137	1175	2.05
GRM8	3.98	8	1.09	0.863	16361	0.925	0.137	1176	2.05
FKBP11	3.98	8	1.09	0.863	16360	0.925	0.137	1177	2.05
DKK3	3.98	8	1.09	0.863	16359	0.925	0.137	1178	2.05
ATM	3.97	8	1.09	0.862	16358	0.924	0.138	1179	2.05
BTN3A1	3.97	8	1.09	0.862	16357	0.924	0.138	1180	2.05
RBM38	3.97	8	1.09	0.862	16356	0.924	0.138	1181	2.05
ZNF551	3.97	8	1.09	0.862	16355	0.924	0.138	1182	2.04
RBM44	3.97	8	1.09	0.862	16354	0.924	0.138	1183	2.04
MSR1	3.97	8	1.09	0.862	16353	0.925	0.138	1184	2.04
ACO1	3.96	8	1.09	0.862	16352	0.924	0.138	1185	2.04
RSG1	3.96	8	1.09	0.862	16351	0.924	0.138	1186	2.04
PTGIS	3.96	8	1.09	0.862	16350	0.924	0.138	1187	2.04
MTF2	3.96	8	1.09	0.862	16349	0.924	0.138	1188	2.04
PACS1	3.96	8	1.09	0.862	16348	0.924	0.138	1189	2.04
NR2F2	3.96	8	1.09	0.862	16347	0.924	0.138	1190	2.04
SLC7A2	3.96	8	1.09	0.862	16346	0.924	0.138	1191	2.04
GABRA4	3.95	8	1.09	0.861	16345	0.924	0.139	1192	2.04
HERPUD1	3.42	6	1.09	0.861	16344	0.924	0.139	1193	2.04
SLC4A3	3.95	8	1.09	0.861	16343	0.924	0.139	1194	2.04
KIAA0247	3.95	8	1.09	0.861	16342	0.924	0.139	1195	2.04
SIRT4	3.95	8	1.09	0.861	16341	0.924	0.139	1196	2.04
CDK17	3.95	8	1.09	0.861	16340	0.924	0.139	1197	2.03
ZNF75A	3.95	8	1.09	0.861	16339	0.924	0.139	1198	2.03
TMEM246	3.95	8	1.09	0.861	16338	0.924	0.139	1199	2.03
ETNPPL	3.95	8	1.09	0.861	16337	0.924	0.139	1200	2.03
IL1R2	3.95	8	1.08	0.861	16336	0.924	0.139	1201	2.03
RFPL3S	3.95	8	1.08	0.861	16335	0.924	0.139	1202	2.03
TERF2IP	3.94	8	1.08	0.861	16334	0.924	0.139	1203	2.03
CALCA	3.94	8	1.08	0.861	16333	0.924	0.139	1204	2.03
MRPS2	3.94	8	1.08	0.861	16332	0.924	0.139	1205	2.02
LETM1	3.41	6	1.08	0.861	16331	0.924	0.139	1206	2.02
TRIM21	3.94	8	1.08	0.861	16330	0.924	0.139	1207	2.02
CXorf66	3.94	8	1.08	0.861	16329	0.924	0.139	1208	2.02
TRIP4	3.94	8	1.08	0.861	16328	0.924	0.139	1209	2.02
POU4F1	3.94	8	1.08	0.861	16327	0.924	0.139	1210	2.02
KPNA3	3.94	8	1.08	0.861	16326	0.924	0.139	1211	2.02
PGLYRP4	3.94	8	1.08	0.861	16325	0.924	0.139	1212	2.02
CASKIN1	3.41	6	1.08	0.861	16324	0.924	0.139	1213	2.02
EPHA3	3.93	8	1.08	0.86	16323	0.924	0.14	1214	2.02
TMUB2	3.93	8	1.08	0.86	16322	0.924	0.14	1215	2.02
PRSS56	3.93	8	1.08	0.86	16321	0.924	0.14	1216	2.02
WBSCR17	3.93	8	1.08	0.86	16320	0.924	0.14	1217	2.02
MTFR2	3.93	8	1.08	0.86	16319	0.924	0.14	1218	2.01
WNT5A	3.93	8	1.08	0.86	16318	0.924	0.14	1219	2.01
PRAMEF8	3.93	8	1.08	0.86	16317	0.924	0.14	1220	2.01
ZCCHC13	3.93	8	1.08	0.86	16316	0.924	0.14	1221	2.01
C11orf71	3.92	8	1.08	0.86	16315	0.924	0.14	1222	2.01
SMEK1	3.92	8	1.08	0.86	16314	0.924	0.14	1223	2.01
ICOSLG	3.92	8	1.08	0.86	16313	0.924	0.14	1224	2.01
TPD52L3	3.92	8	1.08	0.86	16312	0.924	0.14	1225	2.01
IGDCC4	3.92	8	1.08	0.86	16311	0.924	0.14	1226	2.01
GNG10	3.4	6	1.08	0.86	16310	0.924	0.14	1227	2.01
MASP1	3.92	8	1.08	0.86	16309	0.924	0.14	1228	2
MYLPF	3.92	8	1.08	0.86	16308	0.924	0.14	1229	2
COL1A2	3.92	8	1.08	0.86	16307	0.924	0.14	1230	2
UQCR10	3.92	8	1.08	0.859	16306	0.924	0.141	1231	2
KLHL10	3.39	6	1.08	0.859	16305	0.924	0.141	1232	2
PKN1	3.92	8	1.08	0.859	16304	0.924	0.141	1233	2
TNIP3	3.91	8	1.08	0.859	16303	0.924	0.141	1234	2
FAM168B	3.91	8	1.08	0.859	16302	0.924	0.141	1235	2
CYP3A7	3.91	8	1.08	0.859	16301	0.924	0.141	1236	2
BAG5	3.91	8	1.08	0.859	16300	0.924	0.141	1237	2
SBNO2	3.91	8	1.08	0.859	16299	0.924	0.141	1238	1.99
CTSC	3.91	8	1.08	0.859	16298	0.924	0.141	1239	1.99
GFAP	3.91	8	1.08	0.859	16297	0.924	0.141	1240	1.99
PRNP	3.91	8	1.08	0.859	16296	0.924	0.141	1241	1.99
C3orf14	3.91	8	1.08	0.859	16295	0.924	0.141	1242	1.99
VIPR2	3.91	8	1.08	0.859	16294	0.924	0.141	1243	1.99
CAT	3.9	8	1.07	0.859	16293	0.924	0.141	1244	1.99
RNF186	3.9	8	1.07	0.859	16292	0.924	0.141	1245	1.99
TBPL1	3.9	8	1.07	0.859	16291	0.924	0.141	1246	1.99
ELK3	3.9	8	1.07	0.859	16290	0.924	0.141	1247	1.99
ENOX1	3.9	8	1.07	0.858	16289	0.924	0.142	1248	1.99
SKOR1	3.9	8	1.07	0.858	16288	0.924	0.142	1249	1.99
RHD	3.9	8	1.07	0.858	16287	0.924	0.142	1250	1.99
APRT	3.89	8	1.07	0.858	16286	0.924	0.142	1251	1.99
MAGEB17	3.89	8	1.07	0.858	16285	0.924	0.142	1252	1.99
ZNF502	3.89	8	1.07	0.858	16284	0.924	0.142	1253	1.98
ZSCAN18	3.89	8	1.07	0.858	16283	0.924	0.142	1254	1.98
MRPL30	3.89	8	1.07	0.858	16282	0.924	0.142	1255	1.98
UNC5D	3.89	8	1.07	0.858	16281	0.924	0.142	1256	1.98
DGKD	3.89	8	1.07	0.858	16280	0.924	0.142	1257	1.98
LMO1	3.89	8	1.07	0.858	16279	0.924	0.142	1258	1.98
ARRDC4	3.89	8	1.07	0.858	16278	0.924	0.142	1259	1.98
CDH19	3.89	8	1.07	0.858	16277	0.924	0.142	1260	1.98
KRT76	3.88	8	1.07	0.858	16276	0.924	0.142	1261	1.98
MASP2	3.88	8	1.07	0.858	16275	0.924	0.142	1262	1.98
OR52N4	3.88	8	1.07	0.858	16274	0.924	0.142	1263	1.98
STX19	3.88	8	1.07	0.858	16273	0.924	0.142	1264	1.98
ATP8B3	3.88	8	1.07	0.857	16272	0.924	0.143	1265	1.98
ADAMTS10	3.88	8	1.07	0.857	16271	0.924	0.143	1266	1.97
GYG2	3.88	8	1.07	0.857	16270	0.924	0.143	1267	1.97
2020-09-15	3.88	8	1.07	0.857	16269	0.924	0.143	1268	1.97
SERPINB1	3.87	8	1.07	0.857	16268	0.924	0.143	1269	1.97
CAND1	3.87	8	1.07	0.857	16267	0.924	0.143	1270	1.97
PDE3A	3.87	8	1.07	0.857	16266	0.924	0.143	1271	1.97
SDC2	3.87	8	1.07	0.857	16265	0.924	0.143	1272	1.97
LCA5L	3.87	8	1.07	0.857	16264	0.924	0.143	1273	1.97
NUP37	3.35	6	1.07	0.857	16263	0.924	0.143	1274	1.97
GTSE1	3.87	8	1.07	0.857	16262	0.924	0.143	1275	1.97
RALA	3.87	8	1.07	0.857	16261	0.924	0.143	1276	1.97
RFX8	3.87	8	1.07	0.857	16260	0.924	0.143	1277	1.97
ABCD1	3.86	8	1.07	0.857	16259	0.924	0.143	1278	1.97
ERICH2	3.86	8	1.07	0.857	16258	0.924	0.143	1279	1.97
OR2W3	3.86	8	1.07	0.857	16257	0.924	0.143	1280	1.96
SCAPER	3.86	8	1.06	0.857	16256	0.924	0.143	1281	1.96
ZNF212	3.86	8	1.06	0.856	16255	0.924	0.144	1282	1.96
DOCK9	3.86	8	1.06	0.856	16254	0.924	0.144	1283	1.96
WHSC1L1	3.86	8	1.06	0.856	16253	0.924	0.144	1284	1.96
MCOLN2	3.86	8	1.06	0.856	16252	0.924	0.144	1285	1.96
ARMC3	3.86	8	1.06	0.856	16251	0.924	0.144	1286	1.96
KYNU	3.86	8	1.06	0.856	16250	0.924	0.144	1287	1.96
OR4A16	3.86	8	1.06	0.856	16249	0.924	0.144	1288	1.96
LRRN4	3.85	8	1.06	0.856	16248	0.924	0.144	1289	1.96
LETMD1	3.85	8	1.06	0.856	16247	0.924	0.144	1290	1.96
LIMK1	3.85	8	1.06	0.856	16246	0.924	0.144	1291	1.96
RD3	3.85	8	1.06	0.856	16245	0.924	0.144	1292	1.96
MESP2	3.85	8	1.06	0.856	16244	0.924	0.144	1293	1.95
ZBTB40	3.85	8	1.06	0.856	16243	0.924	0.144	1294	1.95
OTOS	3.85	8	1.06	0.856	16242	0.924	0.144	1295	1.95
TTC18	3.85	8	1.06	0.856	16241	0.924	0.144	1296	1.95
GBP2	3.85	8	1.06	0.856	16240	0.924	0.144	1297	1.95
BEND5	3.85	8	1.06	0.856	16239	0.924	0.144	1298	1.95
MYEOV2	3.84	8	1.06	0.856	16238	0.924	0.144	1299	1.95
OR4N5	3.84	8	1.06	0.855	16237	0.924	0.145	1300	1.95
C9orf169	3.84	8	1.06	0.855	16236	0.924	0.145	1301	1.95
GALNS	3.84	8	1.06	0.855	16235	0.924	0.145	1302	1.95
PLCL2	3.84	8	1.06	0.855	16234	0.924	0.145	1303	1.95
CCDC169	3.32	6	1.06	0.855	16233	0.924	0.145	1304	1.95
SEC14L1	3.84	8	1.06	0.855	16232	0.924	0.145	1305	1.95
LPL	3.84	8	1.06	0.855	16231	0.924	0.145	1306	1.94
PPAP2B	3.84	8	1.06	0.855	16230	0.924	0.145	1307	1.94
ASNS	3.83	8	1.06	0.855	16229	0.924	0.145	1308	1.94
GPR150	3.83	8	1.06	0.855	16228	0.924	0.145	1309	1.94
ZSCAN12	3.83	8	1.06	0.855	16227	0.924	0.145	1310	1.94
IMPA1	3.83	8	1.06	0.855	16226	0.924	0.145	1311	1.94
CLPB	3.83	8	1.06	0.855	16225	0.924	0.145	1312	1.94
ARNT2	3.83	8	1.06	0.855	16224	0.924	0.145	1313	1.94
SLC5A8	3.83	8	1.06	0.855	16223	0.924	0.145	1314	1.94
RNF183	3.83	8	1.06	0.855	16222	0.924	0.145	1315	1.94
EME1	3.83	8	1.06	0.855	16221	0.924	0.145	1316	1.94
PPEF1	3.83	8	1.06	0.855	16220	0.924	0.145	1317	1.94
ZBTB7C	3.83	8	1.06	0.855	16219	0.924	0.145	1318	1.94
CASP2	3.82	8	1.06	0.855	16218	0.924	0.145	1319	1.93
COQ10B	3.82	8	1.06	0.855	16217	0.924	0.145	1320	1.93
NKAIN2	3.82	8	1.06	0.854	16216	0.924	0.146	1321	1.93
MAP3K5	3.82	8	1.06	0.854	16215	0.924	0.146	1322	1.93
LINGO3	3.82	8	1.05	0.854	16214	0.924	0.146	1323	1.93
ZNF566	3.82	8	1.05	0.854	16213	0.924	0.146	1324	1.93
GPS1	3.82	8	1.05	0.854	16212	0.924	0.146	1325	1.93
KLRB1	3.82	8	1.05	0.854	16211	0.924	0.146	1326	1.93
CTAGE5	3.82	8	1.05	0.854	16210	0.924	0.146	1327	1.93
SLC24A4	3.82	8	1.05	0.854	16209	0.924	0.146	1328	1.93
MLLT10	3.3	6	1.05	0.854	16208	0.924	0.146	1329	1.93
LIPE	3.81	8	1.05	0.854	16207	0.924	0.146	1330	1.93
AP2S1	3.81	8	1.05	0.854	16206	0.924	0.146	1331	1.93
SATB1	3.81	8	1.05	0.854	16205	0.924	0.146	1332	1.93
LHX5	3.81	8	1.05	0.854	16204	0.924	0.146	1333	1.93
DSC3	3.81	8	1.05	0.854	16203	0.924	0.146	1334	1.92
TBX20	3.81	8	1.05	0.854	16202	0.924	0.146	1335	1.92
DIRAS1	3.81	8	1.05	0.853	16201	0.924	0.147	1336	1.92
PARD3	3.8	8	1.05	0.853	16200	0.924	0.147	1337	1.92
IQUB	3.8	8	1.05	0.853	16199	0.924	0.147	1338	1.92
SLC29A1	3.8	8	1.05	0.853	16198	0.924	0.147	1339	1.92
CDK15	3.8	8	1.05	0.853	16197	0.924	0.147	1340	1.92
CXorf27	3.8	8	1.05	0.853	16196	0.924	0.147	1341	1.92
MAP2	3.8	8	1.05	0.853	16195	0.924	0.147	1342	1.92
NCOA7	3.8	8	1.05	0.853	16194	0.924	0.147	1343	1.92
MYBL1	3.8	8	1.05	0.853	16193	0.924	0.147	1344	1.92
TCP11	3.29	6	1.05	0.853	16192	0.924	0.147	1345	1.92
ZNF677	3.8	8	1.05	0.853	16191	0.924	0.147	1346	1.92
SCARA3	3.79	8	1.05	0.853	16190	0.924	0.147	1347	1.92
BLOC1S4	3.79	8	1.05	0.853	16189	0.924	0.147	1348	1.91
FBXO41	3.79	8	1.05	0.853	16188	0.924	0.147	1349	1.91
PDLIM3	3.79	8	1.05	0.853	16187	0.924	0.147	1350	1.91
IVNS1ABP	3.79	8	1.05	0.853	16186	0.924	0.147	1351	1.91
SCYL2	3.79	8	1.05	0.853	16185	0.924	0.147	1352	1.91
HMGCL	3.79	8	1.05	0.853	16184	0.924	0.147	1353	1.91
C7orf33	3.79	8	1.05	0.853	16183	0.924	0.147	1354	1.91
RFNG	3.79	8	1.05	0.853	16182	0.924	0.147	1355	1.91
EFCAB4A	3.79	8	1.05	0.853	16181	0.924	0.147	1356	1.91
TMEM37	3.79	8	1.05	0.853	16180	0.924	0.147	1357	1.9
COBL	3.79	8	1.05	0.853	16179	0.924	0.147	1358	1.9
MYO1C	3.79	8	1.05	0.853	16178	0.924	0.147	1359	1.9
RELB	3.79	8	1.05	0.852	16177	0.924	0.148	1360	1.9
METTL4	3.79	8	1.05	0.852	16176	0.924	0.148	1361	1.9
THAP2	3.79	8	1.05	0.852	16175	0.924	0.148	1362	1.9
SIK2	3.78	8	1.05	0.852	16174	0.924	0.148	1363	1.9
RIPPLY3	3.78	8	1.05	0.852	16173	0.924	0.148	1364	1.9
SLC46A3	3.78	8	1.05	0.852	16172	0.924	0.148	1365	1.9
KLHL41	3.78	8	1.05	0.852	16171	0.924	0.148	1366	1.9
CCDC152	3.78	8	1.05	0.852	16170	0.924	0.148	1367	1.89
MOS	3.78	8	1.05	0.852	16169	0.924	0.148	1368	1.89
SRRD	3.78	8	1.05	0.852	16168	0.924	0.148	1369	1.89
NLRP4	3.78	8	1.05	0.852	16167	0.924	0.148	1370	1.89
OR52H1	3.78	8	1.05	0.852	16166	0.924	0.148	1371	1.89
DNAH7	3.78	8	1.05	0.852	16165	0.924	0.148	1372	1.89
MEF2D	3.78	8	1.04	0.852	16164	0.924	0.148	1373	1.89
ARHGEF38	3.78	8	1.04	0.852	16163	0.924	0.148	1374	1.89
TNFSF8	3.78	8	1.04	0.852	16162	0.924	0.148	1375	1.89
TSC22D3	3.27	6	1.04	0.852	16161	0.924	0.148	1376	1.89
INSRR	3.78	8	1.04	0.852	16160	0.924	0.148	1377	1.89
ICOS	3.77	8	1.04	0.852	16159	0.924	0.148	1378	1.89
DKK1	3.77	8	1.04	0.852	16158	0.924	0.148	1379	1.89
CALCB	3.27	6	1.04	0.852	16157	0.924	0.148	1380	1.89
PLOD1	3.77	8	1.04	0.852	16156	0.924	0.148	1381	1.88
SFI1	3.77	8	1.04	0.852	16155	0.924	0.148	1382	1.88
WDR66	3.77	8	1.04	0.851	16154	0.924	0.149	1383	1.88
LSP1	3.77	8	1.04	0.851	16153	0.924	0.149	1384	1.88
CST2	3.77	8	1.04	0.851	16152	0.924	0.149	1385	1.88
ECI2	3.77	8	1.04	0.851	16151	0.924	0.149	1386	1.88
ME1	3.77	8	1.04	0.851	16150	0.924	0.149	1387	1.88
CD93	3.77	8	1.04	0.851	16149	0.924	0.149	1388	1.88
NICN1	3.77	8	1.04	0.851	16148	0.924	0.149	1389	1.88
DOPEY2	3.76	8	1.04	0.851	16147	0.924	0.149	1390	1.88
SPATC1	3.76	8	1.04	0.851	16146	0.924	0.149	1391	1.88
ILVBL	3.76	8	1.04	0.851	16145	0.924	0.149	1392	1.88
AANAT	3.76	8	1.04	0.851	16144	0.924	0.149	1393	1.88
METTL9	3.76	8	1.04	0.851	16143	0.924	0.149	1394	1.87
CLIC2	3.76	8	1.04	0.851	16142	0.924	0.149	1395	1.87
ALPI	3.76	8	1.04	0.851	16141	0.924	0.149	1396	1.87
SYCP3	3.76	8	1.04	0.851	16140	0.924	0.149	1397	1.87
NDUFA12	3.76	8	1.04	0.851	16139	0.924	0.149	1398	1.87
GABBR2	3.76	8	1.04	0.851	16138	0.924	0.149	1399	1.87
MDGA1	3.76	8	1.04	0.851	16137	0.924	0.149	1400	1.87
ZEB2	3.75	8	1.04	0.851	16136	0.924	0.149	1401	1.87
HTRA3	3.75	8	1.04	0.851	16135	0.924	0.149	1402	1.87
LAMTOR5	3.75	8	1.04	0.85	16134	0.924	0.15	1403	1.87
OR10J1	3.75	8	1.04	0.85	16133	0.924	0.15	1404	1.87
RAD21L1	3.75	8	1.04	0.85	16132	0.924	0.15	1405	1.87
LUC7L3	3.75	8	1.04	0.85	16131	0.924	0.15	1406	1.87
ANKRD45	3.75	8	1.04	0.85	16130	0.924	0.15	1407	1.87
ZNF536	3.75	8	1.04	0.85	16129	0.924	0.15	1408	1.87
GDF5	3.75	8	1.04	0.85	16128	0.924	0.15	1409	1.87
PADI1	3.75	8	1.04	0.85	16127	0.924	0.15	1410	1.86
B3GNT8	3.74	8	1.04	0.85	16126	0.924	0.15	1411	1.86
SOST	3.74	8	1.04	0.85	16125	0.924	0.15	1412	1.86
ASF1B	3.74	8	1.04	0.85	16124	0.924	0.15	1413	1.86
KCNS2	3.74	8	1.04	0.85	16123	0.924	0.15	1414	1.86
EQTN	3.74	8	1.04	0.85	16122	0.924	0.15	1415	1.86
DMRT2	3.74	8	1.04	0.85	16121	0.924	0.15	1416	1.86
ACVR2A	3.74	8	1.04	0.85	16120	0.924	0.15	1417	1.86
SNRPN	3.73	8	1.03	0.85	16119	0.924	0.15	1418	1.86
ZNF215	3.73	8	1.03	0.849	16118	0.924	0.151	1419	1.86
PCCA	3.73	8	1.03	0.849	16117	0.924	0.151	1420	1.86
C17orf99	3.73	8	1.03	0.849	16116	0.924	0.151	1421	1.86
NDUFB5	3.73	8	1.03	0.849	16115	0.924	0.151	1422	1.86
CNGA4	3.73	8	1.03	0.849	16114	0.924	0.151	1423	1.86
LGI3	3.23	6	1.03	0.849	16113	0.924	0.151	1424	1.86
PARP12	3.73	8	1.03	0.849	16112	0.924	0.151	1425	1.85
PAPOLG	3.73	8	1.03	0.849	16111	0.924	0.151	1426	1.85
C14orf37	3.73	8	1.03	0.849	16110	0.924	0.151	1427	1.85
GPSM1	3.73	8	1.03	0.849	16109	0.924	0.151	1428	1.85
OR5T1	3.73	8	1.03	0.849	16108	0.924	0.151	1429	1.85
ACADM	3.73	8	1.03	0.849	16107	0.924	0.151	1430	1.85
C16orf98	3.73	8	1.03	0.849	16106	0.924	0.151	1431	1.85
ECH1	3.72	8	1.03	0.849	16105	0.924	0.151	1432	1.85
MEGF10	3.72	8	1.03	0.849	16104	0.924	0.151	1433	1.85
ZNF358	3.72	8	1.03	0.849	16103	0.924	0.151	1434	1.85
CEACAM16	3.72	8	1.03	0.849	16102	0.924	0.151	1435	1.85
KIAA1456	3.72	8	1.03	0.849	16101	0.924	0.151	1436	1.85
BCAS4	3.72	8	1.03	0.849	16100	0.924	0.151	1437	1.85
MRPS28	3.72	8	1.03	0.849	16099	0.924	0.151	1438	1.85
ZNF324	3.71	8	1.03	0.848	16098	0.924	0.152	1439	1.85
HRG	3.71	8	1.03	0.848	16097	0.924	0.152	1440	1.85
CYS1	3.71	8	1.03	0.848	16096	0.924	0.152	1441	1.85
STAG1	3.71	8	1.03	0.848	16095	0.924	0.152	1442	1.85
CDC42BPA	3.71	8	1.03	0.848	16094	0.924	0.152	1443	1.85
FAM210B	3.71	8	1.03	0.848	16093	0.924	0.152	1444	1.85
VSNL1	3.71	8	1.03	0.848	16092	0.924	0.152	1445	1.84
KCNJ11	3.71	8	1.03	0.848	16091	0.924	0.152	1446	1.84
GPR34	3.71	8	1.03	0.848	16090	0.924	0.152	1447	1.84
USP26	3.71	8	1.03	0.848	16089	0.924	0.152	1448	1.84
ZNF268	3.7	8	1.03	0.848	16088	0.924	0.152	1449	1.84
SERTM1	3.7	8	1.03	0.848	16087	0.924	0.152	1450	1.84
HOMER1	3.7	8	1.03	0.848	16086	0.924	0.152	1451	1.84
EIF4EBP2	3.7	8	1.03	0.848	16085	0.924	0.152	1452	1.84
VCAM1	3.7	8	1.03	0.848	16084	0.924	0.152	1453	1.84
LRGUK	3.7	8	1.03	0.848	16083	0.924	0.152	1454	1.84
ENY2	3.7	8	1.03	0.848	16082	0.924	0.152	1455	1.84
MYOM3	3.7	8	1.03	0.848	16081	0.924	0.152	1456	1.84
C16orf52	3.7	8	1.03	0.848	16080	0.924	0.152	1457	1.83
VWC2L	3.7	8	1.03	0.847	16079	0.924	0.153	1458	1.83
SOX11	3.69	8	1.02	0.847	16078	0.924	0.153	1459	1.84
PINK1	3.69	8	1.02	0.847	16077	0.924	0.153	1460	1.83
LRRD1	3.69	8	1.02	0.847	16076	0.924	0.153	1461	1.83
CHST11	3.69	8	1.02	0.847	16075	0.924	0.153	1462	1.83
RHBG	3.69	8	1.02	0.847	16074	0.924	0.153	1463	1.83
RAB20	3.69	8	1.02	0.847	16073	0.924	0.153	1464	1.83
LACTB	3.69	8	1.02	0.847	16072	0.924	0.153	1465	1.83
MAGEA12	3.69	8	1.02	0.847	16071	0.924	0.153	1466	1.83
SEC24B	3.69	8	1.02	0.847	16070	0.924	0.153	1467	1.83
CATSPERG	3.69	8	1.02	0.847	16069	0.924	0.153	1468	1.83
PLA2G2A	3.68	8	1.02	0.847	16068	0.924	0.153	1469	1.83
TADA2B	3.68	8	1.02	0.847	16067	0.924	0.153	1470	1.83
LDHD	3.68	8	1.02	0.847	16066	0.924	0.153	1471	1.83
CLEC4F	3.68	8	1.02	0.847	16065	0.924	0.153	1472	1.83
GOLGA6L2	3.68	8	1.02	0.847	16064	0.924	0.153	1473	1.83
KIAA1024	3.68	8	1.02	0.847	16063	0.924	0.153	1474	1.83
OSBPL6	3.68	8	1.02	0.847	16062	0.924	0.153	1475	1.82
SPZ1	3.68	8	1.02	0.846	16061	0.924	0.154	1476	1.82
YAE1D1	3.68	8	1.02	0.846	16060	0.924	0.154	1477	1.82
NEUROD6	3.68	8	1.02	0.846	16059	0.924	0.154	1478	1.82
CLK1	3.68	8	1.02	0.846	16058	0.924	0.154	1479	1.82
SYNDIG1	3.68	8	1.02	0.846	16057	0.924	0.154	1480	1.82
IDNK	3.67	8	1.02	0.846	16056	0.924	0.154	1481	1.82
WFDC2	3.67	8	1.02	0.846	16055	0.924	0.154	1482	1.82
SPATA12	3.67	8	1.02	0.846	16054	0.924	0.154	1483	1.82
CLEC11A	3.67	8	1.02	0.846	16053	0.924	0.154	1484	1.82
OR10H5	3.67	8	1.02	0.846	16052	0.924	0.154	1485	1.82
LAMTOR1	3.67	8	1.02	0.846	16051	0.924	0.154	1486	1.82
BARHL1	3.67	8	1.02	0.846	16050	0.924	0.154	1487	1.82
PLCH1	3.67	8	1.02	0.846	16049	0.924	0.154	1488	1.82
CDCA3	3.67	8	1.02	0.846	16048	0.924	0.154	1489	1.81
EPS8L3	3.67	8	1.02	0.846	16047	0.924	0.154	1490	1.81
ARF5	3.67	8	1.02	0.846	16046	0.924	0.154	1491	1.81
OR10G7	3.67	8	1.02	0.846	16045	0.924	0.154	1492	1.81
TNKS	3.67	8	1.02	0.846	16044	0.924	0.154	1493	1.81
IL1A	3.67	8	1.02	0.846	16043	0.924	0.154	1494	1.81
TP53I3	3.67	8	1.02	0.846	16042	0.924	0.154	1495	1.81
ZNF154	3.67	8	1.02	0.846	16041	0.924	0.154	1496	1.81
MRPS17	3.66	8	1.02	0.846	16040	0.924	0.154	1497	1.81
TRABD2A	3.66	8	1.02	0.845	16039	0.924	0.155	1498	1.81
C2orf82	3.66	8	1.02	0.845	16038	0.924	0.155	1499	1.81
RAMP3	3.66	8	1.02	0.845	16037	0.924	0.155	1500	1.81
NCOA2	3.66	8	1.02	0.845	16036	0.924	0.155	1501	1.81
ZNF3	3.66	8	1.02	0.845	16035	0.924	0.155	1502	1.81
MCC	3.66	8	1.02	0.845	16034	0.924	0.155	1503	1.81
FHL2	3.65	8	1.02	0.845	16033	0.924	0.155	1504	1.81
MKNK1	3.65	8	1.02	0.845	16032	0.924	0.155	1505	1.81
PAPD5	3.65	8	1.02	0.845	16031	0.924	0.155	1506	1.8
DNAH2	3.65	8	1.02	0.845	16030	0.924	0.155	1507	1.8
ADAMTS16	3.65	8	1.01	0.845	16029	0.924	0.155	1508	1.8
OR11L1	3.65	8	1.01	0.845	16028	0.924	0.155	1509	1.8
PPP1R1C	3.65	8	1.01	0.845	16027	0.924	0.155	1510	1.8
OR4C16	3.65	8	1.01	0.845	16026	0.924	0.155	1511	1.8
GYG1	3.65	8	1.01	0.845	16025	0.924	0.155	1512	1.8
TGFB3	3.65	8	1.01	0.845	16024	0.924	0.155	1513	1.8
SLC2A9	3.65	8	1.01	0.845	16023	0.924	0.155	1514	1.8
ALKBH8	3.64	8	1.01	0.844	16022	0.924	0.156	1515	1.8
FARS2	3.64	8	1.01	0.844	16021	0.924	0.156	1516	1.8
AK9	3.64	8	1.01	0.844	16020	0.924	0.156	1517	1.8
CCDC140	3.64	8	1.01	0.844	16019	0.924	0.156	1518	1.8
OR52D1	3.15	6	1.01	0.844	16018	0.924	0.156	1519	1.8
DCAF8	3.64	8	1.01	0.844	16017	0.924	0.156	1520	1.8
TTC9B	3.64	8	1.01	0.844	16016	0.924	0.156	1521	1.8
DNAH10OS	3.64	8	1.01	0.844	16015	0.924	0.156	1522	1.8
RNF223	3.64	8	1.01	0.844	16014	0.924	0.156	1523	1.8
ZNF184	3.63	8	1.01	0.844	16013	0.924	0.156	1524	1.8
SYF2	3.63	8	1.01	0.844	16012	0.924	0.156	1525	1.8
EGLN3	3.63	8	1.01	0.844	16011	0.924	0.156	1526	1.8
PURB	3.63	8	1.01	0.844	16010	0.924	0.156	1527	1.8
PCDHGA8	3.63	8	1.01	0.844	16009	0.924	0.156	1528	1.79
OR9A2	3.63	8	1.01	0.843	16008	0.924	0.157	1529	1.8
SEMG2	3.62	8	1.01	0.843	16007	0.924	0.157	1530	1.8
ZNF554	3.62	8	1.01	0.843	16006	0.924	0.157	1531	1.79
UBL4B	3.62	8	1.01	0.843	16005	0.924	0.157	1532	1.79
IGIP	3.62	8	1.01	0.843	16004	0.924	0.157	1533	1.79
PCBD1	3.62	8	1.01	0.843	16003	0.924	0.157	1534	1.79
SLITRK1	3.62	8	1.01	0.843	16002	0.924	0.157	1535	1.79
MYO3B	3.62	8	1.01	0.843	16001	0.924	0.157	1536	1.79
OR2T4	3.62	8	1.01	0.843	16000	0.924	0.157	1537	1.79
TRPM1	3.62	8	1.01	0.843	15999	0.924	0.157	1538	1.79
IL1RL2	3.62	8	1.01	0.843	15998	0.924	0.157	1539	1.79
KRT23	3.62	8	1.01	0.843	15997	0.924	0.157	1540	1.79
OR2AG1	3.62	8	1.01	0.843	15996	0.924	0.157	1541	1.79
INADL	3.62	8	1.01	0.843	15995	0.924	0.157	1542	1.79
KLK11	3.62	8	1.01	0.843	15994	0.924	0.157	1543	1.78
ZNF319	3.62	8	1.01	0.843	15993	0.924	0.157	1544	1.78
TCHP	3.62	8	1.01	0.843	15992	0.924	0.157	1545	1.78
GLP2R	3.62	8	1.01	0.843	15991	0.924	0.157	1546	1.78
DHCR24	3.62	8	1.01	0.843	15990	0.924	0.157	1547	1.78
NMUR1	3.61	8	1.01	0.843	15989	0.924	0.157	1548	1.78
MLXIP	3.61	8	1	0.843	15988	0.924	0.157	1549	1.78
PTPN21	3.61	8	1	0.842	15987	0.924	0.158	1550	1.78
CCL11	3.61	8	1	0.842	15986	0.924	0.158	1551	1.78
ABCA12	3.61	8	1	0.842	15985	0.924	0.158	1552	1.78
SLC25A42	3.61	8	1	0.842	15984	0.924	0.158	1553	1.78
IFFO2	3.61	8	1	0.842	15983	0.924	0.158	1554	1.78
C20orf195	3.6	8	1	0.842	15982	0.924	0.158	1555	1.78
NAGS	3.6	8	1	0.842	15981	0.924	0.158	1556	1.78
CAMK2N1	3.6	8	1	0.842	15980	0.924	0.158	1557	1.78
C11orf94	3.6	8	1	0.842	15979	0.924	0.158	1558	1.78
HOOK1	3.6	8	1	0.842	15978	0.924	0.158	1559	1.78
TCEAL7	3.6	8	1	0.842	15977	0.924	0.158	1560	1.78
HCN1	3.59	8	1	0.842	15976	0.924	0.158	1561	1.78
PPIP5K2	3.59	8	1	0.841	15975	0.924	0.159	1562	1.78
MOSPD3	3.59	8	1	0.841	15974	0.924	0.159	1563	1.78
FOXJ1	3.59	8	1	0.841	15973	0.924	0.159	1564	1.78
PDHX	3.59	8	1	0.841	15972	0.924	0.159	1565	1.78
ALG9	3.59	8	1	0.841	15971	0.924	0.159	1566	1.78
ARHGAP6	3.59	8	1	0.841	15970	0.924	0.159	1567	1.78
CEP350	3.59	8	1	0.841	15969	0.924	0.159	1568	1.77
VWA2	3.59	8	1	0.841	15968	0.924	0.159	1569	1.77
MFSD6	3.59	8	1	0.841	15967	0.924	0.159	1570	1.77
DSG4	3.59	8	1	0.841	15966	0.924	0.159	1571	1.77
NDE1	3.59	8	1	0.841	15965	0.924	0.159	1572	1.77
QRSL1	3.58	8	1	0.841	15964	0.924	0.159	1573	1.77
NPDC1	3.58	8	1	0.841	15963	0.924	0.159	1574	1.77
TMEM213	3.58	8	1	0.841	15962	0.924	0.159	1575	1.77
RAB17	3.58	8	1	0.841	15961	0.924	0.159	1576	1.77
ATP5O	3.58	8	1	0.841	15960	0.924	0.159	1577	1.77
CPLX3	3.58	8	1	0.841	15959	0.924	0.159	1578	1.77
UMODL1	3.58	8	1	0.841	15958	0.924	0.159	1579	1.77
PIRT	3.58	8	1	0.841	15957	0.924	0.159	1580	1.77
NKAIN4	3.58	8	1	0.841	15956	0.924	0.159	1581	1.77
KDELR1	3.58	8	1	0.841	15955	0.924	0.159	1582	1.77
LINC00692	3.58	8	1	0.841	15954	0.924	0.159	1583	1.77
RRP1B	3.58	8	1	0.841	15953	0.924	0.159	1584	1.77
FAM78A	3.58	8	1	0.841	15952	0.924	0.159	1585	1.76
LAMTOR3	3.58	8	1	0.841	15951	0.924	0.159	1586	1.76
KIAA1644	3.57	8	1	0.84	15950	0.924	0.16	1587	1.76
ATP13A4	3.57	8	1	0.84	15949	0.924	0.16	1588	1.76
CASP1	3.57	8	1	0.84	15948	0.924	0.16	1589	1.76
ADRB3	3.57	8	1	0.84	15947	0.924	0.16	1590	1.76
BZRAP1	3.57	8	1	0.84	15946	0.924	0.16	1591	1.76
BRD4	3.57	8	1	0.84	15945	0.924	0.16	1592	1.76
PRKG1	3.57	8	0.99	0.84	15944	0.924	0.16	1593	1.76
TMEM254	3.09	6	0.99	0.84	15943	0.924	0.16	1594	1.76
PANK1	3.57	8	0.99	0.84	15942	0.924	0.16	1595	1.76
UBP1	3.57	8	0.99	0.84	15941	0.924	0.16	1596	1.76
MYO1B	3.57	8	0.99	0.84	15940	0.924	0.16	1597	1.76
MMRN1	3.57	8	0.99	0.84	15939	0.924	0.16	1598	1.76
GOLGA7	3.57	8	0.99	0.84	15938	0.924	0.16	1599	1.76
OR6N2	3.56	8	0.99	0.84	15937	0.924	0.16	1600	1.76
TRIM6	3.56	8	0.99	0.84	15936	0.924	0.16	1601	1.76
DEFB136	3.56	8	0.99	0.84	15935	0.924	0.16	1602	1.75
UBE4A	3.56	8	0.99	0.84	15934	0.924	0.16	1603	1.75
MS4A6E	3.56	8	0.99	0.84	15933	0.924	0.16	1604	1.75
LEPREL1	3.56	8	0.99	0.84	15932	0.924	0.16	1605	1.75
IMPACT	3.56	8	0.99	0.84	15931	0.924	0.16	1606	1.75
CTSD	3.56	8	0.99	0.839	15930	0.924	0.161	1607	1.75
TMEM131	3.56	8	0.99	0.839	15929	0.924	0.161	1608	1.75
MIPOL1	3.55	8	0.99	0.839	15928	0.924	0.161	1609	1.75
ZNF248	3.55	8	0.99	0.839	15927	0.924	0.161	1610	1.75
TCF15	3.55	8	0.99	0.839	15926	0.924	0.161	1611	1.75
PPFIA3	3.55	8	0.99	0.839	15925	0.924	0.161	1612	1.75
UTS2	3.55	8	0.99	0.839	15924	0.924	0.161	1613	1.75
GRK5	3.55	8	0.99	0.839	15923	0.924	0.161	1614	1.75
FAM174B	3.55	8	0.99	0.839	15922	0.924	0.161	1615	1.75
NAIF1	3.55	8	0.99	0.839	15921	0.924	0.161	1616	1.75
C9orf156	3.55	8	0.99	0.839	15920	0.924	0.161	1617	1.75
TMEM236	3.55	8	0.99	0.839	15919	0.924	0.161	1618	1.75
VASP	3.54	8	0.99	0.839	15918	0.924	0.161	1619	1.75
CHAMP1	3.54	8	0.99	0.839	15917	0.924	0.161	1620	1.75
OR7E24	3.54	8	0.99	0.839	15916	0.924	0.161	1621	1.75
MID1IP1	3.54	8	0.99	0.838	15915	0.924	0.162	1622	1.75
CAPNS1	3.54	8	0.99	0.838	15914	0.924	0.162	1623	1.75
SLC39A4	3.54	8	0.99	0.838	15913	0.924	0.162	1624	1.75
PLXNA4	3.54	8	0.99	0.838	15912	0.924	0.162	1625	1.74
CLDN10	3.54	8	0.99	0.838	15911	0.924	0.162	1626	1.74
ZNF329	3.54	8	0.99	0.838	15910	0.924	0.162	1627	1.74
PDE6C	3.54	8	0.99	0.838	15909	0.924	0.162	1628	1.74
GFM1	3.53	8	0.99	0.838	15908	0.924	0.162	1629	1.74
OLFM1	3.53	8	0.99	0.838	15907	0.924	0.162	1630	1.74
DACT3	3.53	8	0.99	0.838	15906	0.924	0.162	1631	1.74
IL22RA1	3.53	8	0.99	0.838	15905	0.924	0.162	1632	1.74
MAOB	3.53	8	0.99	0.838	15904	0.924	0.162	1633	1.74
ZNF284	3.53	8	0.99	0.838	15903	0.924	0.162	1634	1.74
HERC6	3.53	8	0.99	0.838	15902	0.924	0.162	1635	1.74
TOB2	3.53	8	0.98	0.838	15901	0.924	0.162	1636	1.74
OSBPL9	3.53	8	0.98	0.838	15900	0.924	0.162	1637	1.74
KIAA0391	3.53	8	0.98	0.838	15899	0.924	0.162	1638	1.74
TINAG	3.52	8	0.98	0.837	15898	0.924	0.163	1639	1.74
KIR3DL1	3.52	8	0.98	0.837	15897	0.924	0.163	1640	1.74
CNDP1	3.52	8	0.98	0.837	15896	0.924	0.163	1641	1.74
TTC22	3.52	8	0.98	0.837	15895	0.924	0.163	1642	1.74
TTC17	3.52	8	0.98	0.837	15894	0.924	0.163	1643	1.73
FRMPD4	3.52	8	0.98	0.837	15893	0.924	0.163	1644	1.73
C5orf42	3.52	8	0.98	0.837	15892	0.924	0.163	1645	1.73
ABI2	3.52	8	0.98	0.837	15891	0.924	0.163	1646	1.73
NUAK2	3.52	8	0.98	0.837	15890	0.924	0.163	1647	1.73
KCNE2	3.52	8	0.98	0.837	15889	0.924	0.163	1648	1.73
KIAA1045	3.51	8	0.98	0.837	15888	0.924	0.163	1649	1.73
RAB2A	3.51	8	0.98	0.837	15887	0.924	0.163	1650	1.73
LRP1B	3.51	8	0.98	0.837	15886	0.924	0.163	1651	1.73
KRT18	3.04	6	0.98	0.837	15885	0.924	0.163	1652	1.73
TAS2R50	3.51	8	0.98	0.837	15884	0.924	0.163	1653	1.73
PCDHGB4	3.51	8	0.98	0.837	15883	0.924	0.163	1654	1.73
GABRB1	3.51	8	0.98	0.837	15882	0.924	0.163	1655	1.73
CNTD2	3.51	8	0.98	0.837	15881	0.924	0.163	1656	1.73
PDCD10	3.51	8	0.98	0.837	15880	0.924	0.163	1657	1.73
TGM3	3.51	8	0.98	0.836	15879	0.924	0.164	1658	1.73
GRB14	3.51	8	0.98	0.836	15878	0.924	0.164	1659	1.73
OR56A3	3.5	8	0.98	0.836	15877	0.924	0.164	1660	1.73
METTL21B	3.5	8	0.98	0.836	15876	0.924	0.164	1661	1.73
RNF43	3.5	8	0.98	0.836	15875	0.924	0.164	1662	1.73
VSIG1	3.5	8	0.98	0.836	15874	0.924	0.164	1663	1.73
BTLA	3.5	8	0.98	0.836	15873	0.924	0.164	1664	1.73
GNG13	3.5	8	0.98	0.836	15872	0.924	0.164	1665	1.73
TBXAS1	3.5	8	0.98	0.836	15871	0.924	0.164	1666	1.73
SSC5D	3.5	8	0.98	0.836	15870	0.924	0.164	1667	1.73
UQCRH	3.5	8	0.98	0.836	15869	0.924	0.164	1668	1.73
MOV10	3.49	8	0.98	0.836	15868	0.924	0.164	1669	1.73
FASTKD2	3.49	8	0.98	0.836	15867	0.924	0.164	1670	1.73
ZNF559	3.49	8	0.98	0.836	15866	0.924	0.164	1671	1.72
UNKL	3.49	8	0.98	0.836	15865	0.924	0.164	1672	1.72
KRT33B	3.49	8	0.98	0.836	15864	0.924	0.164	1673	1.72
IL12RB2	3.49	8	0.98	0.836	15863	0.924	0.164	1674	1.72
RUNX2	3.49	8	0.98	0.836	15862	0.924	0.164	1675	1.72
FCRLB	3.49	8	0.98	0.836	15861	0.924	0.164	1676	1.72
ZNF257	3.49	8	0.98	0.836	15860	0.924	0.164	1677	1.72
DEFB128	3.02	6	0.98	0.836	15859	0.924	0.164	1678	1.72
PPP1R42	3.49	8	0.98	0.836	15858	0.924	0.164	1679	1.72
ANKRD30A	3.49	8	0.98	0.835	15857	0.924	0.165	1680	1.72
MYO9B	3.49	8	0.98	0.835	15856	0.924	0.165	1681	1.72
ST8SIA3	3.49	8	0.98	0.835	15855	0.924	0.165	1682	1.72
TBC1D22A	3.49	8	0.98	0.835	15854	0.924	0.165	1683	1.72
MAP7	3.49	8	0.98	0.835	15853	0.924	0.165	1684	1.72
LACE1	3.49	8	0.98	0.835	15852	0.924	0.165	1685	1.71
PRDX6	3.49	8	0.98	0.835	15851	0.924	0.165	1686	1.71
C6orf106	3.48	8	0.97	0.835	15850	0.924	0.165	1687	1.71
GFM2	3.48	8	0.97	0.835	15849	0.924	0.165	1688	1.71
ELOVL3	3.48	8	0.97	0.835	15848	0.924	0.165	1689	1.71
CIITA	3.48	8	0.97	0.835	15847	0.924	0.165	1690	1.71
SEC14L3	3.48	8	0.97	0.835	15846	0.924	0.165	1691	1.71
IMMP1L	3.01	6	0.97	0.835	15845	0.924	0.165	1692	1.71
PTGER3	3.48	8	0.97	0.835	15844	0.924	0.165	1693	1.71
APBB2	3.48	8	0.97	0.835	15843	0.924	0.165	1694	1.71
MGA	3.48	8	0.97	0.835	15842	0.924	0.165	1695	1.71
CUBN	3.48	8	0.97	0.835	15841	0.924	0.165	1696	1.71
NMI	3.48	8	0.97	0.835	15840	0.924	0.165	1697	1.71
PURG	3.47	8	0.97	0.835	15839	0.924	0.165	1698	1.71
EIF2AK2	3.47	8	0.97	0.834	15838	0.924	0.166	1699	1.71
AHDC1	3.47	8	0.97	0.834	15837	0.924	0.166	1700	1.71
PLA2G16	3.47	8	0.97	0.834	15836	0.924	0.166	1701	1.71
PMEL	3.47	8	0.97	0.834	15835	0.924	0.166	1702	1.71
MTPN	3.47	8	0.97	0.834	15834	0.924	0.166	1703	1.71
SCAF8	3.47	8	0.97	0.834	15833	0.924	0.166	1704	1.71
NDRG3	3.47	8	0.97	0.834	15832	0.924	0.166	1705	1.7
FAM196B	3.47	8	0.97	0.834	15831	0.924	0.166	1706	1.7
NCDN	3.47	8	0.97	0.834	15830	0.924	0.166	1707	1.7
TRIAP1	3.47	8	0.97	0.834	15829	0.924	0.166	1708	1.7
CTNND2	3.47	8	0.97	0.834	15828	0.924	0.166	1709	1.7
MRPS10	3.47	8	0.97	0.834	15827	0.924	0.166	1710	1.7
AQP5	3.47	8	0.97	0.834	15826	0.924	0.166	1711	1.7
SCEL	3.47	8	0.97	0.834	15825	0.924	0.166	1712	1.7
PLA2G2C	3.46	8	0.97	0.834	15824	0.924	0.166	1713	1.7
DPYD	3.46	8	0.97	0.834	15823	0.924	0.166	1714	1.7
DIO1	3.46	8	0.97	0.834	15822	0.924	0.166	1715	1.7
CHID1	3.46	8	0.97	0.834	15821	0.924	0.166	1716	1.7
PFN3	3.46	8	0.97	0.834	15820	0.924	0.166	1717	1.7
RAD23B	3.46	8	0.97	0.834	15819	0.924	0.166	1718	1.7
OR52B6	3.46	8	0.97	0.834	15818	0.924	0.166	1719	1.7
DCUN1D3	3.46	8	0.97	0.834	15817	0.924	0.166	1720	1.7
DPM1	3.46	8	0.97	0.834	15816	0.924	0.166	1721	1.7
UQCRQ	3.45	8	0.97	0.833	15815	0.924	0.167	1722	1.7
GRAP	3.45	8	0.97	0.833	15814	0.924	0.167	1723	1.7
ZCCHC11	3.45	8	0.97	0.833	15813	0.924	0.167	1724	1.7
SOCS6	3.45	8	0.97	0.833	15812	0.924	0.167	1725	1.7
HELLS	3.45	8	0.97	0.833	15811	0.924	0.167	1726	1.7
GDF6	3.45	8	0.97	0.833	15810	0.924	0.167	1727	1.7
TFRC	3.45	8	0.97	0.833	15809	0.924	0.167	1728	1.69
PLEKHA7	3.45	8	0.97	0.833	15808	0.924	0.167	1729	1.69
EPHB6	3.45	8	0.97	0.833	15807	0.924	0.167	1730	1.69
CCL2	3.45	8	0.97	0.833	15806	0.924	0.167	1731	1.69
GRAMD1B	3.45	8	0.97	0.833	15805	0.924	0.167	1732	1.69
CORO1B	3.45	8	0.97	0.833	15804	0.924	0.167	1733	1.69
ZNF749	3.45	8	0.97	0.833	15803	0.924	0.167	1734	1.69
PPP1R3D	3.44	8	0.97	0.833	15802	0.924	0.167	1735	1.69
ORAI2	3.44	8	0.97	0.833	15801	0.924	0.167	1736	1.69
ZNF546	3.44	8	0.97	0.833	15800	0.924	0.167	1737	1.69
ZNF639	3.44	8	0.96	0.833	15799	0.924	0.167	1738	1.69
MRPL13	3.44	8	0.96	0.833	15798	0.924	0.167	1739	1.69
AAED1	3.44	8	0.96	0.833	15797	0.924	0.167	1740	1.69
SLC10A3	3.44	8	0.96	0.833	15796	0.924	0.167	1741	1.69
ARHGEF18	3.44	8	0.96	0.833	15795	0.924	0.167	1742	1.69
LAT2	3.44	8	0.96	0.833	15794	0.924	0.167	1743	1.68
LDLRAP1	3.44	8	0.96	0.833	15793	0.924	0.167	1744	1.68
NCOA1	3.44	8	0.96	0.833	15792	0.924	0.167	1745	1.68
COX6B1	3.44	8	0.96	0.832	15791	0.924	0.168	1746	1.68
EVX1	3.44	8	0.96	0.832	15790	0.924	0.168	1747	1.68
ACOT12	2.98	6	0.96	0.832	15789	0.924	0.168	1748	1.68
TMEM176B	3.44	8	0.96	0.832	15788	0.924	0.168	1749	1.68
SLC6A5	3.44	8	0.96	0.832	15787	0.924	0.168	1750	1.68
MTERFD3	3.44	8	0.96	0.832	15786	0.925	0.168	1751	1.68
KCNJ4	3.43	8	0.96	0.832	15785	0.925	0.168	1752	1.68
ZNF664	3.43	8	0.96	0.832	15784	0.925	0.168	1753	1.68
NYX	3.43	8	0.96	0.832	15783	0.925	0.168	1754	1.68
TAAR1	3.43	8	0.96	0.832	15782	0.925	0.168	1755	1.68
PDGFA	3.43	8	0.96	0.832	15781	0.925	0.168	1756	1.68
LMBR1	3.43	8	0.96	0.832	15780	0.925	0.168	1757	1.68
ABL2	3.43	8	0.96	0.832	15779	0.925	0.168	1758	1.68
TSPAN5	3.43	8	0.96	0.832	15778	0.925	0.168	1759	1.68
LRRC42	3.43	8	0.96	0.832	15777	0.925	0.168	1760	1.67
ZDHHC4	3.43	8	0.96	0.832	15776	0.925	0.168	1761	1.68
UST	3.43	8	0.96	0.832	15775	0.925	0.168	1762	1.67
C6orf123	3.43	8	0.96	0.832	15774	0.925	0.168	1763	1.67
HDDC3	3.43	8	0.96	0.832	15773	0.925	0.168	1764	1.67
GNAI3	3.43	8	0.96	0.832	15772	0.925	0.168	1765	1.67
ZBTB26	3.42	8	0.96	0.832	15771	0.925	0.168	1766	1.67
CSTL1	3.42	8	0.96	0.832	15770	0.925	0.168	1767	1.67
CADM3	3.42	8	0.96	0.832	15769	0.925	0.168	1768	1.67
KHK	3.42	8	0.96	0.831	15768	0.925	0.169	1769	1.67
TMEM136	3.42	8	0.96	0.831	15767	0.925	0.169	1770	1.67
AQP8	3.42	8	0.96	0.831	15766	0.924	0.169	1771	1.67
FAM118B	2.96	6	0.96	0.831	15765	0.924	0.169	1772	1.67
C9orf69	3.41	8	0.96	0.831	15764	0.924	0.169	1773	1.67
ZNF823	3.41	8	0.96	0.831	15763	0.924	0.169	1774	1.67
DSPP	3.41	8	0.96	0.831	15762	0.924	0.169	1775	1.67
OPCML	3.41	8	0.96	0.831	15761	0.924	0.169	1776	1.67
FAM169A	3.41	8	0.96	0.831	15760	0.924	0.169	1777	1.67
TENM1	3.41	8	0.96	0.831	15759	0.925	0.169	1778	1.67
ADTRP	3.41	8	0.96	0.831	15758	0.924	0.169	1779	1.67
SCG3	3.41	8	0.96	0.831	15757	0.924	0.169	1780	1.67
DNAJC5B	3.41	8	0.96	0.831	15756	0.925	0.169	1781	1.67
EML4	3.41	8	0.96	0.831	15755	0.925	0.169	1782	1.67
KRTCAP3	3.41	8	0.96	0.831	15754	0.925	0.169	1783	1.67
SAMD8	3.41	8	0.96	0.831	15753	0.925	0.169	1784	1.66
RBFA	3.4	8	0.96	0.83	15752	0.924	0.17	1785	1.67
C16orf96	3.4	8	0.96	0.83	15751	0.924	0.17	1786	1.67
RFX5	3.4	8	0.96	0.83	15750	0.924	0.17	1787	1.67
TMEM25	3.4	8	0.96	0.83	15749	0.924	0.17	1788	1.67
OR1J4	3.4	8	0.95	0.83	15748	0.924	0.17	1789	1.66
BANK1	3.4	8	0.95	0.83	15747	0.924	0.17	1790	1.66
PUM1	3.4	8	0.95	0.83	15746	0.924	0.17	1791	1.66
FAM217A	3.4	8	0.95	0.83	15745	0.924	0.17	1792	1.66
NDRG1	3.4	8	0.95	0.83	15744	0.924	0.17	1793	1.66
GLT8D2	3.4	8	0.95	0.83	15743	0.924	0.17	1794	1.66
IGFALS	3.4	8	0.95	0.83	15742	0.925	0.17	1795	1.66
TTC34	3.4	8	0.95	0.83	15741	0.925	0.17	1796	1.66
ABHD4	3.39	8	0.95	0.83	15740	0.925	0.17	1797	1.66
GJB5	3.39	8	0.95	0.83	15739	0.924	0.17	1798	1.66
CWC27	3.39	8	0.95	0.83	15738	0.924	0.17	1799	1.66
ZFP37	3.39	8	0.95	0.83	15737	0.924	0.17	1800	1.66
TBX3	3.39	8	0.95	0.829	15736	0.924	0.171	1801	1.66
PHC2	3.39	8	0.95	0.829	15735	0.924	0.171	1802	1.66
DAB2IP	3.39	8	0.95	0.829	15734	0.924	0.171	1803	1.66
ZMAT3	3.38	8	0.95	0.829	15733	0.924	0.171	1804	1.66
LRRC4C	3.38	8	0.95	0.829	15732	0.924	0.171	1805	1.66
LCN9	3.38	8	0.95	0.829	15731	0.924	0.171	1806	1.66
ANGPTL1	3.38	8	0.95	0.829	15730	0.924	0.171	1807	1.66
FAM170B	3.38	8	0.95	0.829	15729	0.924	0.171	1808	1.66
SYT7	3.38	8	0.95	0.829	15728	0.924	0.171	1809	1.66
EMC6	3.38	8	0.95	0.829	15727	0.924	0.171	1810	1.66
GSDMD	3.38	8	0.95	0.829	15726	0.924	0.171	1811	1.66
ITGA11	3.38	8	0.95	0.829	15725	0.924	0.171	1812	1.66
OR7C1	3.38	8	0.95	0.829	15724	0.924	0.171	1813	1.66
ACER2	3.37	8	0.95	0.829	15723	0.924	0.171	1814	1.66
INHBC	3.37	8	0.95	0.829	15722	0.924	0.171	1815	1.66
RPH3AL	3.37	8	0.95	0.828	15721	0.924	0.172	1816	1.66
CPLX4	3.37	8	0.95	0.828	15720	0.924	0.172	1817	1.66
GTSF1	3.37	8	0.95	0.828	15719	0.924	0.172	1818	1.66
EIF5A2	3.37	8	0.95	0.828	15718	0.924	0.172	1819	1.66
ANXA13	3.37	8	0.95	0.828	15717	0.924	0.172	1820	1.65
TAS1R2	3.37	8	0.95	0.828	15716	0.924	0.172	1821	1.65
KLK13	3.37	8	0.95	0.828	15715	0.924	0.172	1822	1.65
IL20RA	3.37	8	0.95	0.828	15714	0.924	0.172	1823	1.65
WWP1	3.37	8	0.95	0.828	15713	0.924	0.172	1824	1.65
DNAL1	3.37	8	0.95	0.828	15712	0.924	0.172	1825	1.65
TPPP2	3.37	8	0.95	0.828	15711	0.924	0.172	1826	1.65
ATOX1	3.36	8	0.95	0.828	15710	0.924	0.172	1827	1.65
SERTAD3	3.36	8	0.95	0.828	15709	0.924	0.172	1828	1.65
DSG3	3.36	8	0.95	0.828	15708	0.924	0.172	1829	1.65
SLC38A11	3.36	8	0.95	0.828	15707	0.924	0.172	1830	1.65
SH2D3C	3.36	8	0.95	0.828	15706	0.924	0.172	1831	1.65
LHFPL2	3.36	8	0.95	0.828	15705	0.924	0.172	1832	1.65
ATP5I	3.36	8	0.94	0.828	15704	0.924	0.172	1833	1.65
MITF	3.36	8	0.94	0.828	15703	0.924	0.172	1834	1.65
TFF3	3.35	8	0.94	0.827	15702	0.924	0.173	1835	1.65
FSHB	3.35	8	0.94	0.827	15701	0.924	0.173	1836	1.65
KIAA1107	3.35	8	0.94	0.827	15700	0.924	0.173	1837	1.65
TLR7	3.35	8	0.94	0.827	15699	0.924	0.173	1838	1.65
MYADM	3.35	8	0.94	0.827	15698	0.924	0.173	1839	1.65
BVES	3.35	8	0.94	0.827	15697	0.924	0.173	1840	1.65
GDPD3	3.35	8	0.94	0.827	15696	0.924	0.173	1841	1.65
SERPINA1	3.35	8	0.94	0.827	15695	0.924	0.173	1842	1.65
HRASLS2	3.35	8	0.94	0.827	15694	0.924	0.173	1843	1.65
PACS2	3.35	8	0.94	0.827	15693	0.924	0.173	1844	1.65
SLC22A16	3.35	8	0.94	0.827	15692	0.924	0.173	1845	1.65
NLRP2	3.34	8	0.94	0.827	15691	0.924	0.173	1846	1.65
LY6G6C	3.34	8	0.94	0.827	15690	0.924	0.173	1847	1.65
TBX5	3.34	8	0.94	0.827	15689	0.924	0.173	1848	1.65
GPX7	3.34	8	0.94	0.827	15688	0.924	0.173	1849	1.64
MTHFS	3.34	8	0.94	0.827	15687	0.924	0.173	1850	1.64
PANK2	3.34	8	0.94	0.826	15686	0.924	0.174	1851	1.64
TMEM43	3.34	8	0.94	0.826	15685	0.924	0.174	1852	1.64
OSTN	3.34	8	0.94	0.826	15684	0.924	0.174	1853	1.64
UBE2Q1	3.34	8	0.94	0.826	15683	0.924	0.174	1854	1.64
LIPC	3.34	8	0.94	0.826	15682	0.924	0.174	1855	1.64
TMPRSS11B	3.33	8	0.94	0.826	15681	0.924	0.174	1856	1.64
OR5K3	3.33	8	0.94	0.826	15680	0.924	0.174	1857	1.64
SMC3	3.33	8	0.94	0.826	15679	0.924	0.174	1858	1.64
OR6X1	3.33	8	0.94	0.826	15678	0.924	0.174	1859	1.64
RNF111	3.33	8	0.94	0.826	15677	0.924	0.174	1860	1.64
APOBEC1	3.33	8	0.94	0.826	15676	0.924	0.174	1861	1.64
MUCL1	2.88	6	0.94	0.826	15675	0.924	0.174	1862	1.64
PKD1	3.32	8	0.94	0.826	15674	0.924	0.174	1863	1.64
EHF	3.32	8	0.94	0.825	15673	0.924	0.175	1864	1.64
SERPINA9	3.32	8	0.94	0.825	15672	0.924	0.175	1865	1.64
PCDHA13	3.32	8	0.94	0.825	15671	0.924	0.175	1866	1.64
EIF1AY	3.32	8	0.94	0.825	15670	0.924	0.175	1867	1.64
RD3L	3.32	8	0.94	0.825	15669	0.924	0.175	1868	1.64
PNPLA8	3.11	7	0.94	0.825	15668	0.924	0.175	1869	1.64
SUV39H1	3.32	8	0.94	0.825	15667	0.924	0.175	1870	1.64
AGBL3	3.32	8	0.94	0.825	15666	0.924	0.175	1871	1.64
GLO1	3.32	8	0.94	0.825	15665	0.924	0.175	1872	1.64
ZNF398	3.32	8	0.93	0.825	15664	0.924	0.175	1873	1.64
C9orf64	3.32	8	0.93	0.825	15663	0.924	0.175	1874	1.64
STOML1	3.31	8	0.93	0.825	15662	0.924	0.175	1875	1.64
DPEP1	3.31	8	0.93	0.825	15661	0.924	0.175	1876	1.64
MESDC1	3.31	8	0.93	0.825	15660	0.924	0.175	1877	1.64
GINM1	3.31	8	0.93	0.825	15659	0.924	0.175	1878	1.64
CLDN17	3.31	8	0.93	0.825	15658	0.924	0.175	1879	1.64
TESPA1	3.31	8	0.93	0.825	15657	0.924	0.175	1880	1.63
KDM1B	3.31	8	0.93	0.825	15656	0.924	0.175	1881	1.64
PLEKHH1	3.31	8	0.93	0.825	15655	0.924	0.175	1882	1.63
FOXP1	3.31	8	0.93	0.825	15654	0.924	0.175	1883	1.63
CPZ	3.31	8	0.93	0.825	15653	0.924	0.175	1884	1.63
OR13H1	3.31	8	0.93	0.824	15652	0.924	0.176	1885	1.63
FIGN	3.31	8	0.93	0.824	15651	0.924	0.176	1886	1.63
PLCB1	3.31	8	0.93	0.824	15650	0.924	0.176	1887	1.63
DCAF10	3.31	8	0.93	0.824	15649	0.924	0.176	1888	1.63
LRRC8B	3.31	8	0.93	0.824	15648	0.924	0.176	1889	1.63
TPM4	3.31	8	0.93	0.824	15647	0.924	0.176	1890	1.63
FIZ1	3.3	8	0.93	0.824	15646	0.924	0.176	1891	1.63
P2RY14	3.3	8	0.93	0.824	15645	0.924	0.176	1892	1.63
GPM6B	3.3	8	0.93	0.824	15644	0.924	0.176	1893	1.63
HSF5	3.3	8	0.93	0.824	15643	0.924	0.176	1894	1.63
SLC7A8	3.3	8	0.93	0.824	15642	0.924	0.176	1895	1.63
OXCT1	3.3	8	0.93	0.824	15641	0.924	0.176	1896	1.63
TFG	3.3	8	0.93	0.824	15640	0.924	0.176	1897	1.63
MID1	3.3	8	0.93	0.824	15639	0.924	0.176	1898	1.63
PELI2	3.3	8	0.93	0.824	15638	0.924	0.176	1899	1.63
ZNF816	3.3	8	0.93	0.824	15637	0.924	0.176	1900	1.63
CDA	3.3	8	0.93	0.824	15636	0.924	0.176	1901	1.63
PPP1R12B	3.29	8	0.93	0.824	15635	0.924	0.176	1902	1.63
APPL2	3.29	8	0.93	0.824	15634	0.924	0.176	1903	1.63
ZNF654	3.29	8	0.93	0.824	15633	0.924	0.176	1904	1.62
IGSF1	3.29	8	0.93	0.824	15632	0.924	0.176	1905	1.62
HECA	3.29	8	0.93	0.824	15631	0.924	0.176	1906	1.62
EFEMP1	3.29	8	0.93	0.823	15630	0.924	0.177	1907	1.62
MBP	3.29	8	0.93	0.823	15629	0.924	0.177	1908	1.62
ZNF80	3.29	8	0.93	0.823	15628	0.924	0.177	1909	1.62
NSD1	2.85	6	0.93	0.823	15627	0.924	0.177	1910	1.62
TCEB2	3.29	8	0.93	0.823	15626	0.924	0.177	1911	1.62
NCAPD3	3.29	8	0.93	0.823	15625	0.924	0.177	1912	1.62
FIGLA	3.29	8	0.93	0.823	15624	0.924	0.177	1913	1.62
PSMF1	3.28	8	0.93	0.823	15623	0.924	0.177	1914	1.62
COA6	3.28	8	0.93	0.823	15622	0.924	0.177	1915	1.62
NPY	3.28	8	0.93	0.823	15621	0.924	0.177	1916	1.62
DYRK2	3.28	8	0.93	0.823	15620	0.924	0.177	1917	1.62
TNFSF10	3.28	8	0.93	0.823	15619	0.924	0.177	1918	1.62
ARIH2	3.28	8	0.93	0.823	15618	0.924	0.177	1919	1.62
SLC39A8	3.28	8	0.93	0.823	15617	0.924	0.177	1920	1.62
TDRD9	3.28	8	0.93	0.823	15616	0.924	0.177	1921	1.62
AGPAT2	3.28	8	0.92	0.823	15615	0.924	0.177	1922	1.62
GPR32	3.28	8	0.92	0.823	15614	0.924	0.177	1923	1.62
PDK1	3.28	8	0.92	0.823	15613	0.924	0.177	1924	1.62
HUS1B	3.28	8	0.92	0.823	15612	0.924	0.177	1925	1.62
PIH1D3	3.27	8	0.92	0.822	15611	0.924	0.178	1926	1.62
ADRA2B	3.27	8	0.92	0.822	15610	0.924	0.178	1927	1.62
YWHAH	3.27	8	0.92	0.822	15609	0.924	0.178	1928	1.62
2020-12-01	3.27	8	0.92	0.822	15608	0.924	0.178	1929	1.62
PRDM5	3.27	8	0.92	0.822	15607	0.924	0.178	1930	1.61
NCMAP	3.27	8	0.92	0.822	15606	0.924	0.178	1931	1.61
MEP1B	3.27	8	0.92	0.822	15605	0.924	0.178	1932	1.61
DNAH5	3.27	8	0.92	0.822	15604	0.924	0.178	1933	1.61
FBXW7	3.27	8	0.92	0.822	15603	0.924	0.178	1934	1.61
CEL	3.27	8	0.92	0.822	15602	0.924	0.178	1935	1.61
DNER	3.27	8	0.92	0.822	15601	0.924	0.178	1936	1.61
NFAT5	3.27	8	0.92	0.822	15600	0.924	0.178	1937	1.61
CSN2	3.27	8	0.92	0.822	15599	0.924	0.178	1938	1.61
APH1B	3.27	8	0.92	0.822	15598	0.924	0.178	1939	1.61
FAM110C	3.27	8	0.92	0.822	15597	0.924	0.178	1940	1.61
NPY2R	3.26	8	0.92	0.822	15596	0.924	0.178	1941	1.61
THEG	3.26	8	0.92	0.822	15595	0.924	0.178	1942	1.61
CAPZA2	3.26	8	0.92	0.822	15594	0.924	0.178	1943	1.61
ANP32A	3.26	8	0.92	0.822	15593	0.924	0.178	1944	1.61
SYNC	3.26	8	0.92	0.822	15592	0.924	0.178	1945	1.61
AIPL1	3.26	8	0.92	0.822	15591	0.924	0.178	1946	1.61
MMP17	3.26	8	0.92	0.822	15590	0.924	0.178	1947	1.61
ZCCHC17	3.26	8	0.92	0.822	15589	0.924	0.178	1948	1.61
CACNG6	3.26	8	0.92	0.822	15588	0.924	0.178	1949	1.61
CNTN6	3.26	8	0.92	0.822	15587	0.924	0.178	1950	1.61
SEC14L4	3.26	8	0.92	0.822	15586	0.924	0.178	1951	1.6
TMEM132B	3.26	8	0.92	0.821	15585	0.924	0.179	1952	1.6
SPATA9	3.26	8	0.92	0.821	15584	0.924	0.179	1953	1.6
ACTL7B	3.26	8	0.92	0.821	15583	0.924	0.179	1954	1.6
RYR3	3.25	8	0.92	0.821	15582	0.924	0.179	1955	1.6
SCMH1	3.25	8	0.92	0.821	15581	0.924	0.179	1956	1.6
HLTF	3.25	8	0.92	0.821	15580	0.924	0.179	1957	1.6
ELOVL7	3.25	8	0.92	0.821	15579	0.924	0.179	1958	1.6
OSM	3.25	8	0.92	0.821	15578	0.924	0.179	1959	1.6
C17orf89	3.25	8	0.92	0.821	15577	0.924	0.179	1960	1.6
SERPINA5	3.25	8	0.92	0.821	15576	0.924	0.179	1961	1.6
PALMD	3.25	8	0.92	0.821	15575	0.924	0.179	1962	1.6
SPON2	3.25	8	0.92	0.821	15574	0.924	0.179	1963	1.6
GLYAT	3.25	8	0.92	0.821	15573	0.924	0.179	1964	1.6
PLS3	3.25	8	0.92	0.821	15572	0.924	0.179	1965	1.6
RS1	3.25	8	0.92	0.821	15571	0.924	0.179	1966	1.6
ERICH1	3.25	8	0.92	0.821	15570	0.924	0.179	1967	1.6
CHD1	3.25	8	0.92	0.821	15569	0.924	0.179	1968	1.6
FLG2	3.24	8	0.92	0.821	15568	0.924	0.179	1969	1.6
FRA10AC1	3.24	8	0.92	0.821	15567	0.924	0.179	1970	1.6
CNTRL	3.24	8	0.92	0.821	15566	0.924	0.179	1971	1.6
LMAN1L	3.24	8	0.92	0.821	15565	0.924	0.179	1972	1.6
ZNF23	3.24	8	0.92	0.82	15564	0.924	0.18	1973	1.6
TFAP2C	3.24	8	0.92	0.82	15563	0.924	0.18	1974	1.6
GNGT2	3.24	8	0.92	0.82	15562	0.924	0.18	1975	1.59
RAB3B	3.24	8	0.92	0.82	15561	0.924	0.18	1976	1.59
SLC25A13	3.24	8	0.92	0.82	15560	0.925	0.18	1977	1.59
CROT	3.24	8	0.92	0.82	15559	0.925	0.18	1978	1.59
TRIM35	3.24	8	0.92	0.82	15558	0.925	0.18	1979	1.59
MRPL3	3.24	8	0.92	0.82	15557	0.925	0.18	1980	1.59
C1orf198	3.24	8	0.92	0.82	15556	0.925	0.18	1981	1.59
HEXDC	3.24	8	0.92	0.82	15555	0.925	0.18	1982	1.59
SCN1A	3.23	8	0.92	0.82	15554	0.925	0.18	1983	1.59
SLC51B	3.23	8	0.92	0.82	15553	0.924	0.18	1984	1.59
BRD3	3.23	8	0.92	0.82	15552	0.925	0.18	1985	1.59
DNMT3L	3.23	8	0.92	0.82	15551	0.925	0.18	1986	1.59
NCOR2	3.23	8	0.92	0.82	15550	0.925	0.18	1987	1.59
COX6A1	2.8	6	0.91	0.82	15549	0.925	0.18	1988	1.59
RYR1	3.23	8	0.91	0.82	15548	0.925	0.18	1989	1.59
2020-03-10	3.23	8	0.91	0.82	15547	0.925	0.18	1990	1.59
KCNA6	3.23	8	0.91	0.82	15546	0.925	0.18	1991	1.59
MAPRE2	3.23	8	0.91	0.82	15545	0.925	0.18	1992	1.59
PPOX	2.79	6	0.91	0.819	15544	0.924	0.181	1993	1.59
GRID2	3.23	8	0.91	0.819	15543	0.925	0.181	1994	1.59
SERPINE2	3.23	8	0.91	0.819	15542	0.925	0.181	1995	1.59
ZNF530	3.22	8	0.91	0.819	15541	0.925	0.181	1996	1.59
ACTR3B	3.22	8	0.91	0.819	15540	0.925	0.181	1997	1.59
FGF13	3.22	8	0.91	0.819	15539	0.925	0.181	1998	1.59
MAPKAPK5	3.22	8	0.91	0.819	15538	0.925	0.181	1999	1.59
[truncated: 15,537 more rows]
