# Supplementary material for: Genome-wide CRISPR screen reveals the synthetic lethality between BCL2L1 inhibition and radiotherapy
Source: Life Sci Alliance. 2024 Feb 5;7(4):e202302353. doi: 10.26508/lsa.202302353 (PMC10844523; doi:10.26508/lsa.202302353)
Supplement: Supplementary file 2 [file LSA-2023-02353_TableS2.xlsx]

## Sheet: Sheet1
geneSet	description	link	size	overlap	expect	enrichmentRatio	pValue	FDR	overlapId	userId
GO:0070555	response to interleukin-1	http://amigo.geneontology.org/amigo/term/GO:0070555	150	11	0.374823	29.3472	5.42899e-14	4.61464e-11	3551;3554;3556;3654;4524;4615;4790;6885;7189;8517;51135	IRAK1;IL1RAP;IL1R1;MAP3K7;IKBKG;MYD88;IKBKB;NFKB1;IRAK4;TRAF6;MTHFR
GO:0033108	mitochondrial respiratory chain complex assembly	http://amigo.geneontology.org/amigo/term/GO:0033108	96	8	0.239887	33.3491	7.67518e-11	3.26195e-08	4700;4717;4719;4720;51300;126328;137682;100303755	NDUFS1;NDUFC1;NDUFS2;NDUFA6;PET117;NDUFAF6;TIMMDC1;NDUFA11
GO:0010257	NADH dehydrogenase complex assembly	http://amigo.geneontology.org/amigo/term/GO:0010257	64	7	0.159924	43.7707	1.86931e-10	5.29638e-08	4700;4717;4719;4720;51300;126328;137682	NDUFS1;NDUFC1;NDUFS2;NDUFA6;NDUFAF6;TIMMDC1;NDUFA11
GO:0002764	immune response-regulating signaling pathway	http://amigo.geneontology.org/amigo/term/GO:0002764	485	12	1.21193	9.90159	1.17131e-09	2.48903e-07	581;861;865;3551;3654;4615;4790;6885;7189;8517;51135;55072	IRAK1;BAX;MAP3K7;IKBKG;MYD88;IKBKB;NFKB1;RNF31;IRAK4;CBFB;TRAF6;RUNX1
GO:0051090	regulation of DNA-binding transcription factor activity	http://amigo.geneontology.org/amigo/term/GO:0051090	404	11	1.00952	10.8962	2.46079e-09	4.18333e-07	3551;3556;3654;4615;4790;6885;7189;8517;51135;54583;55072	IRAK1;IL1RAP;MAP3K7;IKBKG;MYD88;IKBKB;NFKB1;EGLN1;RNF31;IRAK4;TRAF6
GO:0060759	regulation of response to cytokine stimulus	http://amigo.geneontology.org/amigo/term/GO:0060759	163	7	0.407307	17.186	1.34286e-07	1.90239e-05	861;865;3551;3554;3654;8517;55072	IRAK1;IL1R1;IKBKG;IKBKB;RNF31;CBFB;RUNX1
GO:0007249	I-kappaB kinase/NF-kappaB signaling	http://amigo.geneontology.org/amigo/term/GO:0007249	259	8	0.647194	12.3611	1.95791e-07	2.37746e-05	3551;3654;4615;6885;7189;8517;51135;55072	IRAK1;MAP3K7;IKBKG;MYD88;IKBKB;RNF31;IRAK4;TRAF6
GO:0045088	regulation of innate immune response	http://amigo.geneontology.org/amigo/term/GO:0045088	369	8	0.922064	8.67619	2.82868e-06	0.000300547	3551;3654;4615;4790;6885;7189;8517;51135	IRAK1;MAP3K7;IKBKG;MYD88;IKBKB;NFKB1;IRAK4;TRAF6
GO:0001819	positive regulation of cytokine production	http://amigo.geneontology.org/amigo/term/GO:0001819	418	8	1.04451	7.65912	7.09671e-06	0.000670245	861;3554;3556;3654;4615;4790;6885;7189	IRAK1;IL1RAP;IL1R1;MAP3K7;MYD88;NFKB1;TRAF6;RUNX1
GO:0031349	positive regulation of defense response	http://amigo.geneontology.org/amigo/term/GO:0031349	427	8	1.067	7.49769	8.29411e-06	0.000687388	3551;3654;4615;4790;6885;7189;8517;51135	IRAK1;MAP3K7;IKBKG;MYD88;IKBKB;NFKB1;IRAK4;TRAF6
