# Supplementary material for: Genome-wide CRISPR screen reveals the synthetic lethality between BCL2L1 inhibition and radiotherapy
Source: Life Sci Alliance. 2024 Feb 5;7(4):e202302353. doi: 10.26508/lsa.202302353 (PMC10844523; doi:10.26508/lsa.202302353)
Supplement: Supplementary file 3 [file LSA-2023-02353_TableS3.xlsx]

## Sheet: IL1R1 KO vs WT
ENSEMBL_ID	Gene_symbol	Category	WT_1	WT_2	IL1R1_KO_1	IL1R1_KO_2	BaseMean	Log2FoldChange	LfcSE	Stat	Pvalue	Padj
ENSG00000112096	SOD2	protein_coding	19676.8	20103.9	4520.86	3876.74	12044.6	-1.67123	0.0679628	-24.6339	5.47869e-134	7.49485e-130
ENSG00000163739	CXCL1	protein_coding	392.647	392.03	35.7663	32.241	213.171	-1.01346	0.0745315	-13.6956	1.07894e-42	7.37996e-39
ENSG00000118503	TNFAIP3	protein_coding	565.791	612.743	106.277	70.344	338.789	-1.0037	0.0767205	-13.3449	1.2689e-40	5.78619e-37

## Sheet: IL1RAP KO vs WT
ENSEMBL_ID	Gene_symbol	Category	WT_1	WT_2	IL1RAP_KO_1	IL1RAP_KO_2	BaseMean	Log2FoldChange	LfcSE	Stat	Pvalue	Padj
ENSG00000112096	SOD2	protein_coding	19502.9	19946.4	5213.45	5826.41	12622.3	-1.45595	0.0421299	-34.5185	4.23286e-261	5.78716e-257

## Sheet: IL1R1 KO IR vs WT IR
ENSEMBL_ID	Gene_symbol	Category	WT_IR_1	WT_IR_2	IL1R1_KO_IR_1	IL1R1_KO_IR_2	BaseMean	Log2FoldChange	LfcSE	Stat	Pvalue	Padj
ENSG00000163739	CXCL1	protein_coding	11268.8	10514.8	157.32	164.567	5526.37	-5.68578	0.109208	-50.1966	0	0
ENSG00000134339	SAA2	protein_coding	6745.32	5860.73	150.215	177.078	3233.34	-4.86372	0.118255	-39.9784	0	0
ENSG00000169429	CXCL8	protein_coding	4009.81	4084.42	153.26	130.884	2094.59	-4.47097	0.117297	-36.9355	1.24e-298	2.86e-295
ENSG00000012223	LTF	protein_coding	30522.2	19442.5	75.1075	76.0279	12529	-4.46029	0.21804	-23.4377	1.76e-121	1.28e-118
ENSG00000108342	CSF3	protein_coding	1059.01	1082.96	40.5987	33.6833	554.064	-4.04763	0.160782	-22.8213	2.82e-115	1.76e-112
ENSG00000112096	SOD2	protein_coding	186574	168460	11313.8	9695.97	94010.9	-3.89369	0.0945575	-41.1691	0	0
ENSG00000163220	S100A9	protein_coding	90696.8	76694.6	5336.7	5459.58	44546.9	-3.77974	0.0933526	-40.4697	0	0
ENSG00000162366	PDZK1IP1	protein_coding	2905.99	2672.78	152.245	176.115	1476.78	-3.7616	0.120872	-30.4665	7.24e-204	1.11e-200
ENSG00000143546	S100A8	protein_coding	38850.1	30058	2012.68	2251.97	18293.2	-3.75899	0.110629	-33.9394	1.75e-252	3.44e-249
ENSG00000163874	ZC3H12A	protein_coding	2241.52	1939.73	133.976	124.147	1109.84	-3.63787	0.130679	-27.1381	3.5e-162	3.45e-159
ENSG00000093134	VNN3	protein_coding	514.751	546.559	14.2095	22.1347	274.414	-3.60126	0.187644	-16.6307	4.18e-62	1.44e-59
ENSG00000138821	SLC39A8	protein_coding	10485.2	11594.1	866.782	796.85	5935.72	-3.55651	0.0955977	-37.0746	7.22e-301	1.99e-297
ENSG00000231574	LINC02015	lncRNA	613.111	757.058	38.5687	24.0595	358.199	-3.4937	0.179122	-17.9205	8.16e-72	3.21e-69
ENSG00000108691	CCL2	protein_coding	369.397	359.141	11.1646	12.5109	188.053	-3.34229	0.200208	-14.0023	1.51e-44	3.41e-42
ENSG00000124102	PI3	protein_coding	2144.25	2458.59	176.604	226.159	1251.4	-3.20225	0.12779	-24.733	4.73e-135	4.07e-132
ENSG00000206073	SERPINB4	protein_coding	291.802	225.271	5.07483	4.81189	131.74	-3.14021	0.215037	-11.0811	1.55e-28	2.2e-26
ENSG00000182326	C1S	protein_coding	2723.48	2622	263.891	276.203	1471.4	-3.0926	0.110963	-27.5943	1.3e-167	1.5e-164
ENSG00000081041	CXCL2	protein_coding	761.744	685.045	47.7034	63.517	389.502	-3.08856	0.164128	-17.9979	2.02e-72	8.2e-70
ENSG00000050730	TNIP3	protein_coding	281.966	272.356	10.1497	8.66141	143.283	-3.07374	0.208238	-12.3236	6.76e-35	1.16e-32
ENSG00000173432	SAA1	protein_coding	28919	27303.9	2762.74	3285.56	15567.8	-3.06704	0.0955395	-32.0798	8.43e-226	1.45e-222
ENSG00000064692	SNCAIP	protein_coding	490.708	398.84	28.4191	24.0595	235.507	-3.06547	0.188953	-14.9569	1.4e-50	3.79e-48
ENSG00000159403	C1R	protein_coding	3431.67	3470.46	328.849	387.839	1904.71	-3.06534	0.108661	-28.0099	1.23e-172	1.54e-169
ENSG00000143556	S100A7	protein_coding	1127.86	819.838	17.2544	27.909	498.216	-3.02549	0.220582	-13.6729	1.47e-42	3.17e-40
ENSG00000197506	SLC28A3	protein_coding	1001.09	878.002	89.3171	80.8398	512.312	-3.01245	0.150255	-19.4689	2.02e-84	1.03e-81
ENSG00000133048	CHI3L1	protein_coding	2365.01	1799.4	238.517	202.1	1151.26	-2.90691	0.13697	-21.0189	4.4e-98	2.53e-95
ENSG00000112299	VNN1	protein_coding	3472.11	3292.28	409.032	411.898	1896.33	-2.87317	0.103684	-27.5511	4.29e-167	4.54e-164
ENSG00000118503	TNFAIP3	protein_coding	2256.82	2081.91	241.562	266.579	1211.72	-2.86822	0.117111	-24.263	4.82e-130	3.9e-127
ENSG00000173918	C1QTNF1	protein_coding	197.813	175.416	3.0449	4.81189	95.2714	-2.80208	0.220213	-9.68083	3.64e-22	3.74e-20
ENSG00000085662	AKR1B1	protein_coding	11680.8	13004.8	1723.41	1537.88	6986.72	-2.78517	0.0954363	-29.1482	8.79e-187	1.21e-183
ENSG00000117594	HSD11B1	protein_coding	179.234	156.028	2.02993	1.92476	84.8041	-2.77507	0.223015	-8.28318	1.2e-16	9.03e-15
ENSG00000148346	LCN2	protein_coding	2485.23	3829.6	161.38	152.056	1657.07	-2.77019	0.21487	-13.1764	1.2e-39	2.29e-37
ENSG00000159167	STC1	protein_coding	273.223	382.222	20.2993	25.9842	175.432	-2.68335	0.201339	-12.4603	1.23e-35	2.14e-33
ENSG00000125538	IL1B	protein_coding	1029.5	1094.96	139.05	152.056	603.893	-2.57528	0.136056	-18.6616	1.02e-77	4.67e-75
ENSG00000166444	DENND2B	protein_coding	1587.97	1305.46	196.904	219.422	827.439	-2.52388	0.133601	-18.7218	3.29e-78	1.56e-75
ENSG00000134070	IRAK2	protein_coding	1156.28	1033.11	166.455	145.319	625.29	-2.52087	0.137242	-18.1399	1.54e-73	6.64e-71
ENSG00000115919	KYNU	protein_coding	6339.85	5271.71	958.129	863.254	3358.24	-2.51174	0.107844	-23.2467	1.54e-119	1.01e-116
ENSG00000131459	GFPT2	protein_coding	633.876	793.064	106.572	76.9903	402.626	-2.49078	0.164047	-14.903	3.15e-50	8.35e-48
ENSG00000153246	PLA2R1	protein_coding	1197.81	1039.57	178.634	167.454	645.866	-2.42099	0.1357	-17.6532	9.61e-70	3.68e-67
ENSG00000118515	SGK1	protein_coding	3523.48	3139.94	570.411	573.578	1951.85	-2.39776	0.104796	-22.81	3.65e-115	2.18e-112
ENSG00000197520	FAM177B	protein_coding	289.616	188.341	21.3143	15.3981	128.667	-2.37065	0.212511	-10.5047	8.22e-26	9.94e-24
ENSG00000162407	PLPP3	protein_coding	537.702	477.316	73.0776	69.2913	289.347	-2.36051	0.166855	-13.8174	2e-43	4.38e-41
ENSG00000263528	IKBKE	protein_coding	477.593	439.463	71.0477	61.5923	262.424	-2.29837	0.17049	-13.1608	1.48e-39	2.75e-37
ENSG00000102837	OLFM4	protein_coding	1857.91	1044.19	15.2245	20.21	734.383	-2.2961	0.227082	-12.0786	1.37e-33	2.3e-31
ENSG00000115009	CCL20	protein_coding	306.009	298.207	39.5837	34.6456	169.611	-2.29238	0.190603	-11.5683	5.96e-31	9.23e-29
ENSG00000023445	BIRC3	protein_coding	28264.3	32167.6	6099.95	5434.55	17991.6	-2.28162	0.0943422	-24.1788	3.72e-129	2.85e-126
ENSG00000196136	SERPINA3	protein_coding	246.993	296.36	28.4191	36.5704	152.086	-2.23043	0.197913	-10.8335	2.39e-27	3.11e-25
ENSG00000086696	HSD17B2	protein_coding	237.157	185.571	24.3592	16.3604	115.862	-2.21982	0.210641	-9.98964	1.69e-23	1.85e-21
ENSG00000125730	C3	protein_coding	89412.6	95343.1	18113.1	19684.5	55638.3	-2.20798	0.0840995	-26.2527	6.66e-152	6.12e-149
ENSG00000064886	CHI3L2	protein_coding	967.208	614.879	56.8381	45.2318	421.039	-2.20299	0.223488	-10.0974	5.67e-24	6.46e-22
ENSG00000163734	CXCL3	protein_coding	179.234	122.791	7.10477	10.5862	79.929	-2.18741	0.222747	-8.95466	3.41e-19	2.93e-17
ENSG00000240409	MTATP8P1	unprocessed_pseudogene	177.048	127.407	5.07483	13.4733	80.7509	-2.15513	0.222969	-8.88664	6.3e-19	5.32e-17
ENSG00000158125	XDH	protein_coding	3196.7	2774.34	526.768	687.139	1796.24	-2.1167	0.121998	-17.3122	3.81e-67	1.42e-64
ENSG00000149573	MPZL2	protein_coding	6786.85	6894.76	1277.84	1606.21	4141.42	-2.11648	0.105725	-20.0004	5.46e-89	2.9e-86
ENSG00000171236	LRG1	protein_coding	197.813	146.795	17.2544	14.4357	94.0746	-2.10807	0.216767	-9.17939	4.34e-20	3.96e-18
ENSG00000130066	SAT1	protein_coding	9276.45	8458.73	1903.06	1967.1	5401.34	-2.10552	0.0902489	-23.3136	3.23e-120	2.22e-117
ENSG00000105246	EBI3	protein_coding	131.147	82.1684	2.02993	1.92476	54.3175	-2.09241	0.227288	-7.11407	1.13e-12	5.6e-11
ENSG00000019186	CYP24A1	protein_coding	192.349	103.403	8.11973	9.62379	78.3738	-2.05059	0.225058	-8.50211	1.86e-17	1.46e-15
ENSG00000057149	SERPINB3	protein_coding	118.032	75.7058	0	1.92476	48.9157	-2.04114	0.227178	-6.06876	1.29e-09	4.24e-08
ENSG00000184371	CSF1	protein_coding	900.541	930.627	199.948	188.626	554.936	-2.02076	0.133616	-15.0121	6.12e-51	1.68e-48
ENSG00000074410	CA12	protein_coding	5052.43	4443.56	730.776	977.777	2801.14	-1.98414	0.180527	-10.9984	3.89e-28	5.3e-26
ENSG00000181634	TNFSF15	protein_coding	5108.17	4922.72	1312.35	1036.48	3094.93	-1.96673	0.108823	-18.0546	7.26e-73	3.03e-70
ENSG00000185215	TNFAIP2	protein_coding	1075.4	1136.51	243.592	255.993	677.875	-1.96354	0.126402	-15.4486	7.72e-54	2.31e-51
ENSG00000070729	CNGB1	protein_coding	120.218	88.6311	6.0898	3.84952	54.6971	-1.95229	0.22685	-7.66024	1.86e-14	1.14e-12
ENSG00000148965	SAA4	protein_coding	96.1743	82.1684	3.0449	1.92476	45.8281	-1.93365	0.227299	-6.95904	3.43e-12	1.65e-10
ENSG00000156463	SH3RF2	protein_coding	995.623	1017.41	188.784	263.692	616.378	-1.91317	0.142074	-13.394	6.55e-41	1.33e-38
ENSG00000166394	CYB5R2	protein_coding	125.682	81.2452	2.02993	6.73665	53.9235	-1.90331	0.227243	-7.4832	7.25e-14	4.11e-12
ENSG00000135218	CD36	protein_coding	220.764	109.866	15.2245	16.3604	90.5536	-1.87638	0.223258	-8.14385	3.83e-16	2.75e-14
ENSG00000143153	ATP1B1	protein_coding	3009.82	3041.16	857.647	698.687	1901.83	-1.83799	0.10957	-16.7502	5.64e-63	2.04e-60
ENSG00000229644	NAMPTP1	processed_pseudogene	502.729	635.19	143.11	113.561	348.648	-1.8204	0.162954	-11.0784	1.6e-28	2.24e-26
ENSG00000082482	KCNK2	protein_coding	266.665	218.808	53.7932	32.7209	142.997	-1.79621	0.2012	-8.75772	1.99e-18	1.63e-16
ENSG00000144802	NFKBIZ	protein_coding	1784.69	1607.36	476.019	410.936	1069.75	-1.79339	0.11825	-15.1276	1.07e-51	3.06e-49
ENSG00000187957	DNER	protein_coding	1526.77	1328.54	372.493	373.403	900.302	-1.78663	0.120888	-14.734	3.9e-49	9.77e-47
ENSG00000276980	AC008760.2	lncRNA	114.753	124.638	11.1646	15.3981	66.4884	-1.78362	0.222582	-7.63802	2.21e-14	1.34e-12
ENSG00000198535	C2CD4A	protein_coding	124.589	94.1706	11.1646	8.66141	59.6465	-1.78328	0.22534	-7.48427	7.19e-14	4.11e-12
ENSG00000072274	TFRC	protein_coding	11557.3	10812.1	3082.45	3128.69	7145.13	-1.78061	0.0854541	-20.83	2.32e-96	1.28e-93
ENSG00000179583	CIITA	protein_coding	230.6	180.955	41.6136	30.7961	120.991	-1.75774	0.20529	-8.3764	5.46e-17	4.25e-15
ENSG00000103044	HAS3	protein_coding	374.861	264.97	55.8232	76.0279	192.921	-1.7331	0.191653	-8.93047	4.24e-19	3.63e-17
ENSG00000174059	CD34	protein_coding	96.1743	116.328	10.1497	11.5485	58.5502	-1.73191	0.224978	-7.31675	2.54e-13	1.35e-11
ENSG00000167703	SLC43A2	protein_coding	405.462	459.774	92.362	116.448	268.512	-1.71196	0.16755	-10.1196	4.52e-24	5.19e-22
ENSG00000169715	MT1E	protein_coding	1286.33	1198.37	336.969	352.231	793.474	-1.7081	0.120409	-14.1406	2.14e-45	4.9e-43
ENSG00000149289	ZC3H12C	protein_coding	5075.38	5232.93	1540.72	1471.48	3330.13	-1.70163	0.0905111	-18.7873	9.59e-79	4.72e-76
ENSG00000268104	SLC6A14	protein_coding	554.095	826.301	81.1973	110.674	393.067	-1.69494	0.221666	-7.73715	1.02e-14	6.42e-13
ENSG00000170786	SDR16C5	protein_coding	533.33	453.311	126.871	122.222	308.934	-1.69466	0.159556	-10.5354	5.93e-26	7.23e-24
ENSG00000243649	CFB	protein_coding	157.376	138.486	26.3891	21.1723	85.8559	-1.69288	0.214967	-7.65151	1.99e-14	1.22e-12
ENSG00000151632	AKR1C2	protein_coding	2939.87	2552.76	841.407	739.107	1768.29	-1.68314	0.110609	-15.1981	3.64e-52	1.07e-49
ENSG00000260549	MT1L	transcribed_unprocessed_pseudogene	79.781	59.0874	2.02993	0.962379	35.4652	-1.6771	0.225575	-5.93615	2.92e-09	9.09e-08
ENSG00000132541	RIDA	protein_coding	1343.16	1246.38	352.193	385.914	831.911	-1.67226	0.120168	-13.8763	8.82e-44	1.96e-41
ENSG00000197249	SERPINA1	protein_coding	1627.31	1105.12	246.637	274.278	813.337	-1.67049	0.207463	-8.07805	6.58e-16	4.6e-14
ENSG00000105835	NAMPT	protein_coding	20632.7	18183.2	6007.59	5632.8	12614.1	-1.66502	0.0908494	-18.3245	5.28e-75	2.35e-72
ENSG00000115008	IL1A	protein_coding	4277.57	4346.62	1107.33	1411.81	2785.83	-1.66355	0.110181	-15.0872	1.97e-51	5.53e-49
ENSG00000006118	TMEM132A	protein_coding	449.178	415.458	120.781	102.012	271.857	-1.65154	0.16388	-9.9909	1.67e-23	1.85e-21
ENSG00000285744	AC083837.1	lncRNA	121.311	93.2473	13.1946	13.4733	60.3065	-1.63027	0.224453	-7.00017	2.56e-12	1.25e-10
ENSG00000163435	ELF3	protein_coding	280.873	331.444	82.2123	65.4418	189.993	-1.62746	0.183028	-8.78901	1.51e-18	1.25e-16
ENSG00000099998	GGT5	protein_coding	146.447	164.337	34.5089	20.21	91.3757	-1.62318	0.214735	-7.39224	1.44e-13	7.96e-12
ENSG00000165474	GJB2	protein_coding	490.708	429.307	122.811	125.109	291.984	-1.612	0.160147	-9.98967	1.69e-23	1.85e-21
ENSG00000146457	WTAP	protein_coding	3758.45	3483.39	1137.78	1111.55	2372.79	-1.60706	0.0963171	-16.671	2.13e-62	7.52e-60
ENSG00000000938	FGR	protein_coding	76.5023	97.8635	10.1497	6.73665	47.813	-1.58681	0.227073	-6.67083	2.54e-11	1.1e-09
ENSG00000187908	DMBT1	protein_coding	271.037	201.267	59.883	47.1566	144.836	-1.57705	0.198298	-7.85071	4.14e-15	2.7e-13
ENSG00000128512	DOCK4	protein_coding	581.417	595.49	178.634	162.642	379.546	-1.5746	0.146442	-10.6927	1.1e-26	1.38e-24
ENSG00000113494	PRLR	protein_coding	148.633	180.955	39.5837	26.9466	99.0296	-1.55292	0.211261	-7.21802	5.27e-13	2.69e-11
ENSG00000128641	MYO1B	protein_coding	9053.5	9472.45	2779.99	3253.8	6139.94	-1.54313	0.0956317	-16.1317	1.53e-58	5.01e-56
ENSG00000163131	CTSS	protein_coding	175.955	193.881	37.5538	45.2318	113.155	-1.54274	0.203192	-7.4655	8.3e-14	4.69e-12
ENSG00000008517	IL32	protein_coding	95.0814	72.0128	7.10477	9.62379	45.9557	-1.5355	0.227208	-6.47793	9.3e-11	3.66e-09
ENSG00000163218	PGLYRP4	protein_coding	59.0161	77.5522	4.05987	3.84952	36.1194	-1.53307	0.226407	-6.25243	4.04e-10	1.47e-08
ENSG00000144810	COL8A1	protein_coding	1808.73	2080.06	553.157	679.44	1280.35	-1.53049	0.120765	-12.6556	1.04e-36	1.89e-34
ENSG00000225790	AC007953.1	lncRNA	51.3658	64.6269	1.01497	0.962379	29.4925	-1.52889	0.22311	-5.25755	1.46e-07	3.39e-06
ENSG00000105339	DENND3	protein_coding	1269.94	962.017	335.954	352.231	730.035	-1.52013	0.138188	-10.9748	5.05e-28	6.83e-26
ENSG00000077150	NFKB2	protein_coding	1040.43	971.25	296.37	337.795	661.462	-1.51982	0.127664	-11.8711	1.67e-32	2.74e-30
ENSG00000116396	KCNC4	protein_coding	231.693	204.036	54.8082	53.8932	136.108	-1.50577	0.194513	-7.63975	2.18e-14	1.33e-12
ENSG00000107968	MAP3K8	protein_coding	209.835	192.957	54.8082	43.3071	125.227	-1.49635	0.199006	-7.41631	1.2e-13	6.72e-12
ENSG00000163221	S100A12	protein_coding	66.6663	57.2409	4.05987	1.92476	32.473	-1.48399	0.22522	-5.98742	2.13e-09	6.75e-08
ENSG00000100644	HIF1A	protein_coding	11083	10270.1	3874.13	3459.75	7171.75	-1.47613	0.0917894	-16.0784	3.61e-58	1.16e-55
ENSG00000125726	CD70	protein_coding	969.393	1023.87	346.104	308.924	662.074	-1.47037	0.12634	-11.6078	3.76e-31	5.96e-29
ENSG00000253522	MIR3142HG	lncRNA	56.8303	54.4712	1.01497	1.92476	28.5603	-1.46726	0.223023	-5.49819	3.84e-08	9.97e-07
ENSG00000111885	MAN1A1	protein_coding	159.562	151.412	36.5388	34.6456	95.5395	-1.46156	0.208697	-6.88627	5.73e-12	2.67e-10
ENSG00000125148	MT2A	protein_coding	6087.4	5689.93	1956.86	2132.63	3966.7	-1.45955	0.0925382	-15.7663	5.3e-56	1.66e-53
ENSG00000135636	DYSF	protein_coding	485.243	439.463	142.095	144.357	302.79	-1.45561	0.156324	-9.25893	2.06e-20	1.95e-18
ENSG00000198868	MTND4LP30	processed_pseudogene	1181.41	737.67	167.47	196.325	570.72	-1.44582	0.221459	-6.59798	4.17e-11	1.75e-09
ENSG00000157551	KCNJ15	protein_coding	112.568	86.7847	20.2993	9.62379	57.3189	-1.43818	0.225888	-6.23747	4.45e-10	1.6e-08
ENSG00000111348	ARHGDIB	protein_coding	536.609	566.87	176.604	180.927	365.253	-1.43215	0.146868	-9.70669	2.82e-22	2.92e-20
ENSG00000122861	PLAU	protein_coding	2096.16	1219.6	280.131	310.848	976.686	-1.42994	0.223901	-6.49087	8.53e-11	3.39e-09
ENSG00000166949	SMAD3	protein_coding	1641.52	1483.65	541.992	538.932	1051.52	-1.42986	0.112797	-12.6574	1.02e-36	1.87e-34
ENSG00000196139	AKR1C3	protein_coding	3403.26	3112.25	1169.24	1130.8	2203.89	-1.42821	0.0981667	-14.539	6.86e-48	1.69e-45
ENSG00000179826	MRGPRX3	protein_coding	169.398	139.409	25.3742	43.3071	94.3721	-1.41972	0.214001	-6.54214	6.06e-11	2.48e-09
ENSG00000092421	SEMA6A	protein_coding	244.807	279.742	79.1674	72.1784	168.974	-1.41601	0.18436	-7.61015	2.74e-14	1.63e-12
ENSG00000153823	PID1	protein_coding	720.215	558.561	206.038	210.761	423.894	-1.40905	0.151234	-9.28473	1.62e-20	1.55e-18
ENSG00000180730	SHISA2	protein_coding	149.726	135.716	35.5238	30.7961	87.9406	-1.40781	0.212015	-6.53496	6.36e-11	2.59e-09
ENSG00000110911	SLC11A2	protein_coding	1984.69	1974.81	717.581	703.499	1345.15	-1.39722	0.103447	-13.4917	1.75e-41	3.66e-39
ENSG00000101187	SLCO4A1	protein_coding	1474.31	1405.17	564.322	437.882	970.421	-1.39633	0.12549	-11.111	1.11e-28	1.61e-26
ENSG00000145901	TNIP1	protein_coding	3857.9	3990.25	1369.19	1479.18	2674.13	-1.39622	0.0942702	-14.8029	1.4e-49	3.65e-47
ENSG00000138411	HECW2	protein_coding	191.256	213.269	56.8381	55.818	129.295	-1.38192	0.19571	-6.98295	2.89e-12	1.4e-10
ENSG00000152766	ANKRD22	protein_coding	162.841	149.565	38.5687	40.4199	97.8486	-1.37852	0.207426	-6.55371	5.61e-11	2.31e-09
ENSG00000196739	COL27A1	protein_coding	149.726	101.557	30.449	21.1723	75.7259	-1.37561	0.220698	-6.14738	7.88e-10	2.7e-08
ENSG00000100906	NFKBIA	protein_coding	3922.38	3557.25	1406.74	1340.59	2556.74	-1.37527	0.0971941	-14.1423	2.08e-45	4.87e-43
ENSG00000105855	ITGB8	protein_coding	3456.81	3948.7	1466.63	1221.26	2523.35	-1.37189	0.109712	-12.4982	7.64e-36	1.35e-33
ENSG00000090339	ICAM1	protein_coding	832.782	771.829	295.355	266.579	541.636	-1.36995	0.132962	-10.2757	9.07e-25	1.06e-22
ENSG00000131747	TOP2A	protein_coding	245.9	306.516	86.2722	81.8022	180.123	-1.36174	0.183452	-7.36571	1.76e-13	9.52e-12
ENSG00000122729	ACO1	protein_coding	1514.75	1176.21	481.094	472.528	911.144	-1.36127	0.129706	-10.4802	1.07e-25	1.28e-23
ENSG00000163082	SGPP2	protein_coding	6902.69	6567.01	2408.52	2663.86	4635.52	-1.34916	0.0914472	-14.7494	3.1e-49	7.92e-47
ENSG00000104856	RELB	protein_coding	311.474	332.367	115.706	90.4636	212.503	-1.34406	0.174924	-7.63498	2.26e-14	1.36e-12
ENSG00000186815	TPCN1	protein_coding	2479.77	2328.41	900.276	901.749	1652.55	-1.34229	0.100626	-13.3286	1.58e-40	3.15e-38
ENSG00000136048	DRAM1	protein_coding	1166.11	1397.79	511.543	409.011	871.114	-1.34143	0.132046	-10.1439	3.53e-24	4.08e-22
ENSG00000256069	A2MP1	transcribed_unprocessed_pseudogene	84.1525	52.6247	5.07483	8.66141	37.6284	-1.3373	0.226503	-5.75256	8.79e-09	2.55e-07
ENSG00000069020	MAST4	protein_coding	3433.86	3325.51	1298.14	1277.08	2333.65	-1.33015	0.0936997	-14.1881	1.09e-45	2.63e-43
ENSG00000179817	MRGPRX4	protein_coding	112.568	90.4776	14.2095	25.0219	60.5692	-1.32366	0.224314	-5.80816	6.32e-09	1.88e-07
ENSG00000198624	CCDC69	protein_coding	386.883	308.362	121.796	108.749	231.448	-1.30753	0.173181	-7.51035	5.9e-14	3.4e-12
ENSG00000131378	RFTN1	protein_coding	102.732	111.712	24.3592	24.0595	65.7156	-1.30325	0.220391	-5.81767	5.97e-09	1.78e-07
ENSG00000157111	TMEM171	protein_coding	84.1525	59.0874	10.1497	9.62379	40.7534	-1.29617	0.227283	-5.5855	2.33e-08	6.33e-07
ENSG00000196743	GM2A	protein_coding	9097.22	7865.09	3149.44	3467.45	5894.8	-1.29187	0.0976771	-13.2235	6.42e-40	1.24e-37
ENSG00000154262	ABCA6	protein_coding	1539.88	1509.5	614.055	559.142	1055.64	-1.29009	0.111172	-11.5909	4.58e-31	7.18e-29
ENSG00000257017	HP	protein_coding	48.0872	69.2431	6.0898	4.81189	32.058	-1.28496	0.225296	-5.52736	3.25e-08	8.61e-07
ENSG00000280241	AC079298.3	lncRNA	79.781	76.629	14.2095	13.4733	46.0232	-1.27557	0.226634	-5.51905	3.41e-08	8.98e-07
ENSG00000171159	C9orf16	protein_coding	499.451	450.542	166.455	177.078	323.381	-1.2741	0.152871	-8.30276	1.02e-16	7.74e-15
ENSG00000111913	RIPOR2	protein_coding	368.304	330.52	124.841	119.335	235.75	-1.26979	0.167024	-7.56372	3.92e-14	2.28e-12
ENSG00000145703	IQGAP2	protein_coding	215.299	236.35	83.2273	64.4794	149.839	-1.24301	0.190421	-6.4811	9.11e-11	3.59e-09
ENSG00000104368	PLAT	protein_coding	2887.42	2415.2	997.712	1114.43	1853.69	-1.24118	0.111788	-11.0967	1.3e-28	1.87e-26
ENSG00000182463	TSHZ2	protein_coding	491.801	441.309	188.784	156.868	319.69	-1.23532	0.156244	-7.87909	3.3e-15	2.18e-13
ENSG00000283646	LINC02009	lncRNA	171.584	195.727	58.8681	56.7804	120.74	-1.235	0.198222	-6.17583	6.58e-10	2.31e-08
ENSG00000111817	DSE	protein_coding	4360.63	4293.99	1747.77	1814.08	3054.12	-1.22818	0.0901218	-13.6233	2.91e-42	6.17e-40
ENSG00000091129	NRCAM	protein_coding	662.291	658.271	207.053	292.563	455.045	-1.22286	0.151014	-8.07873	6.54e-16	4.6e-14
ENSG00000125735	TNFSF14	protein_coding	437.156	652.731	204.008	194.401	372.074	-1.221	0.166521	-7.31272	2.62e-13	1.38e-11
ENSG00000165929	TC2N	protein_coding	1383.6	1371.01	596.8	511.986	965.849	-1.22035	0.116539	-10.46	1.32e-25	1.57e-23
ENSG00000140545	MFGE8	protein_coding	7873.18	7755.22	3353.45	3147.94	5532.45	-1.21825	0.0860975	-14.1471	1.95e-45	4.62e-43
ENSG00000187134	AKR1C1	protein_coding	3558.45	3131.63	1264.65	888.276	2210.75	-1.21636	0.198121	-6.14803	7.85e-10	2.7e-08
ENSG00000104356	POP1	protein_coding	522.401	490.241	160.365	220.385	348.348	-1.20939	0.158118	-7.62578	2.43e-14	1.45e-12
ENSG00000188015	S100A3	protein_coding	159.562	154.181	45.6735	51.0061	102.606	-1.20882	0.204498	-5.85515	4.77e-09	1.43e-07
ENSG00000068078	FGFR3	protein_coding	603.275	396.994	165.44	197.288	340.749	-1.20337	0.172541	-6.95678	3.48e-12	1.67e-10
ENSG00000134242	PTPN22	protein_coding	89.617	98.7868	16.2395	26.9466	57.8975	-1.19981	0.224214	-5.2837	1.27e-07	2.98e-06
ENSG00000160213	CSTB	protein_coding	3476.48	2797.42	1240.29	1344.44	2214.66	-1.19457	0.112563	-10.608	2.73e-26	3.36e-24
ENSG00000115602	IL1RL1	protein_coding	205.463	125.561	51.7633	45.2318	107.005	-1.18992	0.211982	-5.57729	2.44e-08	6.59e-07
ENSG00000187193	MT1X	protein_coding	214.206	164.337	50.7483	70.2537	124.886	-1.18625	0.202328	-5.82292	5.78e-09	1.73e-07
ENSG00000084636	COL16A1	protein_coding	1104.91	648.115	207.053	209.799	542.47	-1.1855	0.224323	-5.34283	9.15e-08	2.23e-06
ENSG00000104998	IL27RA	protein_coding	183.606	164.337	61.913	51.0061	115.215	-1.18479	0.200739	-5.85574	4.75e-09	1.43e-07
ENSG00000259828	AL355596.1	lncRNA	167.212	113.559	40.5987	40.4199	90.4473	-1.18156	0.213974	-5.47672	4.33e-08	1.12e-06
ENSG00000178538	CA8	protein_coding	116.939	168.953	37.5538	46.1942	92.4101	-1.17818	0.213456	-5.47188	4.45e-08	1.15e-06
ENSG00000170345	FOS	protein_coding	877.591	653.655	331.894	274.278	534.354	-1.1677	0.150525	-7.74523	9.54e-15	6.11e-13
ENSG00000250328	MGC32805	lncRNA	54.6445	72.936	13.1946	6.73665	36.8779	-1.16231	0.226834	-5.06583	4.07e-07	8.64e-06
ENSG00000165507	DEPP1	protein_coding	149.726	135.716	46.6885	43.3071	93.8595	-1.15696	0.208052	-5.51155	3.56e-08	9.32e-07
ENSG00000109861	CTSC	protein_coding	1799.99	1723.69	714.537	789.151	1256.84	-1.15446	0.107762	-10.7049	9.65e-27	1.22e-24
ENSG00000169891	REPS2	protein_coding	286.337	280.665	108.601	105.862	195.366	-1.15041	0.173919	-6.58235	4.63e-11	1.93e-09
ENSG00000149948	HMGA2	protein_coding	1252.45	1029.41	483.124	483.114	812.026	-1.13453	0.125931	-8.99951	2.27e-19	1.98e-17
ENSG00000134802	SLC43A3	protein_coding	713.657	578.872	256.787	274.278	455.898	-1.13422	0.144606	-7.82831	4.94e-15	3.2e-13
ENSG00000113504	SLC12A7	protein_coding	602.182	409.919	183.709	210.761	351.643	-1.13379	0.167902	-6.73786	1.61e-11	7.1e-10
ENSG00000153048	CARHSP1	protein_coding	297.266	348.062	119.766	130.884	223.994	-1.1323	0.170537	-6.61217	3.79e-11	1.61e-09
ENSG00000136205	TNS3	protein_coding	1441.52	1827.09	715.552	684.251	1167.1	-1.1276	0.122733	-9.18056	4.29e-20	3.94e-18
ENSG00000003989	SLC7A2	protein_coding	2872.11	2549.07	1226.08	1160.63	1951.97	-1.11961	0.102489	-10.9196	9.29e-28	1.22e-25
ENSG00000125257	ABCC4	protein_coding	496.172	467.16	170.514	222.31	339.039	-1.11519	0.155955	-7.13223	9.88e-13	4.97e-11
ENSG00000272825	AL844908.1	lncRNA	51.3658	60.9339	8.11973	9.62379	32.5108	-1.11394	0.226356	-4.85516	1.2e-06	2.31e-05
ENSG00000147408	CSGALNACT1	protein_coding	331.146	324.981	129.916	132.808	229.713	-1.10964	0.165905	-6.66255	2.69e-11	1.16e-09
ENSG00000139178	C1RL	protein_coding	1043.71	993.407	425.271	460.98	730.842	-1.10799	0.120809	-9.16026	5.18e-20	4.6e-18
ENSG00000134545	KLRC1	protein_coding	55.7374	63.7036	6.0898	13.4733	34.751	-1.10506	0.22649	-4.83082	1.36e-06	2.55e-05
ENSG00000173334	TRIB1	protein_coding	730.051	627.804	287.236	291.601	484.173	-1.10211	0.137971	-7.9739	1.54e-15	1.04e-13
ENSG00000108582	CPD	protein_coding	10483	10570.2	4822.11	4730.09	7651.35	-1.10177	0.0820022	-13.4345	3.8e-41	7.81e-39
ENSG00000171848	RRM2	protein_coding	96.1743	154.181	37.5538	37.5328	81.3605	-1.10048	0.218209	-5.00654	5.54e-07	1.15e-05
ENSG00000188089	PLA2G4E	protein_coding	84.1525	58.1642	18.2694	10.5862	42.7931	-1.0976	0.227303	-4.79561	1.62e-06	3e-05
ENSG00000164188	RANBP3L	protein_coding	78.6881	54.4712	16.2395	8.66141	39.515	-1.09573	0.227136	-4.79394	1.64e-06	3.02e-05
ENSG00000177494	ZBED2	protein_coding	169.398	209.576	53.7932	79.8775	128.161	-1.09503	0.201312	-5.40813	6.37e-08	1.59e-06
ENSG00000132932	ATP8A2	protein_coding	59.0161	47.0853	7.10477	8.66141	30.4669	-1.09241	0.22548	-4.7879	1.69e-06	3.08e-05
ENSG00000110328	GALNT18	protein_coding	579.232	505.013	205.023	251.181	385.112	-1.08972	0.150524	-7.22401	5.05e-13	2.59e-11
ENSG00000168497	CAVIN2	protein_coding	707.1	927.857	304.49	387.839	581.821	-1.08855	0.148835	-7.30367	2.8e-13	1.47e-11
ENSG00000082497	SERTAD4	protein_coding	76.5023	78.4755	22.3293	15.3981	48.1763	-1.08756	0.226156	-4.76078	1.93e-06	3.48e-05
ENSG00000134954	ETS1	protein_coding	530.052	514.245	240.547	203.062	371.976	-1.08755	0.147428	-7.3603	1.84e-13	9.87e-12
ENSG00000134533	RERG	protein_coding	407.648	356.371	173.559	139.545	269.281	-1.08557	0.164708	-6.5717	4.97e-11	2.06e-09
ENSG00000108797	CNTNAP1	protein_coding	85.2454	99.71	32.4789	13.4733	57.7269	-1.08493	0.225989	-4.7756	1.79e-06	3.25e-05
ENSG00000196878	LAMB3	protein_coding	14691.7	12601.3	6135.47	6303.58	9933.02	-1.08362	0.0932145	-11.6243	3.1e-31	4.97e-29
ENSG00000235568	NFAM1	protein_coding	53.5516	56.3177	11.1646	6.73665	31.9426	-1.08312	0.226079	-4.7418	2.12e-06	3.79e-05
ENSG00000198743	SLC5A3	protein_coding	3691.78	4759.31	1798.52	1432.98	2920.65	-1.07844	0.188872	-5.71337	1.11e-08	3.17e-07
ENSG00000171587	DSCAM	protein_coding	135.518	104.326	27.4041	45.2318	78.1201	-1.07718	0.218754	-4.8903	1.01e-06	1.97e-05
ENSG00000137486	ARRB1	protein_coding	225.135	222.501	84.2422	89.5012	155.345	-1.07702	0.184735	-5.80023	6.62e-09	1.96e-07
ENSG00000117724	CENPF	protein_coding	370.49	517.015	187.769	179.002	313.569	-1.07414	0.166054	-6.45255	1.1e-10	4.29e-09
ENSG00000104635	SLC39A14	protein_coding	4413.09	4003.17	2020.8	1838.14	3068.8	-1.0707	0.0972938	-11.0022	3.73e-28	5.14e-26
ENSG00000183578	TNFAIP8L3	protein_coding	214.206	158.797	66.9878	69.2913	127.321	-1.06908	0.199092	-5.34157	9.21e-08	2.24e-06
ENSG00000146232	NFKBIE	protein_coding	163.934	140.333	59.883	48.1189	103.067	-1.05918	0.205516	-5.12142	3.03e-07	6.58e-06
ENSG00000137642	SORL1	protein_coding	639.341	438.539	221.263	233.858	383.25	-1.05165	0.163159	-6.43468	1.24e-10	4.79e-09
ENSG00000186377	CYP4X1	protein_coding	886.334	854.921	412.077	374.365	631.924	-1.05141	0.125438	-8.37153	5.69e-17	4.4e-15
ENSG00000129667	RHBDF2	protein_coding	638.248	560.407	255.772	273.316	431.936	-1.04995	0.141394	-7.41237	1.24e-13	6.89e-12
ENSG00000265190	ANXA8	protein_coding	855.733	951.861	400.912	421.522	657.507	-1.04222	0.125396	-8.30143	1.03e-16	7.79e-15
ENSG00000034152	MAP2K3	protein_coding	668.849	667.503	284.191	316.623	484.291	-1.04019	0.134745	-7.7072	1.29e-14	7.98e-13
ENSG00000179593	ALOX15B	protein_coding	1234.97	1042.34	521.693	531.233	832.558	-1.02358	0.122711	-8.33442	7.79e-17	5.96e-15
ENSG00000100784	RPS6KA5	protein_coding	485.243	396.07	195.889	190.551	316.938	-1.02296	0.15677	-6.51094	7.47e-11	3.01e-09
ENSG00000188641	DPYD	protein_coding	1125.68	1090.35	521.693	512.948	812.666	-1.0221	0.115654	-8.82951	1.05e-18	8.83e-17
ENSG00000129151	BBOX1	protein_coding	402.184	377.606	148.185	191.513	279.872	-1.01522	0.162743	-6.22243	4.9e-10	1.76e-08
ENSG00000196754	S100A2	protein_coding	9687.38	7731.22	3250.94	4028.52	6174.51	-1.01459	0.17958	-5.65184	1.59e-08	4.45e-07
ENSG00000188488	SERPINA5	protein_coding	455.735	474.546	215.173	203.062	337.129	-1.01358	0.148403	-6.81502	9.43e-12	4.31e-10
ENSG00000169100	SLC25A6	protein_coding	4531.12	3260.89	1441.25	1660.1	2723.34	-1.01098	0.193708	-5.22303	1.76e-07	4.03e-06
ENSG00000105655	ISYNA1	protein_coding	178.141	155.104	75.1075	51.0061	114.84	-1.00737	0.203708	-4.92177	8.58e-07	1.71e-05
ENSG00000153721	CNKSR3	protein_coding	255.736	213.269	75.1075	113.561	164.418	-1.00212	0.192098	-5.19795	2.01e-07	4.53e-06
ENSG00000232702	AL158050.1	processed_pseudogene	106.01	47.0853	13.1946	20.21	46.625	-1.00082	0.227103	-4.41723	1e-05	0.000154226
ENSG00000157514	TSC22D3	protein_coding	3820.74	4335.54	9209.81	7765.44	6282.88	1.00041	0.102357	9.77279	1.47e-22	1.55e-20
ENSG00000131018	SYNE1	protein_coding	221.857	239.119	502.409	509.098	368.121	1.00236	0.144708	6.91236	4.77e-12	2.26e-10
ENSG00000147676	MAL2	protein_coding	3673.2	3866.53	7530.04	8083.02	5788.2	1.0094	0.0876452	11.5155	1.1e-30	1.69e-28
ENSG00000124249	KCNK15	protein_coding	19.672	25.8507	69.0177	95.2755	52.454	1.01284	0.225544	4.45404	8.43e-06	0.00013132
ENSG00000129757	CDKN1C	protein_coding	31.6938	40.6226	104.542	114.523	72.8453	1.02058	0.217125	4.66179	3.13e-06	5.4e-05
ENSG00000143507	DUSP10	protein_coding	260.108	295.437	626.234	607.261	447.26	1.02902	0.138597	7.41104	1.25e-13	6.93e-12
ENSG00000104267	CA2	protein_coding	320.217	277.896	599.845	738.145	484.026	1.03149	0.144238	7.14051	9.3e-13	4.69e-11
ENSG00000091622	PITPNM3	protein_coding	278.687	355.448	704.387	712.16	512.671	1.03328	0.139851	7.3766	1.62e-13	8.84e-12
ENSG00000132837	DMGDH	protein_coding	5.46445	11.0789	44.6585	60.6299	30.4579	1.03503	0.224829	4.56989	4.88e-06	8.05e-05
ENSG00000272068	AL365181.2	lncRNA	83.0596	80.322	213.143	198.25	143.694	1.03515	0.188589	5.46087	4.74e-08	1.22e-06
ENSG00000139970	RTN1	protein_coding	89.617	66.4734	210.098	192.476	139.666	1.0419	0.193641	5.35516	8.55e-08	2.09e-06
ENSG00000166689	PLEKHA7	protein_coding	79.781	131.1	254.757	284.864	187.626	1.04389	0.189361	5.49047	4.01e-08	1.04e-06
ENSG00000184678	H2BC21	protein_coding	404.369	507.783	1011.92	1023.97	737.011	1.05386	0.128609	8.18484	2.73e-16	2e-14
ENSG00000196159	FAT4	protein_coding	191.256	230.81	482.109	502.362	351.634	1.0653	0.15049	7.06124	1.65e-12	8.15e-11
ENSG00000143320	CRABP2	protein_coding	76.5023	65.5501	160.365	230.971	133.347	1.07425	0.200321	5.33539	9.53e-08	2.31e-06
ENSG00000114019	AMOTL2	protein_coding	391.255	509.629	968.278	1094.22	740.847	1.07591	0.134732	7.97612	1.51e-15	1.03e-13
ENSG00000078114	NEBL	protein_coding	597.811	909.392	2351.68	2115.31	1493.55	1.07778	0.210222	5.13906	2.76e-07	6.05e-06
ENSG00000138413	IDH1	protein_coding	1269.94	1666.45	3211.35	3366.4	2378.54	1.081	0.115823	9.32991	1.06e-20	1.04e-18
ENSG00000135114	OASL	protein_coding	48.0872	71.0896	154.275	192.476	116.482	1.09325	0.204725	5.30436	1.13e-07	2.7e-06
ENSG00000179242	CDH4	protein_coding	43.7156	60.0107	137.021	173.228	103.494	1.09715	0.207929	5.23735	1.63e-07	3.75e-06
ENSG00000128965	CHAC1	protein_coding	73.2236	71.0896	194.874	195.363	133.637	1.09816	0.191916	5.68614	1.3e-08	3.68e-07
ENSG00000137193	PIM1	protein_coding	99.453	98.7868	232.427	281.977	178.161	1.09975	0.181515	6.02947	1.64e-09	5.33e-08
ENSG00000250072	SH3TC2-DT	lncRNA	36.0654	38.7761	118.751	120.297	78.4725	1.10458	0.214122	5.10937	3.23e-07	6.98e-06
ENSG00000158246	TENT5B	protein_coding	118.032	99.71	282.161	274.278	193.545	1.10561	0.175984	6.25453	3.99e-10	1.45e-08
ENSG00000134531	EMP1	protein_coding	1878.68	2408.74	4526.75	5252.66	3516.71	1.10644	0.11541	9.58467	9.28e-22	9.4e-20
ENSG00000153714	LURAP1L	protein_coding	93.9885	116.328	280.131	266.579	189.257	1.1109	0.178155	6.20519	5.46e-10	1.95e-08
ENSG00000153879	CEBPG	protein_coding	1279.77	1473.49	3193.09	3055.55	2250.48	1.11914	0.10144	11.0281	2.8e-28	3.89e-26
ENSG00000261716	H2BC20P	transcribed_unprocessed_pseudogene	628.412	835.533	1708.19	1707.26	1219.85	1.12039	0.124249	9.01034	2.05e-19	1.8e-17
ENSG00000067715	SYT1	protein_coding	12.0218	25.8507	95.4069	75.0656	52.0862	1.12151	0.226572	4.9017	9.5e-07	1.88e-05
ENSG00000162772	ATF3	protein_coding	218.578	261.277	556.202	608.223	411.07	1.12793	0.145376	7.73993	9.95e-15	6.32e-13
ENSG00000148841	ITPRIP	protein_coding	284.151	357.294	819.078	733.333	548.464	1.13755	0.139365	8.14761	3.71e-16	2.68e-14
ENSG00000186832	KRT16	protein_coding	878.684	877.079	1919.3	2156.69	1457.94	1.14473	0.106229	10.7689	4.83e-27	6.21e-25
ENSG00000183696	UPP1	protein_coding	212.021	264.97	580.561	599.562	414.278	1.1502	0.146051	7.85559	3.98e-15	2.61e-13
ENSG00000287927	AC100801.2	lncRNA	45.9014	53.548	123.826	201.137	106.103	1.15027	0.211965	5.38923	7.08e-08	1.76e-06
ENSG00000233030	AC243772.2	lncRNA	9.83601	31.3902	86.2722	110.674	59.543	1.15208	0.226751	5.04682	4.49e-07	9.51e-06
ENSG00000077942	FBLN1	protein_coding	827.318	1087.58	2189.28	2373.23	1619.35	1.15491	0.120812	9.5537	1.25e-21	1.26e-19
ENSG00000128165	ADM2	protein_coding	101.639	128.33	309.565	305.074	211.152	1.16008	0.173748	6.64422	3.05e-11	1.3e-09
ENSG00000151012	SLC7A11	protein_coding	854.64	859.537	2011.66	2007.52	1433.34	1.16461	0.10145	11.4714	1.84e-30	2.78e-28
ENSG00000186847	KRT14	protein_coding	382.512	392.377	886.066	996.062	664.254	1.17284	0.125833	9.30569	1.33e-20	1.29e-18
ENSG00000115902	SLC1A4	protein_coding	303.823	329.597	750.06	815.135	549.654	1.18333	0.131502	8.98052	2.69e-19	2.33e-17
ENSG00000189060	H1-0	protein_coding	1076.5	1267.61	2909.91	2701.4	1988.85	1.18467	0.106395	11.1288	9.08e-29	1.33e-26
ENSG00000026559	KCNG1	protein_coding	56.8303	75.7058	186.754	213.648	133.235	1.18833	0.196406	6.00434	1.92e-09	6.13e-08
ENSG00000169302	STK32A	protein_coding	9.83601	13.8486	59.883	78.9151	40.6207	1.18967	0.227303	5.15192	2.58e-07	5.68e-06
ENSG00000185483	ROR1	protein_coding	97.2672	88.6311	248.667	273.316	176.97	1.19676	0.180268	6.59929	4.13e-11	1.74e-09
ENSG00000166147	FBN1	protein_coding	60.109	51.7015	158.335	193.438	115.896	1.20252	0.201677	5.91333	3.35e-09	1.03e-07
ENSG00000267259	ERVE-1	lncRNA	2.18578	11.0789	70.0327	58.7051	35.5006	1.25374	0.22559	5.44746	5.11e-08	1.3e-06
ENSG00000091986	CCDC80	protein_coding	158.469	252.968	577.516	586.089	393.76	1.2618	0.164133	7.66425	1.8e-14	1.11e-12
ENSG00000272398	CD24	protein_coding	885.241	1338.7	3853.83	4814.78	2723.14	1.2687	0.216684	5.89145	3.83e-09	1.16e-07
ENSG00000119922	IFIT2	protein_coding	412.02	545.635	1159.09	1394.49	877.809	1.27048	0.136457	9.29754	1.44e-20	1.38e-18
ENSG00000147394	ZNF185	protein_coding	101.639	91.4009	262.876	311.811	191.932	1.2706	0.178942	7.0562	1.71e-12	8.42e-11
ENSG00000154856	APCDD1	protein_coding	12.0218	12.0021	57.8531	103.937	46.4535	1.2868	0.227302	5.58057	2.4e-08	6.49e-07
ENSG00000176826	FKBP9P1	transcribed_unprocessed_pseudogene	62.2947	74.7825	227.353	214.61	144.76	1.29382	0.190688	6.72507	1.76e-11	7.65e-10
ENSG00000167653	PSCA	protein_coding	172.677	198.497	505.453	533.158	352.446	1.29718	0.149712	8.63083	6.09e-18	4.88e-16
ENSG00000197822	OCLN	protein_coding	225.135	217.885	589.696	624.584	414.325	1.29731	0.141104	9.164	5e-20	4.47e-18
ENSG00000242265	PEG10	protein_coding	369.397	401.61	1032.22	1024.93	707.04	1.3037	0.121915	10.6727	1.37e-26	1.7e-24
ENSG00000206538	VGLL3	protein_coding	714.75	822.608	1970.05	2086.44	1398.46	1.3123	0.109124	12.0142	2.99e-33	4.97e-31
ENSG00000116852	KIF21B	protein_coding	51.3658	81.2452	211.113	242.519	146.561	1.31398	0.197092	6.60929	3.86e-11	1.63e-09
ENSG00000116667	C1orf21	protein_coding	509.287	609.339	1515.35	1476.29	1027.57	1.31486	0.117367	11.188	4.67e-29	6.92e-27
ENSG00000164683	HEY1	protein_coding	36.0654	49.855	169.499	152.056	101.869	1.31802	0.207665	6.26927	3.63e-10	1.34e-08
ENSG00000131711	MAP1B	protein_coding	83.0596	137.563	329.864	392.651	235.784	1.34885	0.183687	7.30112	2.85e-13	1.49e-11
ENSG00000173210	ABLIM3	protein_coding	1859.01	2512.14	6029.92	6132.28	4133.34	1.37254	0.115655	11.8638	1.83e-32	2.96e-30
ENSG00000249328	AC036214.1	lncRNA	13.1147	10.1557	91.347	71.216	46.4583	1.377	0.226987	5.91577	3.3e-09	1.02e-07
ENSG00000113739	STC2	protein_coding	2090.7	2598.92	6308.02	6670.25	4416.97	1.38451	0.105065	13.1735	1.25e-39	2.35e-37
ENSG00000220323	H2BC19P	transcribed_unprocessed_pseudogene	167.212	254.815	638.414	661.154	430.399	1.38683	0.158226	8.73407	2.46e-18	2e-16
ENSG00000109089	CDR2L	protein_coding	89.617	95.0938	276.071	332.021	198.201	1.3873	0.17825	7.72283	1.14e-14	7.12e-13
ENSG00000235448	LURAP1L-AS1	lncRNA	9.83601	27.6972	108.601	133.771	69.9763	1.47697	0.224421	6.45433	1.09e-10	4.27e-09
ENSG00000166173	LARP6	protein_coding	99.453	134.793	399.897	404.199	259.586	1.47772	0.168468	8.7096	3.05e-18	2.47e-16
ENSG00000129353	SLC44A2	protein_coding	78.6881	68.3198	251.712	291.601	172.58	1.48692	0.184775	7.96433	1.66e-15	1.12e-13
ENSG00000184226	PCDH9	protein_coding	126.775	180.955	551.127	507.174	341.508	1.50886	0.161628	9.28363	1.64e-20	1.56e-18
ENSG00000136155	SCEL	protein_coding	42.6227	59.0874	183.709	268.504	138.481	1.53226	0.203611	7.43041	1.08e-13	6.06e-12
ENSG00000182795	C1orf116	protein_coding	625.133	866.923	2871.34	3422.22	1946.4	1.55309	0.196708	7.90907	2.59e-15	1.73e-13
ENSG00000223573	TINCR	protein_coding	98.3601	102.48	393.807	349.344	235.998	1.5672	0.169285	9.17438	4.54e-20	4.09e-18
ENSG00000205426	KRT81	protein_coding	2048.08	2789.11	10192.3	12401.2	6857.67	1.66666	0.196323	8.51263	1.7e-17	1.34e-15
ENSG00000107731	UNC5B	protein_coding	646.991	904.776	2791.16	2696.59	1759.88	1.66797	0.125485	13.2756	3.21e-40	6.31e-38
ENSG00000167754	KLK5	protein_coding	30.6009	64.6269	229.382	271.391	149	1.6804	0.204889	8.07813	6.58e-16	4.6e-14
ENSG00000158406	H4C8	protein_coding	230.6	274.203	930.725	907.523	585.763	1.68345	0.133123	12.5906	2.38e-36	4.26e-34
ENSG00000101255	TRIB3	protein_coding	734.422	883.542	2808.41	2851.53	1819.48	1.69582	0.108081	15.6694	2.45e-55	7.5e-53
ENSG00000175197	DDIT3	protein_coding	101.639	138.486	485.154	490.813	304.023	1.70523	0.163133	10.362	3.69e-25	4.35e-23
ENSG00000135842	NIBAN1	protein_coding	26.2294	47.0853	189.799	228.084	122.799	1.72753	0.207254	8.16044	3.34e-16	2.42e-14
ENSG00000078018	MAP2	protein_coding	232.786	336.06	1125.6	1093.26	696.926	1.74217	0.141964	12.2255	2.27e-34	3.87e-32
ENSG00000183671	GPR1	protein_coding	30.6009	48.0085	198.933	269.466	136.752	1.80763	0.204579	8.64759	5.26e-18	4.24e-16
ENSG00000140465	CYP1A1	protein_coding	73.2236	110.789	786.599	757.392	432.001	2.61012	0.158295	16.1397	1.34e-58	4.51e-56

## Sheet: IL1RAP KO IR vs WT IR
ENSEMBL_ID	Gene_symbol	Category	WT_IR_1	WT_IR_2	IL1RAP_KO_IR_1	IL1RAP_KO_IR_2	BaseMean	Log2FoldChange	LfcSE	Stat	Pvalue	Padj
ENSG00000140465	CYP1A1	protein_coding	66.4481	100.48	295.802	508.106	242.709	1.54727	0.200575	7.69391	1.43e-14	1.78e-12
ENSG00000078018	MAP2	protein_coding	211.245	304.789	846.844	1111.41	618.572	1.54191	0.172198	8.93824	3.95e-19	6.75e-17
ENSG00000184226	PCDH9	protein_coding	115.044	164.117	462.005	564.033	326.3	1.4557	0.179909	8.06263	7.47e-16	1.04e-13
ENSG00000158406	H4C8	protein_coding	209.262	248.688	690.534	852	500.121	1.4472	0.163663	8.82145	1.13e-18	1.83e-16
ENSG00000242265	PEG10	protein_coding	335.216	364.24	987.325	1179.23	716.504	1.39707	0.151612	9.20067	3.56e-20	6.6e-18
ENSG00000116667	C1orf21	protein_coding	462.161	552.64	1442.41	1618.32	1018.88	1.38341	0.146101	9.45897	3.11e-21	6.12e-19
ENSG00000183671	GPR1	protein_coding	27.7694	43.5413	149.385	178.492	99.7968	1.35128	0.209862	6.38753	1.69e-10	1.4e-08
ENSG00000175197	DDIT3	protein_coding	92.2339	125.6	346.256	347.464	227.888	1.27193	0.183965	6.88673	5.71e-12	5.79e-10
ENSG00000182795	C1orf116	protein_coding	567.288	786.256	1726.34	2052.65	1283.13	1.25154	0.156625	7.98691	1.38e-15	1.89e-13
ENSG00000078114	NEBL	protein_coding	542.494	824.773	1595.75	2216.86	1294.97	1.19155	0.171397	6.95149	3.61e-12	3.75e-10
ENSG00000107731	UNC5B	protein_coding	587.124	820.587	1829.22	1673.06	1227.5	1.11755	0.154691	7.22123	5.15e-13	5.76e-11
ENSG00000272398	CD24	protein_coding	803.328	1214.13	2207.14	2987.95	1803.14	1.11394	0.167755	6.64045	3.13e-11	2.9e-09
ENSG00000135842	NIBAN1	protein_coding	23.8023	42.704	116.738	141.603	81.2119	1.1127	0.214218	5.17567	2.27e-07	1.17e-05
ENSG00000113739	STC2	protein_coding	1897.24	2357.09	4596.31	5347.61	3549.56	1.07948	0.140228	7.69734	1.39e-14	1.75e-12
ENSG00000173210	ABLIM3	protein_coding	1686.99	2278.38	4548.82	4752.63	3316.71	1.07388	0.144328	7.43989	1.01e-13	1.17e-11
ENSG00000185483	ROR1	protein_coding	88.2669	80.384	220.615	239.179	157.111	1.06015	0.191713	5.51251	3.54e-08	2.11e-06
ENSG00000170017	ALCAM	protein_coding	1644.34	1935.91	3583.26	4776.43	2984.99	1.05857	0.14802	7.15114	8.61e-13	9.31e-11
ENSG00000206538	VGLL3	protein_coding	648.613	746.064	1444.38	1786.11	1156.29	1.04813	0.147901	7.08395	1.4e-12	1.49e-10
ENSG00000196159	FAT4	protein_coding	173.558	209.333	417.486	521.195	330.393	1.03088	0.173723	5.92545	3.11e-09	2.18e-07
ENSG00000101255	TRIB3	protein_coding	666.465	801.328	1885.61	1477.91	1207.83	1.02546	0.151865	6.74988	1.48e-11	1.43e-09
ENSG00000176826	FKBP9P1	transcribed_unprocessed_pseudogene	56.5305	67.824	142.46	224.899	122.928	1.00898	0.206751	4.87157	1.11e-06	4.81e-05
ENSG00000131018	SYNE1	protein_coding	201.328	216.869	434.304	561.653	353.539	1.00806	0.171178	5.88181	4.06e-09	2.79e-07
ENSG00000102271	KLHL4	protein_coding	13.8847	15.072	69.2513	67.8268	41.5087	1.00563	0.21685	4.63222	3.62e-06	0.000137291
ENSG00000160213	CSTB	protein_coding	3154.8	2537.12	1317.75	1274.43	2071.03	-1.00144	0.139598	-7.17139	7.42e-13	8.17e-11
ENSG00000141622	RNF165	protein_coding	146.781	157.419	50.4545	54.7374	102.348	-1.00618	0.205451	-4.86714	1.13e-06	4.87e-05
ENSG00000100906	NFKBIA	protein_coding	3559.44	3226.25	1564.09	1552.88	2475.66	-1.01318	0.12858	-7.87736	3.34e-15	4.43e-13
ENSG00000233621	LINC01137	lncRNA	123.97	97.1307	33.6363	29.7486	71.1215	-1.01802	0.214489	-4.71516	2.42e-06	9.53e-05
ENSG00000138411	HECW2	protein_coding	173.558	193.424	50.4545	77.3463	123.696	-1.019	0.204053	-4.9731	6.59e-07	2.96e-05
ENSG00000235568	NFAM1	protein_coding	48.5964	51.0773	3.95722	5.94972	27.3952	-1.01994	0.209164	-4.84439	1.27e-06	5.39e-05
ENSG00000122861	PLAU	protein_coding	1902.2	1106.12	402.647	298.676	927.41	-1.03009	0.21723	-4.84255	1.28e-06	5.42e-05
ENSG00000174059	CD34	protein_coding	87.2751	105.504	26.7112	22.6089	60.5248	-1.04118	0.216275	-4.77672	1.78e-06	7.3e-05
ENSG00000163082	SGPP2	protein_coding	6263.97	5955.95	2800.72	2726.16	4436.7	-1.04447	0.122694	-8.5113	1.72e-17	2.69e-15
ENSG00000198624	CCDC69	protein_coding	351.084	279.669	123.663	118.994	218.353	-1.0484	0.184342	-5.66627	1.46e-08	9.29e-07
ENSG00000196739	COL27A1	protein_coding	135.872	92.1067	34.6256	24.9888	71.8982	-1.04947	0.215656	-4.84021	1.3e-06	5.47e-05
ENSG00000177494	ZBED2	protein_coding	153.723	190.075	57.3796	58.3072	114.871	-1.05099	0.203609	-5.12943	2.91e-07	1.42e-05
ENSG00000179826	MRGPRX3	protein_coding	153.723	126.437	52.4331	21.419	88.5032	-1.05259	0.215387	-4.87031	1.11e-06	4.82e-05
ENSG00000134802	SLC43A3	protein_coding	647.621	525.008	271.069	197.531	410.307	-1.05455	0.173466	-6.06697	1.3e-09	9.72e-08
ENSG00000107968	MAP3K8	protein_coding	190.418	175.003	65.2941	60.6871	122.851	-1.05539	0.200283	-5.23593	1.64e-07	8.7e-06
ENSG00000100647	SUSD6	protein_coding	2033.11	2071.56	988.315	792.502	1471.37	-1.05723	0.141824	-7.45	9.33e-14	1.09e-11
ENSG00000142798	HSPG2	protein_coding	4096.97	3647.42	1969.7	1224.45	2734.64	-1.05815	0.163477	-6.47237	9.65e-11	8.4e-09
ENSG00000129667	RHBDF2	protein_coding	579.189	508.261	255.24	165.402	377.023	-1.06864	0.178604	-5.96995	2.37e-09	1.7e-07
ENSG00000146232	NFKBIE	protein_coding	148.764	127.275	48.4759	32.1285	89.1609	-1.06886	0.211333	-5.02131	5.13e-07	2.35e-05
ENSG00000188089	PLA2G4E	protein_coding	76.3657	52.752	9.89304	8.32961	36.8351	-1.06923	0.214587	-4.96273	6.95e-07	3.11e-05
ENSG00000003989	SLC7A2	protein_coding	2606.35	2311.88	1137.7	993.603	1762.38	-1.06973	0.137211	-7.79236	6.58e-15	8.54e-13
ENSG00000163221	S100A12	protein_coding	60.4975	51.9147	7.91443	1.18994	30.3791	-1.07049	0.209056	-5.08408	3.69e-07	1.75e-05
ENSG00000257017	HP	protein_coding	43.6376	62.8	3.95722	4.75977	28.7886	-1.07886	0.209288	-5.08547	3.67e-07	1.74e-05
ENSG00000124145	SDC4	protein_coding	4554.17	5116.11	2150.75	2075.26	3474.07	-1.08008	0.127712	-8.45505	2.79e-17	4.31e-15
ENSG00000034152	MAP2K3	protein_coding	606.959	605.392	287.887	173.732	418.493	-1.08268	0.179493	-6.01981	1.75e-09	1.28e-07
ENSG00000256069	A2MP1	transcribed_unprocessed_pseudogene	76.3657	47.728	8.90374	2.37989	33.8443	-1.08889	0.210659	-5.16464	2.41e-07	1.22e-05
ENSG00000110328	GALNT18	protein_coding	525.634	458.021	213.69	170.162	341.877	-1.09014	0.171498	-6.3386	2.32e-10	1.9e-08
ENSG00000082482	KCNK2	protein_coding	241.99	198.448	88.0481	55.9274	146.103	-1.09145	0.2016	-5.38535	7.23e-08	4.06e-06
ENSG00000111348	ARHGDIB	protein_coding	486.956	514.123	204.786	195.151	350.254	-1.0917	0.164638	-6.61159	3.8e-11	3.45e-09
ENSG00000131378	RFTN1	protein_coding	93.2257	101.317	17.8075	27.3687	59.9298	-1.09684	0.216602	-5.02931	4.92e-07	2.27e-05
ENSG00000128512	DOCK4	protein_coding	527.618	540.08	184.011	235.609	371.829	-1.10228	0.167939	-6.54781	5.84e-11	5.19e-09
ENSG00000240409	MTATP8P1	unprocessed_pseudogene	160.666	115.552	26.7112	46.4078	87.3342	-1.10253	0.214011	-5.13461	2.83e-07	1.4e-05
ENSG00000196083	IL1RAP	protein_coding	369.928	406.944	125.642	166.592	267.276	-1.10477	0.179245	-6.14369	8.06e-10	6.16e-08
ENSG00000104635	SLC39A14	protein_coding	4004.74	3630.68	1780.75	1412.46	2707.16	-1.10844	0.140082	-7.91034	2.57e-15	3.43e-13
ENSG00000171587	DSCAM	protein_coding	122.979	94.6187	28.6898	23.7989	67.5215	-1.115	0.215518	-5.12968	2.9e-07	1.42e-05
ENSG00000104356	POP1	protein_coding	474.063	444.624	195.882	149.933	316.125	-1.1228	0.173526	-6.44904	1.13e-10	9.61e-09
ENSG00000167280	ENGASE	protein_coding	576.214	491.515	235.454	153.503	364.172	-1.13093	0.179606	-6.28056	3.37e-10	2.7e-08
ENSG00000180730	SHISA2	protein_coding	135.872	123.088	35.6149	34.5084	82.2707	-1.13594	0.211329	-5.32456	1.01e-07	5.59e-06
ENSG00000157551	KCNJ15	protein_coding	102.152	78.7093	20.7754	14.2793	53.9789	-1.13647	0.217198	-5.18566	2.15e-07	1.11e-05
ENSG00000253522	MIR3142HG	lncRNA	51.5717	49.4027	2.96791	1.18994	26.283	-1.1437	0.206927	-5.1399	2.75e-07	1.37e-05
ENSG00000153048	CARHSP1	protein_coding	269.759	315.675	119.706	69.0167	193.539	-1.14599	0.197258	-5.78295	7.34e-09	4.86e-07
ENSG00000281406	BLACAT1	protein_coding	163.641	149.045	42.5401	48.7877	101.003	-1.14697	0.206604	-5.5056	3.68e-08	2.18e-06
ENSG00000131747	TOP2A	protein_coding	223.147	277.995	71.2299	94.0055	166.594	-1.14702	0.19544	-5.83894	5.25e-09	3.57e-07
ENSG00000135636	DYSF	protein_coding	440.343	398.571	181.043	99.9553	279.978	-1.15255	0.19125	-6.00801	1.88e-09	1.36e-07
ENSG00000111885	MAN1A1	protein_coding	144.797	137.323	22.754	46.4078	87.8205	-1.17145	0.213805	-5.45361	4.94e-08	2.86e-06
ENSG00000090339	ICAM1	protein_coding	755.723	700.011	291.845	265.357	503.234	-1.17345	0.155599	-7.52378	5.32e-14	6.45e-12
ENSG00000196139	AKR1C3	protein_coding	3088.35	2822.65	1305.88	1031.68	2062.14	-1.17471	0.141821	-8.27904	1.24e-16	1.85e-14
ENSG00000152766	ANKRD22	protein_coding	147.773	135.648	32.647	42.838	89.7264	-1.17532	0.210199	-5.54221	2.99e-08	1.8e-06
ENSG00000229644	NAMPTP1	processed_pseudogene	456.211	576.085	159.278	209.43	350.251	-1.17755	0.176329	-6.6602	2.73e-11	2.55e-09
ENSG00000283646	LINC02009	lncRNA	155.707	177.515	52.4331	41.648	106.826	-1.18224	0.205997	-5.68652	1.3e-08	8.29e-07
ENSG00000276980	AC008760.2	lncRNA	104.135	113.04	15.8289	29.7486	65.6881	-1.18282	0.216401	-5.42768	5.71e-08	3.26e-06
ENSG00000105835	NAMPT	protein_coding	18723.5	16491.3	6689.67	7512.11	12354.1	-1.18507	0.127645	-9.28381	1.64e-20	3.08e-18
ENSG00000146457	WTAP	protein_coding	3410.67	3159.26	1264.33	1370.82	2301.27	-1.18708	0.129966	-9.12959	6.88e-20	1.26e-17
ENSG00000225790	AC007953.1	lncRNA	46.6129	58.6133	1.97861	1.18994	27.0987	-1.19844	0.207242	-5.14734	2.64e-07	1.32e-05
ENSG00000069020	MAST4	protein_coding	3116.12	3016.07	1224.76	1223.26	2145.05	-1.19847	0.127475	-9.39657	5.64e-21	1.08e-18
ENSG00000196878	LAMB3	protein_coding	13332.3	11428.8	5357.08	4235.01	8588.28	-1.20794	0.139515	-8.65781	4.81e-18	7.71e-16
ENSG00000122729	ACO1	protein_coding	1374.58	1066.76	470.909	440.279	838.133	-1.21013	0.154028	-7.84638	4.28e-15	5.61e-13
ENSG00000092421	SEMA6A	protein_coding	222.155	253.712	74.1978	73.7765	155.96	-1.2164	0.193614	-6.23596	4.49e-10	3.55e-08
ENSG00000113504	SLC12A7	protein_coding	546.461	371.776	176.096	109.475	300.952	-1.21959	0.192789	-6.30928	2.8e-10	2.29e-08
ENSG00000143153	ATP1B1	protein_coding	2731.31	2758.18	1077.35	1074.52	1910.34	-1.2201	0.128442	-9.49325	2.24e-21	4.54e-19
ENSG00000091129	NRCAM	protein_coding	601.008	597.019	216.658	211.81	406.624	-1.24127	0.159967	-7.73375	1.04e-14	1.34e-12
ENSG00000019582	CD74	protein_coding	145.789	53.5893	11.8716	5.94972	54.3	-1.24379	0.214092	-5.89644	3.71e-09	2.56e-07
ENSG00000135218	CD36	protein_coding	200.336	99.6427	35.6149	14.2793	87.4683	-1.2469	0.217177	-5.76147	8.34e-09	5.44e-07
ENSG00000170786	SDR16C5	protein_coding	483.98	411.131	143.449	159.452	299.503	-1.24844	0.17363	-7.16052	8.04e-13	8.77e-11
ENSG00000145901	TNIP1	protein_coding	3500.92	3618.96	1318.74	1407.7	2461.58	-1.2533	0.127439	-9.82964	8.39e-23	1.88e-20
ENSG00000198535	C2CD4A	protein_coding	113.061	85.408	19.7861	13.0894	57.8361	-1.2558	0.2171	-5.70892	1.14e-08	7.31e-07
ENSG00000243649	CFB	protein_coding	142.814	125.6	35.6149	23.7989	81.9569	-1.25844	0.212984	-5.83707	5.31e-09	3.59e-07
ENSG00000132541	RIDA	protein_coding	1218.88	1130.4	426.39	430.76	801.607	-1.27188	0.143654	-8.83859	9.69e-19	1.61e-16
ENSG00000153823	PID1	protein_coding	653.572	506.587	185.989	202.29	387.11	-1.27609	0.170457	-7.46247	8.49e-14	1e-11
ENSG00000000938	FGR	protein_coding	69.4234	88.7573	10.8823	7.13966	44.0507	-1.27777	0.216501	-5.78283	7.35e-09	4.86e-07
ENSG00000125726	CD70	protein_coding	879.694	928.603	363.075	247.508	604.72	-1.28364	0.165951	-7.71831	1.18e-14	1.5e-12
ENSG00000101187	SLCO4A1	protein_coding	1337.89	1274.42	528.288	380.782	880.345	-1.28563	0.156581	-8.19848	2.43e-16	3.47e-14
ENSG00000163218	PGLYRP4	protein_coding	53.5552	70.336	3.95722	0	31.9621	-1.28861	0.20998	-5.56239	2.66e-08	1.62e-06
ENSG00000104140	RHOV	protein_coding	243.974	236.128	64.3048	73.7765	154.546	-1.29502	0.19389	-6.62234	3.54e-11	3.25e-09
ENSG00000186815	TPCN1	protein_coding	2250.31	2111.75	825.08	749.664	1484.2	-1.30977	0.134898	-9.70002	3.01e-22	6.31e-20
ENSG00000169715	MT1E	protein_coding	1167.3	1086.86	422.433	364.123	760.18	-1.31226	0.148126	-8.84168	9.43e-19	1.59e-16
ENSG00000104856	RELB	protein_coding	282.652	301.44	91.016	78.5363	188.411	-1.33107	0.187644	-7.03642	1.97e-12	2.08e-10
ENSG00000125148	MT2A	protein_coding	5524.12	5160.49	2003.34	1851.55	3634.87	-1.3331	0.126321	-10.5494	5.11e-26	1.38e-23
ENSG00000166949	SMAD3	protein_coding	1489.63	1345.59	477.834	504.536	954.398	-1.34262	0.141972	-9.44202	3.66e-21	7.08e-19
ENSG00000110911	SLC11A2	protein_coding	1801.04	1791.06	665.802	579.503	1209.35	-1.35029	0.138791	-9.71632	2.57e-22	5.56e-20
ENSG00000285744	AC083837.1	lncRNA	110.086	84.5707	14.8396	10.7095	55.0514	-1.35935	0.217214	-6.12976	8.8e-10	6.68e-08
ENSG00000151632	AKR1C2	protein_coding	2667.84	2315.23	903.235	793.692	1670	-1.37255	0.139037	-9.86302	6.02e-23	1.37e-20
ENSG00000148965	SAA4	protein_coding	87.2751	74.5227	3.95722	9.51955	43.8186	-1.37998	0.216089	-6.18136	6.36e-10	4.94e-08
ENSG00000162366	PDZK1IP1	protein_coding	2637.1	2424.08	282.941	135.654	1369.94	-1.3831	0.214914	-7.09762	1.27e-12	1.36e-10
ENSG00000153246	PLA2R1	protein_coding	1086.97	942.837	346.256	315.335	672.85	-1.38421	0.151775	-9.09778	9.22e-20	1.66e-17
ENSG00000149289	ZC3H12C	protein_coding	4605.75	4746.01	1605.64	1650.45	3151.96	-1.38458	0.124517	-11.1143	1.07e-28	3.02e-26
ENSG00000128641	MYO1B	protein_coding	8215.76	8591.04	2744.33	3023.65	5643.7	-1.40417	0.124321	-11.2921	1.44e-29	4.33e-27
ENSG00000181634	TNFSF15	protein_coding	4635.5	4464.66	1522.54	1573.11	3048.95	-1.41367	0.125053	-11.2988	1.33e-29	4.11e-27
ENSG00000057149	SERPINB3	protein_coding	107.11	68.6613	5.93582	8.32961	47.5093	-1.41672	0.216392	-6.34645	2.2e-10	1.82e-08
ENSG00000197249	SERPINA1	protein_coding	1476.73	1002.29	416.497	308.195	800.929	-1.41931	0.172835	-8.20037	2.4e-16	3.46e-14
ENSG00000077150	NFKB2	protein_coding	944.158	880.875	316.577	246.318	596.982	-1.42491	0.158203	-8.98006	2.71e-19	4.68e-17
ENSG00000166394	CYB5R2	protein_coding	114.053	73.6853	8.90374	8.32961	51.2429	-1.43316	0.216957	-6.42025	1.36e-10	1.14e-08
ENSG00000008517	IL32	protein_coding	86.2834	65.312	4.94652	2.37989	39.7304	-1.43745	0.214696	-6.21349	5.18e-10	4.05e-08
ENSG00000179583	CIITA	protein_coding	209.262	164.117	38.5829	40.4581	113.105	-1.44109	0.206121	-6.89478	5.39e-12	5.56e-10
ENSG00000144810	COL8A1	protein_coding	1641.37	1886.51	603.475	512.866	1161.06	-1.44632	0.144961	-9.96209	2.23e-23	5.27e-21
ENSG00000144802	NFKBIZ	protein_coding	1619.55	1457.8	527.299	442.659	1011.83	-1.447	0.145914	-9.89918	4.2e-23	9.73e-21
ENSG00000116396	KCNC4	protein_coding	210.254	185.051	46.4973	32.1285	118.483	-1.50176	0.205493	-7.19327	6.33e-13	7.02e-11
ENSG00000156463	SH3RF2	protein_coding	903.496	922.741	269.091	267.737	590.766	-1.51785	0.150522	-10.0473	9.44e-24	2.27e-21
ENSG00000019186	CYP24A1	protein_coding	174.55	93.7813	17.8075	10.7095	74.2121	-1.51862	0.217117	-6.88886	5.62e-12	5.75e-10
ENSG00000105339	DENND3	protein_coding	1152.43	872.501	316.577	237.989	644.874	-1.51984	0.168032	-9.02035	1.87e-19	3.29e-17
ENSG00000070729	CNGB1	protein_coding	109.094	80.384	8.90374	4.75977	50.7854	-1.5249	0.21694	-6.70247	2.05e-11	1.96e-09
ENSG00000072274	TFRC	protein_coding	10487.9	9806.01	3096.52	3145.02	6633.86	-1.55473	0.121747	-12.7669	2.51e-37	9.87e-35
ENSG00000163131	CTSS	protein_coding	159.674	175.84	21.7647	34.5084	97.9467	-1.55483	0.210546	-7.24498	4.33e-13	4.88e-11
ENSG00000187908	DMBT1	protein_coding	245.957	182.539	31.6577	47.5977	126.938	-1.55628	0.206717	-7.42859	1.1e-13	1.26e-11
ENSG00000165474	GJB2	protein_coding	445.302	389.36	97.9411	110.665	260.817	-1.5606	0.178778	-8.65602	4.89e-18	7.73e-16
ENSG00000099998	GGT5	protein_coding	132.896	149.045	17.8075	21.419	80.292	-1.59626	0.213561	-7.26618	3.7e-13	4.21e-11
ENSG00000102837	OLFM4	protein_coding	1686	947.024	33.6363	19.0391	671.424	-1.60765	0.211797	-9.7521	1.81e-22	3.98e-20
ENSG00000115008	IL1A	protein_coding	3881.76	3942.17	1111.98	1154.25	2522.54	-1.61983	0.126616	-12.7819	2.07e-37	8.39e-35
ENSG00000163435	ELF3	protein_coding	254.883	300.603	54.4117	60.6871	167.646	-1.6238	0.194254	-8.23881	1.74e-16	2.54e-14
ENSG00000187957	DNER	protein_coding	1385.49	1204.92	382.861	292.726	816.501	-1.63742	0.156296	-10.4465	1.52e-25	4.03e-23
ENSG00000103044	HAS3	protein_coding	340.175	240.315	40.5615	65.4469	171.624	-1.6434	0.202481	-8.03126	9.65e-16	1.33e-13
ENSG00000012223	LTF	protein_coding	27698	17633.4	347.246	179.681	11464.6	-1.65583	0.211088	-11.5514	7.27e-31	2.36e-28
ENSG00000105246	EBI3	protein_coding	119.012	74.5227	3.95722	1.18994	49.6703	-1.68345	0.215962	-6.73818	1.6e-11	1.54e-09
ENSG00000163874	ZC3H12A	protein_coding	2034.11	1759.24	198.85	107.095	1024.82	-1.69266	0.21723	-8.29681	1.07e-16	1.61e-14
ENSG00000197520	FAM177B	protein_coding	262.817	170.816	35.6149	27.3687	124.154	-1.69851	0.209171	-7.96866	1.6e-15	2.17e-13
ENSG00000023445	BIRC3	protein_coding	25649	29174.4	6349.35	8036.88	17302.4	-1.71272	0.137282	-12.4767	1e-35	3.82e-33
ENSG00000196136	SERPINA3	protein_coding	224.138	268.784	48.4759	35.6983	144.274	-1.71359	0.201106	-8.35414	6.59e-17	1.01e-14
ENSG00000149573	MPZL2	protein_coding	6158.85	6253.21	1565.08	1736.13	3928.32	-1.7332	0.126102	-13.7361	6.17e-43	2.97e-40
ENSG00000163734	CXCL3	protein_coding	162.649	111.365	14.8396	5.94972	73.7009	-1.73343	0.216875	-7.65401	1.95e-14	2.41e-12
ENSG00000167703	SLC43A2	protein_coding	367.944	416.992	82.1122	78.5363	236.396	-1.75026	0.182361	-9.47144	2.76e-21	5.51e-19
ENSG00000125730	C3	protein_coding	81139.1	86471.4	23520.7	20320.7	52863	-1.75761	0.125215	-14.0376	9.17e-45	5.41e-42
ENSG00000184371	CSF1	protein_coding	817.213	844.032	205.775	173.732	510.188	-1.78509	0.15867	-11.1788	5.18e-29	1.49e-26
ENSG00000130066	SAT1	protein_coding	8418.08	7671.65	2010.27	2037.18	5034.3	-1.81092	0.124487	-14.5396	6.8e-48	4.41e-45
ENSG00000123610	TNFAIP6	protein_coding	117.028	104.667	3.95722	5.94972	57.9004	-1.82888	0.217229	-7.51343	5.76e-14	6.92e-12
ENSG00000184330	S100A7A	protein_coding	210.254	119.739	12.861	13.0894	88.9857	-1.82952	0.215999	-8.15232	3.57e-16	5.04e-14
ENSG00000006118	TMEM132A	protein_coding	407.615	376.8	83.1015	55.9274	230.861	-1.84194	0.188163	-9.64125	5.35e-22	1.1e-19
ENSG00000074410	CA12	protein_coding	4584.92	4030.09	1100.11	928.156	2660.82	-1.85009	0.137227	-13.4675	2.43e-41	1.05e-38
ENSG00000171236	LRG1	protein_coding	179.509	133.136	12.861	14.2793	84.9463	-1.86187	0.214564	-8.25688	1.5e-16	2.21e-14
ENSG00000162407	PLPP3	protein_coding	487.947	432.901	88.0481	85.6759	273.643	-1.87534	0.17804	-10.3883	2.8e-25	7.13e-23
ENSG00000185215	TNFAIP2	protein_coding	975.895	1030.76	222.593	210.62	609.966	-1.88957	0.152233	-12.3358	5.81e-35	2.15e-32
ENSG00000086696	HSD17B2	protein_coding	215.213	168.304	16.8182	21.419	105.438	-1.94374	0.210667	-8.83521	9.99e-19	1.64e-16
ENSG00000118515	SGK1	protein_coding	3197.44	2847.77	699.438	578.313	1830.74	-1.97092	0.140945	-13.9561	2.89e-44	1.56e-41
ENSG00000131459	GFPT2	protein_coding	575.222	719.269	124.652	105.905	381.262	-1.97792	0.173587	-11.2698	1.85e-29	5.46e-27
ENSG00000263528	IKBKE	protein_coding	433.4	398.571	77.1657	54.7374	240.969	-1.97837	0.186288	-10.4266	1.87e-25	4.86e-23
ENSG00000115919	KYNU	protein_coding	5753.22	4781.17	1199.04	984.083	3179.38	-1.99266	0.141887	-14.0306	1.01e-44	5.72e-42
ENSG00000134070	IRAK2	protein_coding	1049.29	936.976	204.786	145.173	584.055	-2.04922	0.165608	-12.2807	1.15e-34	4.15e-32
ENSG00000173918	C1QTNF1	protein_coding	179.509	159.093	9.89304	11.8994	90.0987	-2.09454	0.21354	-9.0311	1.7e-19	3.02e-17
ENSG00000112299	VNN1	protein_coding	3150.83	2985.93	591.604	605.681	1833.51	-2.11448	0.131771	-16.0062	1.16e-57	1.07e-54
ENSG00000125538	IL1B	protein_coding	934.241	993.077	181.043	152.313	565.168	-2.12293	0.158091	-13.3045	2.18e-40	9.13e-38
ENSG00000115009	CCL20	protein_coding	277.694	270.459	27.7005	30.9385	151.698	-2.16288	0.199779	-10.3716	3.34e-25	8.34e-23
ENSG00000268104	SLC6A14	protein_coding	502.824	749.413	77.1657	91.6257	355.257	-2.17052	0.185745	-11.5258	9.78e-31	3.1e-28
ENSG00000159167	STC1	protein_coding	247.941	346.656	19.7861	33.3184	161.925	-2.209	0.205263	-10.3508	4.15e-25	1.02e-22
ENSG00000133048	CHI3L1	protein_coding	2146.17	1631.96	333.395	258.218	1092.44	-2.22916	0.160502	-13.8275	1.74e-43	9.04e-41
ENSG00000064886	CHI3L2	protein_coding	877.71	557.664	102.888	67.8268	401.522	-2.22999	0.190716	-11.557	6.8e-31	2.26e-28
ENSG00000182326	C1S	protein_coding	2471.47	2378.03	458.048	322.475	1407.51	-2.24345	0.153318	-14.5803	3.75e-48	2.56e-45
ENSG00000166444	DENND2B	protein_coding	1441.03	1183.99	215.668	202.29	760.745	-2.24345	0.155262	-14.3403	1.22e-46	7.57e-44
ENSG00000085662	AKR1B1	protein_coding	10600	11794.7	2159.65	1552.88	6526.79	-2.24923	0.14681	-15.3163	5.95e-53	4.83e-50
ENSG00000197506	SLC28A3	protein_coding	908.455	796.304	131.577	124.944	490.32	-2.25647	0.162762	-13.6854	1.24e-42	5.56e-40
ENSG00000158125	XDH	protein_coding	2900.91	2516.19	483.77	391.491	1573.09	-2.28464	0.145643	-15.6317	4.43e-55	3.83e-52
ENSG00000064692	SNCAIP	protein_coding	445.302	361.728	33.6363	48.7877	222.363	-2.33312	0.193456	-11.6588	2.07e-31	7.07e-29
ENSG00000117594	HSD11B1	protein_coding	162.649	141.509	0	2.37989	76.6346	-2.37897	0.216806	-6.67406	2.49e-11	2.34e-09
ENSG00000159403	C1R	protein_coding	3114.14	3147.54	515.427	315.335	1773.11	-2.40623	0.163445	-14.6828	8.31e-49	5.99e-46
ENSG00000118503	TNFAIP3	protein_coding	2047.99	1888.19	291.845	271.307	1124.83	-2.4545	0.142499	-17.1084	1.28e-65	1.28e-62
ENSG00000108691	CCL2	protein_coding	335.216	325.723	30.6684	19.0391	177.662	-2.47506	0.199141	-11.6989	1.29e-31	4.53e-29
ENSG00000050730	TNIP3	protein_coding	255.875	247.013	15.8289	8.32961	131.762	-2.52433	0.208082	-10.8805	1.43e-27	3.94e-25
ENSG00000081041	CXCL2	protein_coding	691.259	621.301	78.155	49.9776	360.173	-2.55864	0.180536	-13.7863	3.08e-43	1.54e-40
ENSG00000112096	SOD2	protein_coding	169310	152785	22784.7	18077.6	90739.2	-2.65552	0.13487	-19.6964	2.32e-86	3.34e-83
ENSG00000173432	SAA1	protein_coding	26243	24763.3	3591.17	3006.99	14401.1	-2.66074	0.128994	-20.6204	1.8e-94	3.34e-91
ENSG00000206073	SERPINB4	protein_coding	264.801	204.309	4.94652	2.37989	119.109	-2.75028	0.213017	-9.70112	2.98e-22	6.31e-20
ENSG00000093134	VNN3	protein_coding	467.12	495.701	39.5722	24.9888	256.846	-2.77196	0.190202	-13.7324	6.49e-43	3.01e-40
ENSG00000231574	LINC02015	lncRNA	556.379	686.613	41.5508	49.9776	333.63	-2.82119	0.183287	-14.72	4.8e-49	3.66e-46
ENSG00000148346	LCN2	protein_coding	2255.27	3473.26	242.38	243.938	1553.71	-2.90781	0.166162	-17.3895	9.92e-68	1.17e-64
ENSG00000163220	S100A9	protein_coding	82304.4	69558.1	8341.81	7068.27	41818.2	-2.95148	0.133342	-22.1393	1.32e-108	3.44e-105
ENSG00000138821	SLC39A8	protein_coding	9514.97	10515.2	992.272	1015.02	5509.37	-3.00733	0.126289	-23.7616	8.34e-125	2.71e-121
ENSG00000143546	S100A8	protein_coding	35255.2	27261.1	3039.14	2297.78	16963.3	-3.05627	0.149681	-20.4276	9.5e-93	1.54e-89
ENSG00000108342	CSF3	protein_coding	961.018	982.192	74.1978	53.5475	517.739	-3.12357	0.169981	-17.6552	9.28e-70	1.2e-66
ENSG00000124102	PI3	protein_coding	1945.84	2229.82	169.171	152.313	1124.29	-3.16841	0.149893	-20.7915	5.17e-96	1.12e-92
ENSG00000134339	SAA2	protein_coding	6121.16	5315.39	396.711	418.86	3063.03	-3.38688	0.135443	-24.8419	3.16e-136	2.05e-132
ENSG00000169429	CXCL8	protein_coding	3638.78	3704.36	243.369	201.1	1946.9	-3.54158	0.141294	-24.7244	5.85e-135	2.53e-131
ENSG00000143556	S100A7	protein_coding	1023.5	743.552	22.754	33.3184	455.781	-3.55029	0.187773	-17.2826	6.36e-67	6.88e-64
ENSG00000163739	CXCL1	protein_coding	10226.1	9536.39	494.652	361.743	5154.71	-3.94319	0.143961	-27.2159	4.22e-163	5.47e-159

## Sheet: WT_IR_VS_WT
ENSEMBL_ID	Gene_symbol	Category	WT_1	WT_2	WT_IR_1	WT_IR_2	BaseMean	Log2FoldChange	LfcSE	Stat	Pvalue	Padj
ENSG00000148346	LCN2	protein_coding	13.5008	10.0091	2568.52	3976.47	1642.13	7.15736	0.242248	24.6621	2.73e-134	1.63e-131
ENSG00000012223	LTF	protein_coding	107.106	85.0773	31545.2	20188.1	12981.4	6.84054	0.28695	23.6733	6.79e-124	3.35e-121
ENSG00000143556	S100A7	protein_coding	0.900051	3.00273	1165.66	851.278	505.211	6.59783	0.304047	12.2299	2.15e-34	1.15e-32
ENSG00000093134	VNN3	protein_coding	3.60021	4.00364	532.003	567.519	276.781	5.60678	0.298927	13.3279	1.59e-40	1.08e-38
ENSG00000124102	PI3	protein_coding	38.7022	47.0428	2216.11	2552.88	1213.68	5.51677	0.173225	30.408	4.3e-203	5.67e-200
ENSG00000181634	TNFSF15	protein_coding	120.607	91.0828	5279.37	5111.5	2650.64	5.46251	0.129849	41.3161	0	0
ENSG00000134339	SAA2	protein_coding	166.51	159.145	6971.39	6085.49	3345.63	5.20484	0.120558	42.7234	0	0
ENSG00000163739	CXCL1	protein_coding	373.521	373.339	11646.5	10918	5827.84	4.84749	0.0965711	49.9983	0	0
ENSG00000133048	CHI3L1	protein_coding	72.0041	71.0646	2444.28	1868.4	1113.94	4.69462	0.166653	27.5864	1.62e-167	1.39e-164
ENSG00000268104	SLC6A14	protein_coding	18.001	22.02	572.666	857.989	367.669	4.6064	0.245435	17.5252	9.21e-69	1.44e-66
ENSG00000184330	S100A7A	protein_coding	0.900051	0	239.458	137.086	94.3611	4.51388	0.366572	5.91293	3.36e-09	3e-08
ENSG00000169429	CXCL8	protein_coding	193.511	200.182	4144.2	4241.05	2194.74	4.32687	0.113287	37.926	0	0
ENSG00000162366	PDZK1IP1	protein_coding	144.008	146.133	3003.39	2775.28	1517.2	4.20879	0.126863	32.8679	6.32e-237	9.6e-234
ENSG00000154258	ABCA9	protein_coding	36.0021	49.0446	821.16	1011.37	479.395	4.15152	0.197854	20.3465	4.99e-92	1.25e-89
ENSG00000197506	SLC28A3	protein_coding	45.9026	48.0437	1034.64	911.673	510.065	4.12787	0.185511	21.6245	1.06e-103	3.42e-101
ENSG00000108691	CCL2	protein_coding	15.3009	13.0118	381.777	372.914	195.751	4.1195	0.263441	14.3581	9.47e-47	7.67e-45
ENSG00000112299	VNN1	protein_coding	193.511	218.198	3588.48	3418.53	1854.68	4.00575	0.116872	34.0702	2.04e-254	4.03e-251
ENSG00000064886	CHI3L2	protein_coding	15.3009	25.0227	999.624	638.459	419.602	3.95163	0.349494	11.0777	1.61e-28	6.61e-27
ENSG00000102837	OLFM4	protein_coding	28.8016	41.0373	1920.18	1084.23	768.562	3.88583	0.360562	10.8138	2.96e-27	1.13e-25
ENSG00000173432	SAA1	protein_coding	2100.72	1829.66	29888.2	28351	15542.4	3.84234	0.0889598	43.1711	0	0
ENSG00000117594	HSD11B1	protein_coding	4.50026	6.00546	185.241	162.011	89.4395	3.79788	0.33185	9.73411	2.16e-22	6.07e-21
ENSG00000174059	CD34	protein_coding	0	2.00182	99.3976	120.789	55.5472	3.7802	0.376496	6.34682	2.2e-10	2.26e-09
ENSG00000182326	C1S	protein_coding	187.211	193.176	2814.76	2722.56	1479.43	3.7794	0.119659	31.3929	2.53e-216	3.56e-213
ENSG00000182463	TSHZ2	protein_coding	31.5018	24.0218	508.283	458.233	255.51	3.74731	0.228283	15.7649	5.42e-56	5.73e-54
ENSG00000159403	C1R	protein_coding	260.115	250.227	3546.69	3603.55	1915.15	3.73733	0.110277	33.7425	1.38e-249	2.48e-246
ENSG00000206073	SERPINB4	protein_coding	16.2009	8.00728	301.581	233.91	139.925	3.72022	0.29118	11.8074	3.58e-32	1.69e-30
ENSG00000240409	MTATP8P1	unprocessed_pseudogene	2.70015	7.00637	182.982	132.293	81.2454	3.66779	0.342956	9.12556	7.14e-20	1.7e-18
ENSG00000231574	LINC02015	lncRNA	47.7027	48.0437	633.66	786.09	378.874	3.63973	0.199053	17.8744	1.87e-71	3.23e-69
ENSG00000165507	DEPP1	protein_coding	3.60021	6.00546	154.744	140.921	76.3177	3.62533	0.341291	9.04457	1.5e-19	3.49e-18
ENSG00000162407	PLPP3	protein_coding	43.2025	28.0255	555.723	495.62	280.643	3.56259	0.21875	15.8178	2.35e-56	2.51e-54
ENSG00000143546	S100A8	protein_coding	3005.27	2893.63	40152.1	31210.7	19315.4	3.53484	0.106509	33.1791	2.15e-241	3.55e-238
ENSG00000134321	RSAD2	protein_coding	5.40031	8.00728	118.599	239.662	92.9172	3.51918	0.342312	9.24611	2.33e-20	5.79e-19
ENSG00000136235	GPNMB	protein_coding	10.8006	8.00728	264.307	152.425	108.885	3.51673	0.320768	10.083	6.57e-24	2.1e-22
ENSG00000070729	CNGB1	protein_coding	3.60021	1.00091	124.247	92.0301	55.2196	3.4861	0.370278	7.41743	1.19e-13	1.72e-12
ENSG00000105246	EBI3	protein_coding	2.70015	2.00182	135.542	85.3196	56.3909	3.48115	0.371434	7.4195	1.18e-13	1.7e-12
ENSG00000166394	CYB5R2	protein_coding	4.50026	1.00091	129.895	84.3609	54.9392	3.36051	0.370974	7.45021	9.32e-14	1.36e-12
ENSG00000162772	ATF3	protein_coding	20.7012	12.0109	225.904	271.297	132.478	3.34276	0.281353	11.274	1.76e-29	7.57e-28
ENSG00000019186	CYP24A1	protein_coding	7.20041	6.00546	198.795	107.368	79.8424	3.33563	0.344809	8.7503	2.13e-18	4.52e-17
ENSG00000187608	ISG15	protein_coding	6.30036	8.00728	102.786	225.282	85.5939	3.32127	0.347377	8.74494	2.23e-18	4.73e-17
ENSG00000280241	AC079298.3	lncRNA	0.900051	2.00182	82.4548	79.5677	41.2311	3.2695	0.384439	6.29274	3.12e-10	3.14e-09
ENSG00000076641	PAG1	protein_coding	35.102	39.0355	449.548	417.97	235.414	3.26394	0.219974	14.468	1.93e-47	1.6e-45
ENSG00000111335	OAS2	protein_coding	28.8016	30.0273	621.235	1329.64	502.427	3.2632	0.383761	8.67197	4.25e-18	8.79e-17
ENSG00000160862	AZGP1	protein_coding	88.205	128.116	1007.53	1290.34	628.548	3.25043	0.175166	18.4088	1.12e-75	2.08e-73
ENSG00000112096	SOD2	protein_coding	18718.4	19145.4	192827	174920	101403	3.24865	0.0796429	40.7886	0	0
ENSG00000111181	SLC6A12	protein_coding	0	1.00091	65.5121	73.8158	35.0822	3.23777	0.394825	4.82934	1.37e-06	8.64e-06
ENSG00000023445	BIRC3	protein_coding	3191.58	3329.03	29211.6	33401.2	17283.3	3.22528	0.0883649	36.4913	1.53e-291	4.31e-288
ENSG00000158406	H4C8	protein_coding	21.6012	19.0173	238.328	284.718	140.916	3.21122	0.268073	11.4908	1.47e-30	6.5e-29
ENSG00000164188	RANBP3L	protein_coding	0.900051	0	81.3253	56.5602	34.6964	3.19096	0.396431	4.80255	1.57e-06	9.79e-06
ENSG00000115602	IL1RL1	protein_coding	9.00051	12.0109	212.349	130.376	90.9342	3.17777	0.323335	9.19792	3.65e-20	8.9e-19
ENSG00000163220	S100A9	protein_coding	9155.32	9736.85	93736.5	79635.7	48066.1	3.15801	0.0912444	34.608	1.92e-262	4.21e-259
ENSG00000113494	PRLR	protein_coding	15.3009	7.00637	153.614	187.895	90.9541	3.15332	0.314598	9.3977	5.58e-21	1.44e-19
ENSG00000163218	PGLYRP4	protein_coding	0.900051	1.00091	60.994	80.5263	35.8553	3.15164	0.392582	5.59751	2.17e-08	1.76e-07
ENSG00000259828	AL355596.1	lncRNA	10.8006	6.00546	172.816	117.914	76.884	3.13931	0.333851	8.69303	3.53e-18	7.35e-17
ENSG00000105499	PLA2G4C	protein_coding	0	0	58.735	61.3534	30.0221	3.13284	0.401381	5.54424	2.95e-08	2.35e-07
ENSG00000198535	C2CD4A	protein_coding	5.40031	6.00546	128.765	97.782	59.4882	3.10879	0.35153	7.943	1.97e-15	3.34e-14
ENSG00000198868	MTND4LP30	processed_pseudogene	59.4034	78.071	1221.01	765.959	531.111	3.10058	0.321838	9.59625	8.29e-22	2.24e-20
ENSG00000285744	AC083837.1	lncRNA	8.10046	3.00273	125.377	96.8233	58.3258	3.06851	0.354756	7.7928	6.55e-15	1.05e-13
ENSG00000163564	PYHIN1	protein_coding	8.10046	5.00455	140.06	94.906	62.0178	3.02906	0.34967	7.91899	2.39e-15	4.01e-14
ENSG00000163131	CTSS	protein_coding	18.9011	13.0118	181.852	201.316	103.77	3.0106	0.292018	9.84771	7.01e-23	2.06e-21
ENSG00000243649	CFB	protein_coding	9.00051	14.0127	162.651	143.797	82.3652	3.00854	0.315653	8.97705	2.78e-19	6.34e-18
ENSG00000166396	SERPINB7	protein_coding	11.7007	13.0118	175.075	145.714	86.3755	3.00617	0.310398	9.15319	5.53e-20	1.33e-18
ENSG00000138411	HECW2	protein_coding	10.8006	25.0227	197.666	221.447	113.734	3.0041	0.291825	9.89068	4.57e-23	1.36e-21
ENSG00000135218	CD36	protein_coding	11.7007	12.0109	228.163	114.079	91.4883	3.00299	0.329568	8.65944	4.74e-18	9.79e-17
ENSG00000121858	TNFSF10	protein_coding	44.1025	39.0355	372.741	426.598	220.619	2.99907	0.221182	13.2956	2.45e-40	1.64e-38
ENSG00000253522	MIR3142HG	lncRNA	0.900051	0	58.735	56.5602	29.0488	2.97579	0.400407	4.60604	4.1e-06	2.42e-05
ENSG00000134326	CMPK2	protein_coding	3.60021	7.00637	66.6416	143.797	55.2613	2.91591	0.370236	7.19704	6.15e-13	8.29e-12
ENSG00000111728	ST8SIA1	protein_coding	18.001	17.0155	196.536	182.143	103.424	2.9118	0.28751	9.72517	2.36e-22	6.56e-21
ENSG00000153292	ADGRF1	protein_coding	95.4055	90.0819	701.431	826.353	428.318	2.89833	0.173133	16.599	7.09e-62	9.34e-60
ENSG00000162645	GBP2	protein_coding	268.215	272.247	2088.48	2069.72	1174.67	2.88198	0.117501	24.4571	4.23e-132	2.39e-129
ENSG00000149131	SERPING1	protein_coding	2.70015	7.00637	79.0663	100.658	47.3577	2.87726	0.367399	7.0527	1.75e-12	2.26e-11
ENSG00000186472	PCLO	protein_coding	11.7007	18.0164	143.449	191.729	91.2238	2.87637	0.307177	8.96197	3.19e-19	7.24e-18
ENSG00000029534	ANK1	protein_coding	59.4034	70.0637	513.931	556.015	299.853	2.86749	0.193431	14.6468	1.41e-48	1.21e-46
ENSG00000123610	TNFAIP6	protein_coding	9.90057	11.01	133.283	119.831	68.5061	2.82377	0.32709	8.14518	3.79e-16	6.83e-15
ENSG00000196542	SPTSSB	protein_coding	4.50026	2.00182	83.5844	64.2293	38.5789	2.80668	0.381179	6.4542	1.09e-10	1.16e-09
ENSG00000197520	FAM177B	protein_coding	32.4019	20.0182	299.322	195.564	136.827	2.77987	0.278998	9.72721	2.31e-22	6.45e-21
ENSG00000050730	TNIP3	protein_coding	35.102	34.0309	291.416	282.801	160.837	2.75489	0.240443	11.225	3.07e-29	1.3e-27
ENSG00000225790	AC007953.1	lncRNA	0.900051	3.00273	53.0874	67.1053	31.0239	2.73831	0.394169	5.77969	7.48e-09	6.46e-08
ENSG00000153246	PLA2R1	protein_coding	151.209	174.158	1237.95	1079.44	660.689	2.73774	0.148007	18.4169	9.61e-76	1.81e-73
ENSG00000188089	PLA2G4E	protein_coding	3.60021	4.00364	86.9729	60.3947	38.7429	2.72451	0.379784	6.41387	1.42e-10	1.5e-09
ENSG00000240038	AMY2B	protein_coding	34.202	49.0446	344.503	313.477	185.307	2.71758	0.233075	11.4691	1.89e-30	8.33e-29
ENSG00000228509	AC006460.1	lncRNA	2.70015	6.00546	68.9006	82.4436	40.0125	2.70882	0.375859	6.50778	7.63e-11	8.31e-10
ENSG00000165029	ABCA1	protein_coding	19.8011	11.01	182.982	130.376	86.0423	2.70797	0.313011	8.33463	7.77e-17	1.49e-15
ENSG00000026751	SLAMF7	protein_coding	27.0015	24.0218	196.536	235.827	120.847	2.68888	0.269457	9.72851	2.28e-22	6.4e-21
ENSG00000144802	NFKBIZ	protein_coding	279.016	240.218	1844.5	1669	1008.19	2.6862	0.128574	20.8375	1.98e-96	5.43e-94
ENSG00000163221	S100A12	protein_coding	1.8001	4.00364	68.9006	59.4361	33.5351	2.68451	0.387647	6.05244	1.43e-09	1.33e-08
ENSG00000163734	CXCL3	protein_coding	17.101	15.0136	185.241	127.5	86.2139	2.68301	0.309383	8.36559	5.98e-17	1.15e-15
ENSG00000156042	CFAP70	protein_coding	12.6007	16.0146	125.377	155.301	77.3231	2.67592	0.314009	8.18196	2.79e-16	5.08e-15
ENSG00000179817	MRGPRX4	protein_coding	9.00051	9.00819	116.34	93.9474	57.0741	2.67378	0.342684	7.3593	1.85e-13	2.62e-12
ENSG00000171817	ZNF540	protein_coding	10.8006	14.0127	124.247	126.541	68.9004	2.66087	0.322341	7.88559	3.13e-15	5.18e-14
ENSG00000108381	ASPA	protein_coding	19.8011	23.0209	162.651	208.985	103.614	2.66067	0.286187	9.03404	1.65e-19	3.83e-18
ENSG00000138061	CYP1B1	protein_coding	1638.09	1607.46	9203.32	11996.5	6111.34	2.65583	0.11248	23.6032	3.57e-123	1.68e-120
ENSG00000133710	SPINK5	protein_coding	53.103	57.0519	450.678	355.658	229.123	2.65105	0.216534	12.0964	1.1e-33	5.66e-32
ENSG00000256069	A2MP1	transcribed_unprocessed_pseudogene	4.50026	3.00273	86.9729	54.6429	37.2797	2.64903	0.383139	6.22658	4.77e-10	4.7e-09
ENSG00000146674	IGFBP3	protein_coding	6.30036	7.00637	71.1597	107.368	47.9587	2.64705	0.362148	6.81499	9.43e-12	1.13e-10
ENSG00000166257	SCN3B	protein_coding	14.4008	11.01	116.34	136.128	69.4698	2.63518	0.322339	7.82509	5.07e-15	8.23e-14
ENSG00000162706	CADM3	protein_coding	14.4008	17.0155	120.858	173.515	81.4475	2.63116	0.312859	8.11517	4.85e-16	8.69e-15
ENSG00000181690	PLAG1	protein_coding	13.5008	17.0155	123.117	155.301	77.2336	2.60003	0.312832	8.01249	1.12e-15	1.95e-14
ENSG00000127954	STEAP4	protein_coding	2.70015	4.00364	63.253	62.312	33.0672	2.59757	0.386008	5.99977	1.98e-09	1.81e-08
ENSG00000275395	FCGBP	protein_coding	1.8001	1.00091	51.9578	47.9323	25.6728	2.58887	0.400864	5.25336	1.49e-07	1.08e-06
ENSG00000086696	HSD17B2	protein_coding	27.0015	30.0273	245.105	192.688	123.706	2.57412	0.267214	9.43208	4.02e-21	1.04e-19
ENSG00000285108	AC103718.1	lncRNA	4.50026	4.00364	58.735	77.6504	36.2223	2.57228	0.380316	6.15953	7.3e-10	7.08e-09
ENSG00000119922	IFIT2	protein_coding	63.9037	83.0755	425.828	566.56	284.842	2.56932	0.207479	12.2796	1.17e-34	6.29e-33
ENSG00000258590	NBEAP1	transcribed_unprocessed_pseudogene	45.0026	48.0437	306.099	340.32	184.866	2.56325	0.225672	11.2026	3.96e-29	1.66e-27
ENSG00000134070	IRAK2	protein_coding	185.411	177.161	1195.03	1072.73	657.582	2.56103	0.142299	17.933	6.52e-72	1.17e-69
ENSG00000273802	H2BC8	protein_coding	7.20041	7.00637	75.6777	92.9887	45.7183	2.54924	0.359869	6.64452	3.04e-11	3.45e-10
ENSG00000226380	AC016831.1	lncRNA	7.20041	3.00273	65.5121	80.5263	39.0604	2.5416	0.375302	6.25767	3.91e-10	3.91e-09
ENSG00000148965	SAA4	protein_coding	9.00051	8.00728	99.3976	85.3196	50.4312	2.54069	0.350265	6.85983	6.89e-12	8.34e-11
ENSG00000173918	C1QTNF1	protein_coding	31.5018	18.0164	204.443	182.143	109.026	2.53704	0.281322	8.81275	1.22e-18	2.64e-17
ENSG00000182836	PLCXD3	protein_coding	0.900051	2.00182	55.3464	42.1805	25.1072	2.53422	0.402032	5.18388	2.17e-07	1.54e-06
ENSG00000263327	TAPT1-AS1	lncRNA	8.10046	12.0109	101.657	99.6993	55.3668	2.5315	0.341476	7.05981	1.67e-12	2.16e-11
ENSG00000042832	TG	protein_coding	28.8016	34.0309	232.681	218.571	128.521	2.52244	0.257536	9.6087	7.35e-22	2e-20
ENSG00000250328	MGC32805	lncRNA	3.60021	5.00455	56.4759	75.7331	35.2034	2.52202	0.38189	6.0409	1.53e-09	1.43e-08
ENSG00000089847	ANKRD24	protein_coding	0	3.00273	42.9217	55.6015	25.3815	2.51828	0.402643	5.17915	2.23e-07	1.57e-06
ENSG00000278626	AC023310.4	lncRNA	2.70015	5.00455	59.8645	65.188	33.1893	2.51717	0.38491	5.93349	2.97e-09	2.67e-08
ENSG00000140465	CYP1A1	protein_coding	5.40031	12.0109	75.6777	115.038	52.0316	2.51563	0.356963	6.70213	2.05e-11	2.37e-10
ENSG00000140450	ARRDC4	protein_coding	191.711	197.179	961.22	1414	691.029	2.49521	0.169515	14.6769	9.06e-49	7.85e-47
ENSG00000261040	WFDC21P	transcribed_unitary_pseudogene	41.4024	37.0337	250.753	278.008	151.799	2.48189	0.241623	10.1157	4.71e-24	1.51e-22
ENSG00000198734	F5	protein_coding	115.207	135.123	855.045	664.342	442.429	2.47661	0.175323	14.0597	6.72e-45	5.25e-43
ENSG00000134242	PTPN22	protein_coding	7.20041	13.0118	92.6205	102.575	53.852	2.4742	0.345006	6.84916	7.43e-12	8.96e-11
ENSG00000120327	PCDHB14	protein_coding	88.205	80.0728	499.247	508.083	293.902	2.43867	0.185819	13.0286	8.42e-39	5.18e-37
ENSG00000140545	MFGE8	protein_coding	1499.49	1453.32	8137.05	8052.63	4785.62	2.42822	0.0847421	28.6439	1.91e-180	2.1e-177
ENSG00000177409	SAMD9L	protein_coding	18.9011	21.0191	207.831	496.579	186.083	2.41931	0.399256	6.20403	5.5e-10	5.4e-09
ENSG00000185745	IFIT1	protein_coding	32.4019	38.0346	341.115	813.891	306.361	2.41752	0.397301	6.2496	4.12e-10	4.1e-09
ENSG00000048052	HDAC9	protein_coding	55.8032	53.0482	293.675	373.872	194.1	2.39963	0.225119	10.5485	5.16e-26	1.84e-24
ENSG00000184678	H2BC21	protein_coding	84.6048	76.0692	417.922	527.256	276.463	2.3941	0.199151	11.9358	7.7e-33	3.74e-31
ENSG00000085662	AKR1B1	protein_coding	2493.14	2287.08	12072.3	13503.5	7589	2.38934	0.0909874	26.2547	6.32e-152	4.31e-149
ENSG00000240875	LINC00886	lncRNA	40.5023	36.0328	238.328	245.414	140.069	2.38676	0.246019	9.5597	1.18e-21	3.15e-20
ENSG00000116183	PAPPA2	protein_coding	6.30036	10.0091	51.9578	128.459	49.1815	2.37843	0.373103	6.11688	9.54e-10	9.11e-09
ENSG00000168016	TRANK1	protein_coding	162.909	147.134	779.368	943.308	508.18	2.37535	0.160075	14.7844	1.85e-49	1.64e-47
ENSG00000270344	POC1B-AS1	lncRNA	12.6007	14.0127	116.34	97.782	60.184	2.36383	0.329941	6.92069	4.49e-12	5.56e-11
ENSG00000158373	H2BC5	protein_coding	74.7043	95.0864	454.066	510.959	283.704	2.36184	0.193468	12.1267	7.63e-34	3.95e-32
ENSG00000179826	MRGPRX3	protein_coding	20.7012	26.0237	175.075	144.756	91.639	2.35656	0.290108	7.94934	1.88e-15	3.17e-14
ENSG00000160179	ABCG1	protein_coding	189.011	188.171	1148.72	892.5	604.601	2.34178	0.156823	14.89	3.83e-50	3.45e-48
ENSG00000178573	MAF	protein_coding	0.900051	3.00273	54.2169	37.3872	23.8767	2.34099	0.40306	5.08068	3.76e-07	2.57e-06
ENSG00000178538	CA8	protein_coding	27.0015	14.0127	120.858	175.432	84.3263	2.32821	0.311813	7.30224	2.83e-13	3.94e-12
ENSG00000111885	MAN1A1	protein_coding	24.3014	25.0227	164.91	157.218	92.863	2.31854	0.283975	7.99866	1.26e-15	2.16e-14
ENSG00000196091	MYBPC1	protein_coding	4.50026	3.00273	64.3825	45.0564	29.2355	2.31578	0.391735	5.4498	5.04e-08	3.89e-07
ENSG00000142973	CYP4B1	protein_coding	182.71	171.156	910.392	950.019	553.569	2.31533	0.145681	15.8424	1.59e-56	1.7e-54
ENSG00000185885	IFITM1	protein_coding	45.9026	39.0355	184.111	354.699	155.937	2.31507	0.275399	8.31542	9.14e-17	1.74e-15
ENSG00000108771	DHX58	protein_coding	7.20041	10.0091	65.5121	93.9474	44.1672	2.30654	0.361577	6.10119	1.05e-09	1e-08
ENSG00000128872	TMOD2	protein_coding	140.408	162.147	789.533	793.759	471.462	2.30024	0.155562	14.7325	3.99e-49	3.5e-47
ENSG00000181333	HEPHL1	protein_coding	3.60021	1.00091	47.4398	44.0977	24.0347	2.29414	0.401229	5.1048	3.31e-07	2.28e-06
ENSG00000147697	GSDMC	protein_coding	46.8027	48.0437	283.509	259.793	159.537	2.29137	0.232911	9.72775	2.3e-22	6.43e-21
ENSG00000171587	DSCAM	protein_coding	16.2009	19.0173	140.06	108.327	70.9014	2.29087	0.314926	7.08918	1.35e-12	1.77e-11
ENSG00000198888	MT-ND1	protein_coding	54598	60635.1	293866	279061	172040	2.29076	0.0815209	28.1001	9.78e-174	9.66e-171
ENSG00000180573	H2AC6	protein_coding	369.021	351.319	1564.38	2137.78	1105.63	2.28711	0.143906	15.8712	1e-56	1.08e-54
ENSG00000235568	NFAM1	protein_coding	7.20041	1.00091	55.3464	58.4775	30.5063	2.27845	0.391686	5.41917	5.99e-08	4.56e-07
ENSG00000254860	TMEM9B-AS1	lncRNA	39.6023	39.0355	216.868	240.62	134.031	2.27595	0.24867	9.03217	1.68e-19	3.89e-18
ENSG00000089127	OAS1	protein_coding	323.118	322.293	1529.37	2263.36	1109.54	2.27366	0.256479	8.85694	8.22e-19	1.79e-17
ENSG00000174938	SEZ6L2	protein_coding	11.7007	10.0091	91.491	84.3609	49.3904	2.27337	0.345942	6.3273	2.49e-10	2.55e-09
ENSG00000177675	CD163L1	protein_coding	9.90057	6.00546	88.1024	62.312	41.5801	2.26892	0.366503	5.91611	3.3e-09	2.95e-08
ENSG00000109846	CRYAB	protein_coding	3.60021	2.00182	56.4759	39.3045	25.3456	2.26797	0.399068	5.16535	2.4e-07	1.69e-06
ENSG00000117707	PROX1	protein_coding	3.60021	1.00091	39.5331	50.8083	23.7356	2.2674	0.402024	5.0542	4.32e-07	2.93e-06
ENSG00000172361	CFAP53	protein_coding	15.3009	16.0146	111.822	108.327	62.8662	2.25583	0.321661	6.81737	9.27e-12	1.11e-10
ENSG00000283646	LINC02009	lncRNA	35.102	29.0264	177.334	203.233	111.174	2.24869	0.267696	8.27148	1.32e-16	2.48e-15
ENSG00000116574	RHOU	protein_coding	117.007	95.0864	580.572	519.587	328.063	2.24793	0.181279	12.3386	5.62e-35	3.05e-33
ENSG00000156804	FBXO32	protein_coding	342.92	302.275	1457.08	1728.44	957.678	2.24135	0.132509	16.8881	5.5e-64	7.77e-62
ENSG00000163874	ZC3H12A	protein_coding	495.028	385.35	2316.64	2014.12	1302.78	2.23619	0.130382	17.1321	8.55e-66	1.25e-63
ENSG00000089041	P2RX7	protein_coding	10.8006	11.01	79.0663	92.0301	48.2267	2.23301	0.347769	6.19138	5.96e-10	5.83e-09
ENSG00000230487	PSMG3-AS1	lncRNA	12.6007	17.0155	101.657	106.41	59.4207	2.22879	0.328074	6.60185	4.06e-11	4.54e-10
ENSG00000124107	SLPI	protein_coding	1120.56	1122.02	4808.36	5977.16	3257.03	2.22495	0.109824	20.2509	3.49e-91	8.51e-89
ENSG00000135842	NIBAN1	protein_coding	0	2.00182	27.1084	48.891	19.5003	2.22401	0.40922	4.47039	7.81e-06	4.42e-05
ENSG00000187372	PCDHB13	protein_coding	23.4013	24.0218	136.672	153.383	84.3696	2.21248	0.292246	7.42437	1.13e-13	1.64e-12
ENSG00000285820	AL157829.1	lncRNA	42.3024	41.0373	221.386	237.744	135.617	2.21203	0.245835	8.89065	6.08e-19	1.34e-17
ENSG00000172915	NBEA	protein_coding	104.406	116.106	529.744	573.271	330.882	2.21144	0.176224	12.4896	8.5e-36	4.73e-34
ENSG00000164742	ADCY1	protein_coding	9.90057	10.0091	70.0301	90.1128	45.0131	2.21057	0.355106	5.99421	2.04e-09	1.87e-08
ENSG00000166444	DENND2B	protein_coding	315.018	306.278	1641.19	1355.53	904.503	2.20664	0.13372	16.4758	5.48e-61	6.98e-59
ENSG00000136367	ZFHX2	protein_coding	25.2014	21.0191	146.837	134.211	81.8171	2.19	0.295285	7.27318	3.51e-13	4.85e-12
ENSG00000154930	ACSS1	protein_coding	9.90057	7.00637	91.491	56.5602	41.2395	2.18507	0.368117	5.70704	1.15e-08	9.62e-08
ENSG00000078487	ZCWPW1	protein_coding	14.4008	27.0246	115.211	145.714	75.5876	2.17699	0.31368	6.80423	1.02e-11	1.21e-10
ENSG00000166535	A2ML1	protein_coding	2.70015	6.00546	66.6416	40.2632	28.9026	2.17631	0.3935	5.20284	1.96e-07	1.4e-06
ENSG00000079385	CEACAM1	protein_coding	17.101	22.02	119.729	123.665	70.6288	2.17141	0.309645	6.86045	6.86e-12	8.31e-11
ENSG00000180354	MTURN	protein_coding	158.409	145.132	742.094	710.357	438.998	2.17028	0.157225	13.7572	4.61e-43	3.42e-41
ENSG00000115271	GCA	protein_coding	11.7007	9.00819	67.7711	92.0301	45.1275	2.16243	0.355683	5.87146	4.32e-09	3.82e-08
ENSG00000123095	BHLHE41	protein_coding	15.3009	19.0173	125.377	96.8233	64.1295	2.16082	0.322429	6.54564	5.92e-11	6.52e-10
ENSG00000123700	KCNJ2	protein_coding	3.60021	4.00364	46.3103	48.891	25.7013	2.15499	0.394917	5.08131	3.75e-07	2.57e-06
ENSG00000107201	DDX58	protein_coding	229.513	251.228	927.335	1354.57	690.661	2.15164	0.167	12.8599	7.56e-38	4.54e-36
ENSG00000144452	ABCA12	protein_coding	2070.12	2057.87	9299.32	9312.29	5684.9	2.15087	0.0817868	26.2928	2.32e-152	1.63e-149
ENSG00000130487	KLHDC7B	protein_coding	1.8001	1.00091	29.3675	44.0977	19.0666	2.14975	0.408258	4.56959	4.89e-06	2.86e-05
ENSG00000128965	CHAC1	protein_coding	12.6007	6.00546	75.6777	73.8158	42.0249	2.1479	0.36214	5.71569	1.09e-08	9.18e-08
ENSG00000113504	SLC12A7	protein_coding	107.106	106.096	622.365	425.639	315.302	2.14635	0.20119	10.6228	2.33e-26	8.42e-25
ENSG00000176945	MUC20	protein_coding	4.50026	4.00364	42.9217	56.5602	26.9964	2.14173	0.392898	5.11228	3.18e-07	2.2e-06
ENSG00000158186	MRAS	protein_coding	98.1056	109.099	487.952	500.414	298.893	2.13938	0.181022	11.7618	6.14e-32	2.86e-30
ENSG00000224259	LINC01133	lncRNA	32.4019	28.0255	138.931	201.316	100.168	2.13626	0.284896	7.39171	1.45e-13	2.07e-12
ENSG00000203709	MIR29B2CHG	lncRNA	247.514	305.278	1225.53	1304.72	770.759	2.13439	0.136735	15.583	9.5e-55	9.93e-53
ENSG00000160323	ADAMTS13	protein_coding	2.70015	6.00546	49.6988	49.8496	27.0635	2.13091	0.392974	5.09698	3.45e-07	2.37e-06
ENSG00000257017	HP	protein_coding	1.8001	10.0091	49.6988	71.8985	33.3516	2.12977	0.388817	5.24433	1.57e-07	1.13e-06
ENSG00000182871	COL18A1	protein_coding	10.8006	11.01	103.916	61.3534	46.7699	2.12904	0.357794	5.77098	7.88e-09	6.78e-08
ENSG00000196549	MME	protein_coding	324.019	363.33	1661.52	1458.1	951.743	2.12838	0.127841	16.6261	4.51e-62	5.98e-60
ENSG00000157111	TMEM171	protein_coding	9.00051	10.0091	86.9729	61.3534	41.834	2.12736	0.362065	5.67159	1.41e-08	1.17e-07
ENSG00000125730	C3	protein_coding	21674.1	21624.7	92409.3	98999.4	58676.9	2.12562	0.0762291	27.8841	4.16e-171	3.74e-168
ENSG00000101605	MYOM1	protein_coding	7.20041	4.00364	42.9217	71.8985	31.5061	2.12409	0.387282	5.22043	1.79e-07	1.28e-06
ENSG00000113070	HBEGF	protein_coding	310.518	301.274	1306.85	1436.05	838.674	2.1114	0.127183	16.5754	1.05e-61	1.37e-59
ENSG00000285219	HULC	lncRNA	8.10046	9.00819	58.735	77.6504	38.3735	2.11014	0.367442	5.52732	3.25e-08	2.57e-07
ENSG00000165949	IFI27	protein_coding	6.30036	11.01	273.343	896.335	296.747	2.10778	0.408835	6.40413	1.51e-10	1.59e-09
ENSG00000126016	AMOT	protein_coding	2.70015	3.00273	42.9217	40.2632	22.2219	2.10752	0.401747	4.82797	1.38e-06	8.69e-06
ENSG00000277639	AC007906.2	protein_coding	11.7007	15.0136	81.3253	96.8233	51.2157	2.10611	0.340887	6.00948	1.86e-09	1.72e-08
ENSG00000157653	C9orf43	protein_coding	8.10046	8.00728	81.3253	52.7256	37.5397	2.10552	0.3721	5.44563	5.16e-08	3.98e-07
ENSG00000274238	AC097478.1	lncRNA	21.6012	15.0136	84.7139	147.632	67.2401	2.10168	0.330554	6.23207	4.6e-10	4.55e-09
ENSG00000198763	MT-ND2	protein_coding	60468.2	70790.4	282109	287290	175164	2.09257	0.0877505	23.8467	1.1e-125	5.69e-123
ENSG00000196616	ADH1B	protein_coding	16.2009	17.0155	118.599	88.1955	60.0028	2.09007	0.327738	6.23402	4.55e-10	4.5e-09
ENSG00000187134	AKR1C1	protein_coding	812.746	776.706	3677.71	3251.73	2129.72	2.08872	0.104005	20.0717	1.3e-89	3.1e-87
ENSG00000225138	SLC9A3-AS1	lncRNA	28.8016	32.0291	152.485	169.68	95.7491	2.08317	0.277629	7.3977	1.39e-13	1.99e-12
ENSG00000092529	CAPN3	protein_coding	18.001	19.0173	98.2681	121.748	64.2586	2.08098	0.318694	6.393	1.63e-10	1.7e-09
ENSG00000064692	SNCAIP	protein_coding	99.9057	100.091	507.154	414.135	280.321	2.07423	0.191218	10.7977	3.53e-27	1.34e-25
ENSG00000225265	TAF1A-AS1	lncRNA	9.00051	14.0127	72.2892	85.3196	45.1555	2.06616	0.353026	5.68304	1.32e-08	1.1e-07
ENSG00000081041	CXCL2	protein_coding	181.81	156.142	787.274	711.316	459.136	2.06295	0.15782	13.0357	7.66e-39	4.73e-37
ENSG00000126709	IFI6	protein_coding	20.7012	18.0164	1486.45	6153.55	1919.68	2.06239	0.406077	7.81911	5.32e-15	8.63e-14
ENSG00000225972	MTND1P23	unprocessed_pseudogene	318.618	442.402	2453.31	1681.47	1223.95	2.0601	0.297372	6.92838	4.26e-12	5.28e-11
ENSG00000105655	ISYNA1	protein_coding	33.3019	34.0309	184.111	161.053	103.124	2.05898	0.270317	7.52093	5.44e-14	8.1e-13
ENSG00000125538	IL1B	protein_coding	241.214	267.243	1064.01	1136.96	677.355	2.05597	0.135797	15.1127	1.34e-51	1.27e-49
ENSG00000270547	LINC01235	lncRNA	40.5023	34.0309	178.464	196.523	112.38	2.05479	0.262349	7.74155	9.82e-15	1.55e-13
ENSG00000138821	SLC39A8	protein_coding	2652.45	2774.52	10836.6	12038.7	7075.56	2.05185	0.0877814	23.3711	8.41e-121	3.77e-118
ENSG00000286042	LCAL1	lncRNA	29.7017	28.0255	135.542	167.763	90.2581	2.04989	0.285307	7.08259	1.41e-12	1.85e-11
ENSG00000128165	ADM2	protein_coding	17.101	25.0227	105.045	133.252	70.1052	2.04961	0.313524	6.4203	1.36e-10	1.44e-09
ENSG00000112964	GHR	protein_coding	89.1051	93.0846	433.735	390.169	251.523	2.04739	0.193313	10.538	5.77e-26	2.05e-24
ENSG00000172403	SYNPO2	protein_coding	3.60021	9.00819	48.5693	63.2707	31.1121	2.03823	0.385602	5.07012	3.98e-07	2.71e-06
ENSG00000258701	LINC00638	lncRNA	2.70015	6.00546	48.5693	44.0977	25.3432	2.03217	0.395696	4.85963	1.18e-06	7.51e-06
ENSG00000188659	SAXO2	protein_coding	19.8011	14.0127	105.045	94.906	58.4413	2.0311	0.327138	6.07521	1.24e-09	1.17e-08
ENSG00000277287	AL109976.1	lncRNA	9.00051	6.00546	67.7711	52.7256	33.8757	2.02792	0.376535	5.18309	2.18e-07	1.54e-06
ENSG00000234745	HLA-B	protein_coding	918.052	874.795	3560.24	5766.26	2779.84	2.02771	0.290667	6.97863	2.98e-12	3.74e-11
ENSG00000166780	BMERB1	protein_coding	15.3009	15.0136	88.1024	93.9474	53.0911	2.02279	0.333909	5.91591	3.3e-09	2.95e-08
ENSG00000107968	MAP3K8	protein_coding	42.3024	45.0409	216.868	200.357	126.142	2.0198	0.249654	8.01151	1.13e-15	1.96e-14
ENSG00000179583	CIITA	protein_coding	40.5023	48.0437	238.328	187.895	128.692	2.01945	0.254445	7.86284	3.76e-15	6.16e-14
ENSG00000253846	PCDHGA10	protein_coding	32.4019	24.0218	135.542	156.259	87.0563	2.01618	0.288817	6.88232	5.89e-12	7.2e-11
ENSG00000171051	FPR1	protein_coding	3.60021	3.00273	50.8283	32.594	22.5063	2.01061	0.402034	4.68937	2.74e-06	1.66e-05
ENSG00000135114	OASL	protein_coding	8.10046	8.00728	49.6988	73.8158	34.9056	2.00851	0.375138	5.16759	2.37e-07	1.67e-06
ENSG00000135678	CPM	protein_coding	105.306	105.096	466.491	446.729	280.906	2.00553	0.183007	10.9121	1.01e-27	3.97e-26
ENSG00000163216	SPRR2D	protein_coding	8.10046	9.00819	56.4759	69.0226	35.6518	2.0043	0.370644	5.22298	1.76e-07	1.26e-06
ENSG00000196730	DAPK1	protein_coding	171.01	183.167	679.97	821.56	463.927	2.00277	0.160473	12.4497	1.4e-35	7.77e-34
ENSG00000198673	TAFA2	protein_coding	14.4008	18.0164	111.822	79.5677	55.9518	2.00076	0.3348	5.85223	4.85e-09	4.27e-08
ENSG00000276805	AL133216.2	transcribed_unprocessed_pseudogene	0.900051	2.00182	29.3675	35.4699	16.9348	2.0005	0.409473	4.32672	1.51e-05	8.15e-05
ENSG00000086548	CEACAM6	protein_coding	2.70015	1.00091	35.0151	33.5526	18.0672	1.99636	0.408232	4.42996	9.43e-06	5.27e-05
ENSG00000101439	CST3	protein_coding	1135.86	1161.06	4570.03	4744.34	2902.82	1.99487	0.0910266	21.9075	2.2e-106	7.37e-104
ENSG00000178997	EXD1	protein_coding	2.70015	2.00182	33.8856	38.3459	19.2333	1.99452	0.406303	4.5149	6.33e-06	3.65e-05
ENSG00000227848	SUCLA2-AS1	lncRNA	8.10046	10.0091	54.2169	75.7331	37.0149	1.99447	0.369655	5.22373	1.75e-07	1.26e-06
ENSG00000186529	CYP4F3	protein_coding	88.205	89.081	382.907	386.335	236.632	1.98944	0.194994	10.1519	3.25e-24	1.05e-22
ENSG00000185507	IRF7	protein_coding	12.6007	10.0091	60.994	88.1955	42.9498	1.98879	0.358284	5.40015	6.66e-08	5.03e-07
ENSG00000266904	LINC00663	lncRNA	2.70015	2.00182	36.1446	35.4699	19.0791	1.9848	0.406409	4.49527	6.95e-06	3.98e-05
ENSG00000129521	EGLN3	protein_coding	26.1015	25.0227	111.822	152.425	78.8428	1.98396	0.300588	6.50357	7.84e-11	8.53e-10
ENSG00000132274	TRIM22	protein_coding	1185.37	1227.12	4347.52	5415.4	3043.85	1.98001	0.110712	17.8787	1.73e-71	3.02e-69
ENSG00000137965	IFI44	protein_coding	55.8032	43.0391	289.157	699.812	271.953	1.97949	0.399574	5.05958	4.2e-07	2.86e-06
ENSG00000138646	HERC5	protein_coding	52.203	58.0528	206.702	299.098	154.014	1.97884	0.246474	7.97044	1.58e-15	2.7e-14
ENSG00000148516	ZEB1	protein_coding	49.5028	49.0446	208.961	240.62	137.032	1.97575	0.242796	8.0688	7.1e-16	1.25e-14
ENSG00000136826	KLF4	protein_coding	85.5049	108.098	403.238	424.68	255.38	1.97411	0.194421	10.1092	5.03e-24	1.61e-22
ENSG00000145934	TENM2	protein_coding	0	1.00091	29.3675	25.8835	14.063	1.9728	0.410186	3.70509	0.000211317	0.00092876
ENSG00000245498	AP000866.1	lncRNA	28.8016	20.0182	115.211	138.045	75.519	1.97278	0.303628	6.39857	1.57e-10	1.64e-09
ENSG00000100100	PIK3IP1	protein_coding	72.9042	69.0628	303.84	315.395	190.301	1.96974	0.21232	9.2212	2.94e-20	7.26e-19
ENSG00000118503	TNFAIP3	protein_coding	538.231	583.53	2332.46	2161.75	1403.99	1.96592	0.110122	17.8392	3.51e-71	5.98e-69
ENSG00000205809	KLRC2	protein_coding	15.3009	16.0146	72.2892	110.244	53.4622	1.96558	0.340048	5.66072	1.51e-08	1.24e-07
ENSG00000152926	ZNF117	protein_coding	61.2035	68.0619	276.732	288.553	173.638	1.9623	0.220425	8.84438	9.2e-19	2e-17
ENSG00000134545	KLRC1	protein_coding	9.00051	9.00819	57.6054	66.1466	35.4402	1.94862	0.369608	5.10669	3.28e-07	2.26e-06
ENSG00000167740	CYB5D2	protein_coding	123.307	98.0892	454.066	463.026	284.622	1.93536	0.186064	10.3622	3.69e-25	1.25e-23
ENSG00000008517	IL32	protein_coding	18.001	12.0109	98.2681	74.7744	50.7636	1.93135	0.342285	5.52477	3.3e-08	2.6e-07
ENSG00000163347	CLDN1	protein_coding	2174.52	2447.22	9166.04	8707.39	5623.79	1.92771	0.0903384	21.3355	5.32e-101	1.67e-98
ENSG00000265972	TXNIP	protein_coding	4599.26	4641.22	16765.4	18903.6	11227.4	1.92709	0.0860824	22.3848	5.53e-111	2.02e-108
ENSG00000248323	LUCAT1	lncRNA	10.8006	6.00546	50.8283	69.0226	34.1642	1.9253	0.3763	4.95754	7.14e-07	4.7e-06
ENSG00000101846	STS	protein_coding	240.314	226.206	817.771	1045.88	582.544	1.92486	0.154854	12.4088	2.34e-35	1.28e-33
ENSG00000176809	LRRC37A3	protein_coding	22.5013	26.0237	102.786	139.962	72.8184	1.9248	0.307522	6.16898	6.87e-10	6.68e-09
ENSG00000122861	PLAU	protein_coding	341.119	344.313	2166.42	1266.37	1029.56	1.92373	0.309095	6.22547	4.8e-10	4.73e-09
ENSG00000137878	GCOM1	protein_coding	30.6017	26.0237	132.154	139.004	81.9457	1.92032	0.2899	6.53755	6.25e-11	6.86e-10
ENSG00000011465	DCN	protein_coding	332.119	351.319	1495.48	1196.39	843.828	1.91906	0.138409	13.8495	1.28e-43	9.58e-42
ENSG00000141665	FBXO15	protein_coding	2.70015	5.00455	45.1807	35.4699	22.0888	1.91155	0.401243	4.52364	6.08e-06	3.51e-05
ENSG00000116701	NCF2	protein_coding	19.8011	20.0182	124.247	84.3609	62.1068	1.90837	0.324614	5.78403	7.29e-09	6.31e-08
ENSG00000251095	AC093866.1	lncRNA	471.627	500.455	1716.87	2042.88	1182.96	1.90822	0.122582	15.5544	1.49e-54	1.54e-52
ENSG00000146411	SLC2A12	protein_coding	18.001	21.0191	90.3615	111.203	60.1462	1.90753	0.32236	5.81625	6.02e-09	5.25e-08
ENSG00000158008	EXTL1	protein_coding	0.900051	0	35.0151	19.1729	13.772	1.9074	0.409665	3.65643	0.00025575	0.00110146
ENSG00000275216	AL161431.1	lncRNA	735.342	789.718	2490.59	3441.54	1864.3	1.90719	0.133808	14.2465	4.71e-46	3.78e-44
ENSG00000205559	CHKB-DT	lncRNA	27.0015	19.0173	96.0091	137.086	69.7786	1.9061	0.315447	5.95409	2.62e-09	2.36e-08
ENSG00000164463	CREBRF	protein_coding	434.725	416.379	1582.46	1696.8	1032.59	1.90523	0.117354	16.2195	3.67e-59	4.29e-57
ENSG00000127415	IDUA	protein_coding	33.3019	29.0264	146.837	142.838	88.001	1.90431	0.282288	6.66593	2.63e-11	3e-10
ENSG00000196562	SULF2	protein_coding	566.132	553.503	2351.66	1959.47	1357.69	1.90198	0.119358	15.9243	4.3e-57	4.69e-55
ENSG00000286966	AL137800.1	lncRNA	2.70015	4.00364	29.3675	46.9737	20.7612	1.89379	0.404383	4.43374	9.26e-06	5.19e-05
ENSG00000261126	RBFADN	lncRNA	9.90057	14.0127	60.994	81.485	41.5981	1.88976	0.358559	5.14666	2.65e-07	1.85e-06
ENSG00000154451	GBP5	protein_coding	1.8001	2.00182	28.238	34.5113	16.6378	1.88672	0.409234	4.23181	2.32e-05	0.000121382
ENSG00000166387	PPFIBP2	protein_coding	74.7043	103.094	382.907	340.32	225.256	1.88632	0.208309	9.01658	1.94e-19	4.46e-18
ENSG00000128512	DOCK4	protein_coding	151.209	161.146	600.904	618.327	382.897	1.88587	0.161856	11.6212	3.22e-31	1.46e-29
ENSG00000176928	GCNT4	protein_coding	18.9011	25.0227	98.2681	118.872	65.266	1.88552	0.315077	5.8939	3.77e-09	3.36e-08
ENSG00000182405	PGBD4	protein_coding	89.1051	99.0901	337.726	421.805	236.931	1.88374	0.202769	9.25147	2.21e-20	5.52e-19
ENSG00000237499	WAKMAR2	lncRNA	4.50026	3.00273	37.2741	40.2632	21.2601	1.88357	0.401768	4.44817	8.66e-06	4.87e-05
ENSG00000233237	LINC00472	lncRNA	52.203	41.0373	202.184	200.357	123.945	1.88292	0.251178	7.43507	1.05e-13	1.51e-12
ENSG00000248383	PCDHAC1	protein_coding	88.205	94.0855	343.374	388.252	228.479	1.87991	0.199242	9.39411	5.77e-21	1.49e-19
ENSG00000167972	ABCA3	protein_coding	139.508	102.093	468.75	492.744	300.774	1.87903	0.187051	10.0127	1.34e-23	4.17e-22
ENSG00000149573	MPZL2	protein_coding	1905.41	1894.72	7014.31	7159.17	4493.4	1.87897	0.084039	22.3541	1.1e-110	3.96e-108
ENSG00000110852	CLEC2B	protein_coding	73.8042	80.0728	283.509	343.196	195.145	1.87795	0.214632	8.70528	3.17e-18	6.62e-17
ENSG00000174080	CTSF	protein_coding	216.912	218.198	838.103	830.188	525.85	1.87759	0.143441	13.0654	5.19e-39	3.25e-37
ENSG00000231721	LINC-PINT	lncRNA	36.0021	43.0391	163.78	182.143	106.241	1.87697	0.265257	7.01003	2.38e-12	3.03e-11
ENSG00000116661	FBXO2	protein_coding	92.7053	96.0874	400.979	353.741	235.878	1.87535	0.19673	9.4928	2.25e-21	5.9e-20
ENSG00000112303	VNN2	protein_coding	0	1.00091	27.1084	23.9662	13.0189	1.87494	0.409598	3.60652	0.000310337	0.00130697
ENSG00000177839	PCDHB9	protein_coding	7.20041	5.00455	42.9217	52.7256	26.9631	1.87344	0.389506	4.63243	3.61e-06	2.15e-05
ENSG00000008735	MAPK8IP2	protein_coding	0.900051	4.00364	30.497	37.3872	18.197	1.87274	0.408202	4.29392	1.76e-05	9.37e-05
ENSG00000205592	MUC19	protein_coding	23.4013	27.0246	101.657	139.004	72.7716	1.87133	0.306906	6.01654	1.78e-09	1.65e-08
ENSG00000183196	CHST6	protein_coding	21.6012	24.0218	132.154	92.0301	67.4517	1.86955	0.315728	5.83867	5.26e-09	4.61e-08
ENSG00000129646	QRICH2	protein_coding	3.60021	4.00364	31.6265	46.015	21.3114	1.86841	0.402418	4.41759	9.98e-06	5.55e-05
ENSG00000119917	IFIT3	protein_coding	156.609	160.146	604.292	1151.33	518.095	1.86647	0.351257	5.32347	1.02e-07	7.53e-07
ENSG00000198626	RYR2	protein_coding	135.008	140.127	535.392	529.173	334.925	1.86492	0.169501	10.9705	5.3e-28	2.12e-26
ENSG00000133466	C1QTNF6	protein_coding	26.1015	27.0246	136.672	111.203	75.2502	1.86129	0.299511	6.13533	8.5e-10	8.19e-09
ENSG00000265752	AC010754.1	lncRNA	28.8016	34.0309	132.154	149.549	86.1338	1.85823	0.285164	6.44363	1.17e-10	1.24e-09
ENSG00000231749	ABCA9-AS1	lncRNA	0	0	28.238	19.1729	11.8527	1.85682	0.407038	4.33402	1.46e-05	7.91e-05
ENSG00000057657	PRDM1	protein_coding	55.8032	58.0528	236.069	231.993	145.479	1.85672	0.233522	7.89778	2.84e-15	4.74e-14
ENSG00000129151	BBOX1	protein_coding	108.006	98.0892	415.663	392.087	253.461	1.85627	0.189833	9.74113	2.01e-22	5.69e-21
ENSG00000035664	DAPK2	protein_coding	114.307	115.105	402.109	488.91	280.107	1.84953	0.188281	9.79017	1.24e-22	3.57e-21
ENSG00000228707	AL691426.1	lncRNA	15.3009	19.0173	85.8434	89.1541	52.3289	1.84872	0.333098	5.45096	5.01e-08	3.87e-07
ENSG00000179148	ALOXE3	protein_coding	26.1015	31.0282	127.636	130.376	78.7853	1.84597	0.292607	6.2332	4.57e-10	4.52e-09
ENSG00000168062	BATF2	protein_coding	3.60021	5.00455	42.9217	36.4286	21.9888	1.84424	0.400073	4.40712	1.05e-05	5.81e-05
ENSG00000196605	ZNF846	protein_coding	17.101	18.0164	85.8434	91.0714	53.008	1.84183	0.33102	5.46616	4.6e-08	3.57e-07
ENSG00000225630	MTND2P28	unprocessed_pseudogene	685.839	852.775	4339.61	2723.52	2150.43	1.8375	0.30352	6.05714	1.39e-09	1.3e-08
ENSG00000177692	DNAJC28	protein_coding	5.40031	2.00182	37.2741	38.3459	20.7555	1.83576	0.403397	4.33492	1.46e-05	7.88e-05
ENSG00000130066	SAT1	protein_coding	2575.95	2501.27	9587.35	8783.12	5861.92	1.83422	0.0863866	21.2298	5.07e-100	1.54e-97
ENSG00000113209	PCDHB5	protein_coding	4.50026	7.00637	48.5693	41.2218	25.3244	1.83261	0.392882	4.4981	6.86e-06	3.93e-05
ENSG00000112511	PHF1	protein_coding	117.007	123.112	411.145	508.083	289.837	1.83173	0.187292	9.74929	1.86e-22	5.27e-21
ENSG00000071575	TRIB2	protein_coding	431.125	447.407	1687.5	1528.08	1023.53	1.83143	0.118999	15.3773	2.32e-53	2.3e-51
ENSG00000286760	AL022069.3	lncRNA	41.4024	42.0382	182.982	167.763	108.546	1.8314	0.260856	6.96049	3.39e-12	4.23e-11
ENSG00000280032	AP002800.1	TEC	5.40031	2.00182	46.3103	30.6767	21.0973	1.83111	0.404056	4.32759	1.51e-05	8.12e-05
ENSG00000276542	AC097478.2	lncRNA	8.10046	11.01	59.8645	57.5188	34.1234	1.831	0.37128	4.80245	1.57e-06	9.79e-06
ENSG00000214226	C17orf67	protein_coding	34.202	37.0337	140.06	166.805	94.5251	1.83048	0.276314	6.5598	5.39e-11	5.95e-10
ENSG00000084636	COL16A1	protein_coding	200.711	182.166	1141.94	672.97	549.448	1.82787	0.318076	5.74606	9.13e-09	7.81e-08
ENSG00000069667	RORA	protein_coding	25.2014	29.0264	116.34	127.5	74.5171	1.82543	0.298033	6.04983	1.45e-09	1.35e-08
ENSG00000214595	EML6	protein_coding	55.8032	45.0409	202.184	210.902	128.483	1.82475	0.246808	7.33986	2.14e-13	3.02e-12
ENSG00000152763	DNAI4	protein_coding	14.4008	20.0182	76.8072	96.8233	52.0124	1.82432	0.336804	5.32456	1.01e-07	7.48e-07
ENSG00000131386	GALNT15	protein_coding	64.8037	55.05	286.898	202.274	152.256	1.82181	0.244896	7.3961	1.4e-13	2.01e-12
ENSG00000204866	IGFL2	protein_coding	0	1.00091	29.3675	20.1316	12.625	1.81969	0.409035	3.5575	0.000374402	0.00154775
ENSG00000124429	POF1B	protein_coding	3.60021	6.00546	38.4036	43.1391	22.7871	1.81885	0.398335	4.38607	1.15e-05	6.35e-05
ENSG00000185518	SV2B	protein_coding	12.6007	23.0209	58.735	133.252	56.9021	1.81266	0.355458	5.03331	4.82e-07	3.25e-06
ENSG00000180479	ZNF571	protein_coding	34.202	42.0382	164.91	155.301	99.1127	1.81167	0.270656	6.63336	3.28e-11	3.7e-10
ENSG00000273486	AC096992.2	lncRNA	11.7007	17.0155	77.9368	72.8572	44.8775	1.81154	0.348409	5.09969	3.4e-07	2.34e-06
ENSG00000137103	TMEM8B	protein_coding	24.3014	21.0191	116.34	94.906	64.1417	1.80972	0.31458	5.67353	1.4e-08	1.16e-07
ENSG00000258056	AC009779.2	lncRNA	11.7007	14.0127	66.6416	71.8985	41.0634	1.8039	0.354784	4.9777	6.43e-07	4.26e-06
ENSG00000283050	GTF2IP12	transcribed_unprocessed_pseudogene	30.6017	20.0182	129.895	102.575	70.7724	1.80374	0.310185	5.74352	9.27e-09	7.9e-08
ENSG00000184208	C22orf46	transcribed_unitary_pseudogene	215.112	238.217	770.332	880.038	525.925	1.8023	0.149285	12.0532	1.87e-33	9.36e-32
ENSG00000134827	TCN1	protein_coding	0	0	16.9428	28.7594	11.4255	1.80124	0.405925	4.27912	1.88e-05	9.96e-05
ENSG00000169248	CXCL11	protein_coding	0.900051	1.00091	27.1084	23.9662	13.2439	1.7973	0.410135	3.83357	0.000126296	0.000581879
ENSG00000172243	CLEC7A	protein_coding	5.40031	6.00546	39.5331	46.9737	24.4781	1.79651	0.393787	4.40219	1.07e-05	5.93e-05
ENSG00000155962	CLIC2	protein_coding	45.9026	51.0464	229.292	165.846	123.022	1.79504	0.259256	6.87633	6.14e-12	7.49e-11
ENSG00000057149	SERPINB3	protein_coding	15.3009	26.0237	121.988	78.609	60.4804	1.79485	0.333137	5.318	1.05e-07	7.74e-07
ENSG00000010810	FYN	protein_coding	15.3009	16.0146	72.2892	85.3196	47.231	1.79313	0.342272	5.14398	2.69e-07	1.88e-06
ENSG00000175040	CHST2	protein_coding	22.5013	27.0246	118.599	103.534	67.9148	1.79177	0.307708	5.74971	8.94e-09	7.65e-08
ENSG00000260916	CCPG1	protein_coding	75.6043	88.0801	309.488	311.56	196.183	1.7908	0.209085	8.5269	1.5e-17	3.01e-16
ENSG00000176641	RNF152	protein_coding	189.911	175.159	592.997	741.993	425.015	1.79046	0.166572	10.7275	7.56e-27	2.82e-25
ENSG00000166750	SLFN5	protein_coding	1494.99	1602.46	5315.51	5541.94	3488.72	1.78797	0.0900845	19.8434	1.26e-87	2.92e-85
ENSG00000074410	CA12	protein_coding	1422.08	1375.25	5221.76	4613.97	3158.27	1.78784	0.096836	18.4581	4.49e-76	8.6e-74
ENSG00000167555	ZNF528	protein_coding	28.8016	33.03	127.636	136.128	81.3988	1.78766	0.288453	6.13166	8.7e-10	8.36e-09
ENSG00000169245	CXCL10	protein_coding	0.900051	2.00182	24.8494	29.718	14.3673	1.78518	0.410402	3.96686	7.28e-05	0.00035032
ENSG00000272899	ATP6V1FNB	protein_coding	4.50026	3.00273	38.4036	33.5526	19.8648	1.78503	0.403829	4.22253	2.42e-05	0.000126124
ENSG00000088538	DOCK3	protein_coding	9.00051	14.0127	64.3825	63.2707	37.6666	1.78479	0.36362	4.80224	1.57e-06	9.79e-06
ENSG00000131849	ZNF132	protein_coding	9.00051	8.00728	47.4398	58.4775	30.7313	1.78117	0.378947	4.57371	4.79e-06	2.8e-05
ENSG00000025708	TYMP	protein_coding	86.4049	79.0719	347.892	279.925	198.323	1.77858	0.21397	8.2769	1.26e-16	2.38e-15
ENSG00000120324	PCDHB10	protein_coding	18.001	14.0127	88.1024	70.9399	47.764	1.77019	0.342755	5.07604	3.85e-07	2.63e-06
ENSG00000261618	LINC02605	lncRNA	2.70015	4.00364	37.2741	30.6767	18.6636	1.76831	0.405981	4.154	3.27e-05	0.000166955
ENSG00000169116	PARM1	protein_coding	8.10046	7.00637	54.2169	44.0977	28.3554	1.76719	0.384536	4.46574	7.98e-06	4.52e-05
ENSG00000185010	F8	protein_coding	137.708	130.118	474.398	494.662	309.221	1.76665	0.174333	10.106	5.19e-24	1.66e-22
ENSG00000183091	NEB	protein_coding	12.6007	18.0164	74.5482	77.6504	45.7039	1.76608	0.345853	5.01697	5.25e-07	3.53e-06
ENSG00000173597	SULT1B1	protein_coding	16.2009	19.0173	70.0301	99.6993	51.2369	1.7641	0.338912	5.12388	2.99e-07	2.08e-06
ENSG00000272645	GTF2IP20	transcribed_unprocessed_pseudogene	80.1046	99.0901	323.042	339.361	210.399	1.76178	0.205586	8.53591	1.39e-17	2.79e-16
ENSG00000210082	MT-RNR2	Mt_rRNA	145315	171864	584805	509405	352847	1.76106	0.0972849	18.1021	3.07e-73	5.66e-71
ENSG00000272556	GTF2IP13	transcribed_unprocessed_pseudogene	23.4013	17.0155	82.4548	104.492	56.841	1.75628	0.327711	5.2825	1.27e-07	9.31e-07
ENSG00000131711	MAP1B	protein_coding	29.7017	21.0191	85.8434	142.838	69.8506	1.75624	0.320361	5.42005	5.96e-08	4.54e-07
ENSG00000169891	REPS2	protein_coding	77.4044	81.0737	295.934	291.429	186.46	1.75482	0.211144	8.2739	1.3e-16	2.44e-15
ENSG00000166589	CDH16	protein_coding	7.20041	3.00273	37.2741	44.0977	22.8937	1.75371	0.398855	4.24476	2.19e-05	0.000115071
ENSG00000103044	HAS3	protein_coding	90.0051	87.0792	387.425	275.132	209.91	1.75336	0.218618	7.99025	1.35e-15	2.31e-14
ENSG00000130513	GDF15	protein_coding	275.416	243.221	931.853	886.748	584.309	1.75316	0.140789	12.4353	1.68e-35	9.23e-34
ENSG00000233621	LINC01137	lncRNA	28.8016	31.0282	141.19	111.203	78.0557	1.75181	0.295504	5.86744	4.43e-09	3.91e-08
ENSG00000277695	AC097478.3	lncRNA	1.8001	1.00091	24.8494	27.8008	13.8628	1.75116	0.410399	3.89947	9.64e-05	0.000454541
ENSG00000146072	TNFRSF21	protein_coding	246.614	237.216	930.723	767.876	545.607	1.74658	0.150718	11.5719	5.72e-31	2.57e-29
ENSG00000270504	AL391422.4	lncRNA	7.20041	9.00819	54.2169	46.015	29.1101	1.74607	0.382347	4.44727	8.7e-06	4.89e-05
ENSG00000223891	OSER1-DT	lncRNA	45.9026	46.0419	172.816	185.019	112.445	1.74447	0.255986	6.76502	1.33e-11	1.57e-10
ENSG00000104324	CPQ	protein_coding	41.4024	32.0291	166.039	133.252	93.1806	1.74429	0.280338	6.16856	6.89e-10	6.69e-09
ENSG00000162078	ZG16B	protein_coding	11.7007	15.0136	68.9006	67.1053	40.6801	1.74399	0.354985	4.81953	1.44e-06	9.04e-06
ENSG00000234076	TPRG1-AS1	lncRNA	1.8001	5.00455	39.5331	28.7594	18.7743	1.74105	0.406827	4.10321	4.07e-05	0.000204622
ENSG00000158125	XDH	protein_coding	940.554	869.791	3303.84	2880.73	1998.73	1.74076	0.106954	16.2698	1.62e-59	1.92e-57
ENSG00000284237	LINC02767	lncRNA	7.20041	8.00728	41.7922	54.6429	27.9107	1.73968	0.38568	4.38848	1.14e-05	6.28e-05
ENSG00000134548	SPX	protein_coding	111.606	112.102	390.813	410.301	256.206	1.73954	0.186797	9.28286	1.65e-20	4.15e-19
ENSG00000162241	SLC25A45	protein_coding	16.2009	27.0246	90.3615	103.534	59.2802	1.73952	0.325324	5.27875	1.3e-07	9.5e-07
ENSG00000164404	GDF9	protein_coding	11.7007	5.00455	48.5693	55.6015	30.219	1.73803	0.383348	4.42046	9.85e-06	5.49e-05
ENSG00000120885	CLU	protein_coding	332.119	320.291	1645.71	1031.5	832.406	1.73754	0.289921	5.99171	2.08e-09	1.9e-08
ENSG00000131378	RFTN1	protein_coding	24.3014	28.0255	106.175	115.996	68.6245	1.73706	0.304803	5.63323	1.77e-08	1.45e-07
ENSG00000259877	AC009113.1	lncRNA	17.101	15.0136	81.3253	72.8572	46.5743	1.73687	0.342374	4.98804	6.1e-07	4.05e-06
ENSG00000080031	PTPRH	protein_coding	5.40031	5.00455	45.1807	34.5113	22.5242	1.73656	0.398161	4.21442	2.5e-05	0.000130229
ENSG00000143631	FLG	protein_coding	27.9016	27.0246	117.47	113.12	71.3791	1.73413	0.299878	5.71835	1.08e-08	9.05e-08
ENSG00000125845	BMP2	protein_coding	44.1025	45.0409	157.003	189.812	108.99	1.73375	0.261875	6.57187	4.97e-11	5.51e-10
ENSG00000206337	HCP5	lncRNA	54.0031	60.0546	159.262	288.553	140.468	1.73351	0.269198	6.40566	1.5e-10	1.57e-09
ENSG00000188277	C15orf62	protein_coding	25.2014	22.02	93.75	111.203	63.0436	1.7313	0.314227	5.44077	5.31e-08	4.08e-07
ENSG00000175197	DDIT3	protein_coding	35.102	24.0218	105.045	143.797	76.9915	1.72648	0.303447	5.63209	1.78e-08	1.46e-07
ENSG00000108602	ALDH3A1	protein_coding	706.54	740.673	2425.08	2449.34	1580.41	1.72465	0.102458	16.8251	1.6e-63	2.21e-61
ENSG00000144045	DQX1	protein_coding	36.9021	42.0382	182.982	131.335	98.3142	1.72412	0.278365	6.14641	7.93e-10	7.66e-09
ENSG00000285106	AC016831.6	lncRNA	9.00051	11.01	63.253	48.891	33.0386	1.72383	0.373608	4.51257	6.4e-06	3.68e-05
ENSG00000140297	GCNT3	protein_coding	5.40031	4.00364	40.6627	34.5113	21.1445	1.72329	0.400748	4.14698	3.37e-05	0.000171803
ENSG00000228775	WEE2-AS1	lncRNA	4.50026	6.00546	37.2741	41.2218	22.2504	1.72315	0.398155	4.18418	2.86e-05	0.000147361
ENSG00000154263	ABCA10	protein_coding	145.808	135.123	415.663	579.981	319.144	1.72042	0.191943	8.94197	3.82e-19	8.62e-18
ENSG00000258791	LINC00520	lncRNA	0.900051	1.00091	28.238	20.1316	12.5676	1.71973	0.409609	3.72697	0.000193797	0.000857328
ENSG00000164674	SYTL3	protein_coding	23.4013	12.0109	71.1597	97.782	51.0885	1.71926	0.344636	4.91582	8.84e-07	5.74e-06
ENSG00000033327	GAB2	protein_coding	20.7012	32.0291	111.822	110.244	68.6992	1.71825	0.308859	5.50312	3.73e-08	2.93e-07
ENSG00000146250	PRSS35	protein_coding	0	0	24.8494	17.2556	10.5263	1.71745	0.404151	4.17415	2.99e-05	0.000153803
ENSG00000148082	SHC3	protein_coding	6.30036	6.00546	46.3103	38.3459	24.2405	1.71651	0.393585	4.23043	2.33e-05	0.000122063
ENSG00000146094	DOK3	protein_coding	25.2014	33.03	88.1024	161.053	76.8466	1.71642	0.316337	5.37597	7.62e-08	5.72e-07
ENSG00000186409	CCDC30	protein_coding	8.10046	16.0146	60.994	65.188	37.5742	1.71571	0.365956	4.6013	4.2e-06	2.48e-05
ENSG00000188039	NWD1	protein_coding	61.2035	77.0701	219.127	289.511	161.728	1.71242	0.23569	7.23182	4.77e-13	6.48e-12
ENSG00000056558	TRAF1	protein_coding	9.90057	8.00728	63.253	42.1805	30.8353	1.71094	0.380649	4.39243	1.12e-05	6.18e-05
ENSG00000262001	DLGAP1-AS2	lncRNA	5.40031	5.00455	36.1446	41.2218	21.9428	1.70982	0.398568	4.14754	3.36e-05	0.000171425
ENSG00000236423	LINC01134	lncRNA	17.101	21.0191	76.8072	93.9474	52.2187	1.70628	0.332972	5.05223	4.37e-07	2.96e-06
ENSG00000228626	AC245100.3	unprocessed_pseudogene	24.3014	25.0227	86.9729	122.707	64.751	1.70541	0.31595	5.33591	9.51e-08	7.06e-07
ENSG00000049769	PPP1R3F	protein_coding	30.6017	28.0255	101.657	139.004	74.8219	1.70535	0.301543	5.59854	2.16e-08	1.75e-07
ENSG00000261115	TMEM178B	protein_coding	4.50026	2.00182	33.8856	30.6767	17.7661	1.70485	0.407306	4.00557	6.19e-05	0.000302023
ENSG00000169896	ITGAM	protein_coding	8.10046	12.0109	56.4759	53.6842	32.5679	1.70375	0.373855	4.45927	8.22e-06	4.65e-05
ENSG00000182612	TSPAN10	protein_coding	4.50026	5.00455	42.9217	31.6353	21.0155	1.70261	0.40129	4.10061	4.12e-05	0.000206825
ENSG00000260125	AGBL1-AS1	lncRNA	2.70015	4.00364	30.497	33.5526	17.6884	1.70064	0.406992	4.00245	6.27e-05	0.000305657
ENSG00000145545	SRD5A1	protein_coding	533.731	544.495	1689.76	1877.03	1161.25	1.69232	0.114706	14.7446	3.33e-49	2.94e-47
ENSG00000228063	LYPLAL1-DT	lncRNA	0.900051	2.00182	32.756	19.1729	13.7077	1.69213	0.410243	3.8223	0.000132214	0.000606319
ENSG00000236204	LINC01376	lncRNA	36.9021	49.0446	154.744	170.639	102.832	1.6894	0.267952	6.26006	3.85e-10	3.85e-09
ENSG00000237975	FLG-AS1	lncRNA	25.2014	24.0218	84.7139	122.707	64.161	1.68919	0.317616	5.25848	1.45e-07	1.05e-06
ENSG00000177989	ODF3B	protein_coding	21.6012	13.0118	65.5121	95.8647	48.9974	1.68822	0.346473	4.80223	1.57e-06	9.79e-06
ENSG00000276980	AC008760.2	lncRNA	29.7017	33.03	118.599	129.417	77.6871	1.68666	0.291603	5.72936	1.01e-08	8.54e-08
ENSG00000063180	CA11	protein_coding	38.7022	26.0237	135.542	122.707	80.7437	1.68603	0.293125	5.69954	1.2e-08	1e-07
ENSG00000151224	MAT1A	protein_coding	44.1025	44.04	177.334	154.342	104.955	1.68539	0.263166	6.3593	2.03e-10	2.09e-09
ENSG00000069020	MAST4	protein_coding	1057.56	1085.99	3548.95	3453.05	2286.38	1.68507	0.0941094	17.9002	1.17e-71	2.07e-69
ENSG00000095637	SORBS1	protein_coding	23.4013	15.0136	101.657	71.8985	52.9925	1.68468	0.337965	4.91928	8.69e-07	5.65e-06
ENSG00000172159	FRMD3	protein_coding	9.00051	9.00819	41.7922	60.3947	30.0489	1.68119	0.381083	4.31263	1.61e-05	8.66e-05
ENSG00000185909	KLHDC8B	protein_coding	30.6017	15.0136	116.34	84.3609	61.5792	1.68096	0.330923	5.02294	5.09e-07	3.42e-06
ENSG00000280276	AC009229.4	TEC	9.90057	11.01	51.9578	58.4775	32.8365	1.68016	0.371907	4.42323	9.72e-06	5.43e-05
ENSG00000145819	ARHGAP26	protein_coding	279.016	301.274	1039.16	890.583	627.507	1.68	0.141581	11.8529	2.08e-32	9.9e-31
ENSG00000285928	AC103591.4	lncRNA	12.6007	12.0109	63.253	59.4361	36.8252	1.67975	0.362111	4.55114	5.34e-06	3.1e-05
ENSG00000213433	RPLP1P6	transcribed_processed_pseudogene	3.60021	1.00091	35.0151	23.0075	15.6559	1.67797	0.410081	3.89052	0.000100028	0.000469953
ENSG00000049089	COL9A2	protein_coding	2.70015	0	35.0151	18.2143	13.9824	1.67653	0.409926	3.80712	0.000140595	0.000642516
ENSG00000176971	FIBIN	protein_coding	38.7022	35.0318	149.096	133.252	89.0206	1.67378	0.278531	5.96036	2.52e-09	2.28e-08
ENSG00000111341	MGP	protein_coding	3.60021	2.00182	23.7199	36.4286	16.4376	1.67195	0.409179	3.90655	9.36e-05	0.000442692
ENSG00000247400	DNAJC3-DT	lncRNA	39.6023	47.0428	152.485	169.68	102.203	1.66911	0.266073	6.22916	4.69e-10	4.63e-09
ENSG00000147647	DPYS	protein_coding	20.7012	14.0127	86.9729	69.9812	47.917	1.66722	0.342634	4.79618	1.62e-06	1.01e-05
ENSG00000111331	OAS3	protein_coding	1539.99	1652.5	4741.72	7699.85	3908.51	1.66622	0.293487	5.67948	1.35e-08	1.12e-07
ENSG00000105290	APLP1	protein_coding	6.30036	2.00182	38.4036	31.6353	19.5853	1.66366	0.405184	3.96903	7.22e-05	0.000347571
ENSG00000131480	AOC2	protein_coding	15.3009	12.0109	63.253	67.1053	39.4175	1.66323	0.35668	4.58212	4.6e-06	2.7e-05
ENSG00000136688	IL36G	protein_coding	0.900051	0	27.1084	16.297	11.0764	1.65859	0.406457	3.3862	0.00070869	0.00276752
ENSG00000019582	CD74	protein_coding	4.50026	1.00091	166.039	61.3534	58.2234	1.65706	0.40337	4.73545	2.19e-06	1.34e-05
ENSG00000135821	GLUL	protein_coding	12711.4	13016.8	43501.1	38617.2	26961.6	1.65675	0.0836388	19.8079	2.54e-87	5.84e-85
ENSG00000231389	HLA-DPA1	protein_coding	2.70015	4.00364	44.0512	21.0902	17.9613	1.65284	0.408516	3.91108	9.19e-05	0.000435107
ENSG00000170271	FAXDC2	protein_coding	74.7043	96.0874	343.374	251.165	191.333	1.65001	0.226203	7.26956	3.61e-13	4.97e-12
ENSG00000179406	LINC00174	lncRNA	50.4029	58.0528	201.054	185.977	123.872	1.64969	0.247116	6.63831	3.17e-11	3.59e-10
ENSG00000167106	FAM102A	protein_coding	245.714	207.188	771.461	710.357	483.68	1.64613	0.152557	10.775	4.52e-27	1.71e-25
ENSG00000112276	BVES	protein_coding	38.7022	37.0337	146.837	135.169	89.4356	1.64362	0.276864	5.89068	3.85e-09	3.42e-08
ENSG00000173436	MICOS10	protein_coding	69.304	67.061	229.292	242.538	152.049	1.63987	0.227305	7.18121	6.91e-13	9.27e-12
ENSG00000270882	H4C14	protein_coding	9.00051	7.00637	48.5693	43.1391	26.9288	1.63832	0.386227	4.14305	3.43e-05	0.000174326
ENSG00000196967	ZNF585A	protein_coding	42.3024	44.04	154.744	158.177	99.8158	1.63516	0.265547	6.11546	9.63e-10	9.18e-09
ENSG00000227354	RBM26-AS1	lncRNA	26.1015	30.0273	100.527	117.914	68.6424	1.63501	0.304482	5.31754	1.05e-07	7.76e-07
ENSG00000189001	SBSN	protein_coding	0.900051	1.00091	28.238	17.2556	11.8486	1.63459	0.408676	3.60783	0.000308764	0.00130146
ENSG00000248508	SRP14-AS1	lncRNA	11.7007	16.0146	62.1235	66.1466	38.9963	1.6321	0.357796	4.48809	7.19e-06	4.1e-05
ENSG00000164379	FOXQ1	protein_coding	29.7017	24.0218	101.657	109.286	66.1665	1.63194	0.307475	5.25342	1.49e-07	1.08e-06
ENSG00000260604	AL590004.3	lncRNA	3.60021	2.00182	31.6265	25.8835	15.778	1.63094	0.409365	3.81655	0.000135329	0.000619742
ENSG00000196139	AKR1C3	protein_coding	1071.96	1071.97	3517.32	3231.6	2223.21	1.63034	0.0975188	16.7137	1.04e-62	1.41e-60
ENSG00000171115	GIMAP8	protein_coding	3.60021	4.00364	42.9217	23.0075	18.3833	1.62945	0.407225	3.87632	0.000106047	0.000495404
ENSG00000114251	WNT5A	protein_coding	55.8032	64.0582	205.572	210.902	134.084	1.6293	0.239093	6.78009	1.2e-11	1.42e-10
ENSG00000167995	BEST1	protein_coding	9.90057	9.00819	54.2169	46.015	29.7852	1.62879	0.379011	4.20842	2.57e-05	0.000133418
ENSG00000286747	AL627095.2	lncRNA	0	0	15.8133	23.0075	9.70519	1.6259	0.401616	4.06592	4.78e-05	0.000237788
ENSG00000166311	SMPD1	protein_coding	94.5054	73.0664	282.38	285.677	183.907	1.62543	0.215997	7.49735	6.51e-14	9.63e-13
ENSG00000187554	TLR5	protein_coding	15.3009	4.00364	49.6988	58.4775	31.8702	1.62472	0.385307	4.14014	3.47e-05	0.000176232
ENSG00000132541	RIDA	protein_coding	426.624	421.383	1388.18	1294.17	882.59	1.62375	0.121031	13.4062	5.56e-41	3.84e-39
ENSG00000109063	MYH3	protein_coding	6.30036	4.00364	30.497	42.1805	20.7454	1.61785	0.40167	3.91331	9.1e-05	0.000431415
ENSG00000116396	KCNC4	protein_coding	51.3029	79.0719	239.458	211.861	145.423	1.61782	0.244479	6.58905	4.43e-11	4.94e-10
ENSG00000003402	CFLAR	protein_coding	1148.47	1167.06	3519.58	3683.12	2379.56	1.61585	0.0937338	17.2343	1.47e-66	2.2e-64
ENSG00000274180	NATD1	protein_coding	46.8027	38.0346	169.428	138.045	98.0775	1.61579	0.272645	5.88681	3.94e-09	3.5e-08
ENSG00000204642	HLA-F	protein_coding	60.3034	73.0664	190.889	269.38	148.41	1.61435	0.244762	6.56719	5.13e-11	5.67e-10
ENSG00000149927	DOC2A	protein_coding	11.7007	5.00455	54.2169	41.2218	28.036	1.61429	0.388086	4.07384	4.62e-05	0.000230238
ENSG00000220323	H2BC19P	transcribed_unprocessed_pseudogene	60.3034	65.0591	172.816	264.586	140.691	1.61345	0.253151	6.34457	2.23e-10	2.29e-09
ENSG00000163435	ELF3	protein_coding	96.3055	95.0864	290.286	344.154	206.458	1.61308	0.205875	7.81001	5.72e-15	9.22e-14
ENSG00000068971	PPP2R5B	protein_coding	84.6048	82.0746	280.121	275.132	180.483	1.60974	0.212148	7.55983	4.04e-14	6.06e-13
ENSG00000196136	SERPINA3	protein_coding	84.6048	84.0764	255.271	307.726	182.92	1.60955	0.215971	7.42571	1.12e-13	1.62e-12
ENSG00000114270	COL7A1	protein_coding	171.91	185.168	592.997	549.305	374.845	1.6093	0.162299	9.89855	4.22e-23	1.26e-21
ENSG00000260285	AL133367.1	lncRNA	20.7012	28.0255	107.304	85.3196	60.3376	1.60639	0.320053	4.96865	6.74e-07	4.45e-06
ENSG00000285938	AC072022.2	protein_coding	40.5023	41.0373	141.19	150.508	93.3092	1.6061	0.271929	5.86496	4.49e-09	3.96e-08
ENSG00000167723	TRPV3	protein_coding	0.900051	2.00182	24.8494	22.0489	12.45	1.60499	0.409888	3.65639	0.000255796	0.00110146
ENSG00000198840	MT-ND3	protein_coding	12791.5	14267	46539.5	37229	27706.8	1.60385	0.103734	15.4609	6.37e-54	6.45e-52
ENSG00000233654	AC108047.1	lncRNA	16.2009	26.0237	92.6205	79.5677	53.6032	1.60338	0.332382	4.77073	1.84e-06	1.13e-05
ENSG00000140398	NEIL1	protein_coding	65.7038	73.0664	258.66	210.902	152.083	1.60226	0.232484	6.86319	6.73e-12	8.17e-11
ENSG00000113946	CLDN16	protein_coding	7.20041	12.0109	44.0512	55.6015	29.716	1.60089	0.381313	4.11942	3.8e-05	0.000191574
ENSG00000286010	AC108925.1	lncRNA	290.717	268.244	745.482	1025.75	582.549	1.59733	0.161956	9.85242	6.69e-23	1.96e-21
ENSG00000186301	MST1P2	unprocessed_pseudogene	19.8011	18.0164	84.7139	71.8985	48.6075	1.59686	0.336938	4.67969	2.87e-06	1.73e-05
ENSG00000100342	APOL1	protein_coding	10.8006	15.0136	48.5693	71.8985	36.5705	1.59379	0.36707	4.27466	1.91e-05	0.000101473
ENSG00000227258	SMIM2-AS1	lncRNA	4.50026	3.00273	24.8494	37.3872	17.4349	1.5918	0.407522	3.78056	0.000156474	0.000707876
ENSG00000078081	LAMP3	protein_coding	25.2014	37.0337	118.599	273.214	113.512	1.59171	0.39997	4.02188	5.77e-05	0.000283179
ENSG00000164128	NPY1R	protein_coding	10.8006	7.00637	55.3464	40.2632	28.3541	1.59146	0.384714	4.05501	5.01e-05	0.00024841
ENSG00000204311	PJVK	protein_coding	35.102	42.0382	140.06	135.169	88.0924	1.59044	0.278477	5.67076	1.42e-08	1.18e-07
ENSG00000236397	DDX11L2	unprocessed_pseudogene	12.6007	17.0155	66.6416	63.2707	39.8821	1.58787	0.355184	4.40565	1.05e-05	5.85e-05
ENSG00000273151	AC073957.3	lncRNA	68.4039	62.0564	231.551	206.109	142.03	1.58602	0.234512	6.73283	1.66e-11	1.94e-10
ENSG00000272070	AC005618.1	lncRNA	0.900051	1.00091	15.8133	27.8008	11.3787	1.58514	0.407917	3.53639	0.000405633	0.00166225
ENSG00000073150	PANX2	protein_coding	16.2009	21.0191	79.0663	73.8158	47.5255	1.58487	0.339069	4.61637	3.91e-06	2.31e-05
ENSG00000166578	IQCD	protein_coding	2.70015	5.00455	28.238	33.5526	17.3738	1.58462	0.407241	3.771	0.000162597	0.00073239
ENSG00000183691	NOG	protein_coding	18.001	15.0136	62.1235	78.609	43.4368	1.58448	0.348567	4.4831	7.36e-06	4.19e-05
ENSG00000143153	ATP1B1	protein_coding	994.557	1066.97	3110.69	3157.78	2082.5	1.58218	0.0970916	16.2912	1.14e-59	1.36e-57
ENSG00000182108	DEXI	protein_coding	40.5023	28.0255	128.765	120.789	79.5206	1.57785	0.29225	5.35704	8.46e-08	6.31e-07
ENSG00000263155	MYZAP	protein_coding	2.70015	2.00182	23.7199	27.8008	14.0557	1.57631	0.410313	3.67457	0.000238252	0.00103267
ENSG00000248905	FMN1	protein_coding	33.3019	37.0337	126.506	124.624	80.3664	1.57366	0.286239	5.45604	4.87e-08	3.77e-07
ENSG00000189223	PAX8-AS1	lncRNA	12.6007	8.00728	44.0512	58.4775	30.7842	1.57275	0.378658	4.07821	4.54e-05	0.00022636
ENSG00000242267	SKINT1L	transcribed_unprocessed_pseudogene	2.70015	0	23.7199	23.0075	12.3569	1.57273	0.409289	3.60483	0.000312359	0.00131437
ENSG00000260805	AC092803.1	lncRNA	4.50026	6.00546	35.0151	34.5113	20.008	1.57223	0.401733	3.81082	0.000138507	0.000633706
ENSG00000102996	MMP15	protein_coding	51.3029	53.0482	177.334	174.474	114.04	1.5671	0.252047	6.18401	6.25e-10	6.11e-09
ENSG00000108342	CSF3	protein_coding	382.522	345.314	1094.5	1124.49	736.708	1.56684	0.12854	12.1796	3.99e-34	2.09e-32
ENSG00000215018	COL28A1	protein_coding	8.10046	5.00455	41.7922	36.4286	22.8314	1.56645	0.396119	3.86246	0.000112251	0.000521549
ENSG00000226312	CFLAR-AS1	lncRNA	7.20041	5.00455	42.9217	32.594	21.9302	1.56529	0.39841	3.83556	0.000125279	0.00057758
ENSG00000162999	DUSP19	protein_coding	22.5013	18.0164	75.6777	85.3196	50.3787	1.5648	0.333383	4.63875	3.51e-06	2.09e-05
ENSG00000213088	ACKR1	protein_coding	4.50026	1.00091	24.8494	30.6767	15.2568	1.5647	0.410091	3.67911	0.000234046	0.00101622
ENSG00000280187	AC022107.1	TEC	18.9011	16.0146	74.5482	69.0226	44.6216	1.56215	0.343885	4.48399	7.33e-06	4.17e-05
ENSG00000223820	CFL1P1	transcribed_unprocessed_pseudogene	0.900051	1.00091	22.5904	19.1729	10.9161	1.56081	0.407776	3.4848	0.000492508	0.00197804
ENSG00000170786	SDR16C5	protein_coding	157.509	171.156	551.205	470.696	337.641	1.56026	0.172423	9.03321	1.67e-19	3.86e-18
ENSG00000177406	NINJ2-AS1	lncRNA	12.6007	7.00637	47.4398	50.8083	29.4638	1.55873	0.381063	4.01514	5.94e-05	0.000290812
ENSG00000149289	ZC3H12C	protein_coding	1801	1789.63	5245.48	5433.61	3567.43	1.55477	0.0868122	17.9068	1.04e-71	1.86e-69
ENSG00000255823	MTRNR2L8	protein_coding	162.009	187.17	818.901	488.91	414.248	1.55462	0.317179	4.90022	9.57e-07	6.19e-06
ENSG00000111110	PPM1H	protein_coding	36.0021	32.0291	127.636	114.079	77.4364	1.55388	0.290657	5.3053	1.12e-07	8.27e-07
ENSG00000155093	PTPRN2	protein_coding	25.2014	20.0182	92.6205	81.485	54.8313	1.55331	0.32546	4.7225	2.33e-06	1.42e-05
ENSG00000171860	C3AR1	protein_coding	0	0	12.4247	24.9248	9.33738	1.55237	0.399026	3.99142	6.57e-05	0.000318972
ENSG00000000938	FGR	protein_coding	21.6012	26.0237	79.0663	101.617	57.0769	1.55098	0.323549	4.74611	2.07e-06	1.27e-05
ENSG00000115008	IL1A	protein_coding	1488.69	1523.38	4420.93	4513.31	2986.58	1.55011	0.0890491	17.4042	7.66e-68	1.17e-65
ENSG00000244879	GABPB1-AS1	lncRNA	717.341	742.675	2051.21	2307.46	1454.67	1.55011	0.109555	14.1438	2.04e-45	1.61e-43
ENSG00000177551	NHLH2	protein_coding	14.4008	12.0109	63.253	53.6842	35.8372	1.54815	0.363799	4.19105	2.78e-05	0.000143265
ENSG00000100307	CBX7	protein_coding	52.203	48.0437	157.003	178.308	108.889	1.54662	0.258029	5.96109	2.51e-09	2.27e-08
ENSG00000146233	CYP39A1	protein_coding	61.2035	73.0664	187.5	251.165	143.234	1.54555	0.24303	6.33385	2.39e-10	2.45e-09
ENSG00000182986	ZNF320	protein_coding	79.2045	84.0764	238.328	282.801	171.103	1.54529	0.220116	6.99599	2.63e-12	3.33e-11
ENSG00000177374	HIC1	protein_coding	7.20041	8.00728	37.2741	45.0564	24.3845	1.54386	0.391524	3.86122	0.000112822	0.000523976
ENSG00000187837	H1-2	protein_coding	100.806	91.0828	308.359	296.222	199.117	1.54314	0.204653	7.51764	5.58e-14	8.28e-13
ENSG00000123870	ZNF137P	transcribed_unprocessed_pseudogene	5.40031	7.00637	36.1446	37.3872	21.4846	1.541	0.398205	3.78127	0.000156028	0.00070602
ENSG00000131459	GFPT2	protein_coding	231.313	256.233	655.121	823.478	491.536	1.54053	0.159015	9.67685	3.78e-22	1.04e-20
ENSG00000177614	PGBD5	protein_coding	161.109	138.126	550.075	385.376	308.672	1.53962	0.196734	7.81202	5.63e-15	9.1e-14
ENSG00000227210	AC079145.1	lncRNA	1.8001	2.00182	24.8494	22.0489	12.6751	1.53781	0.410243	3.5721	0.000354135	0.00147383
ENSG00000204389	HSPA1A	protein_coding	361.821	362.329	1096.76	1063.14	721.013	1.53761	0.127037	12.0941	1.14e-33	5.81e-32
ENSG00000074590	NUAK1	protein_coding	168.31	174.158	555.723	488.91	346.775	1.53743	0.168144	9.12837	6.95e-20	1.67e-18
ENSG00000109472	CPE	protein_coding	143.108	161.146	492.47	439.06	308.946	1.53632	0.176189	8.70364	3.21e-18	6.71e-17
ENSG00000237988	OR2I1P	protein_coding	0	0	25.9789	11.5038	9.37067	1.53596	0.398402	3.9782	6.94e-05	0.000335414
ENSG00000268362	AC092279.1	lncRNA	49.5028	33.03	150.226	134.211	91.7423	1.53522	0.280644	5.43609	5.45e-08	4.18e-07
ENSG00000280128	AL662795.2	TEC	195.311	191.174	553.464	616.41	389.09	1.53499	0.160222	9.56604	1.11e-21	2.97e-20
ENSG00000197536	IRF1-AS1	lncRNA	16.2009	18.0164	68.9006	69.0226	43.0351	1.53454	0.346343	4.37498	1.21e-05	6.65e-05
ENSG00000113916	BCL6	protein_coding	835.248	841.765	2392.32	2546.17	1653.87	1.53418	0.101826	15.0618	2.89e-51	2.72e-49
ENSG00000275765	AC091982.3	lncRNA	7.20041	6.00546	37.2741	38.3459	22.2065	1.53346	0.396321	3.78259	0.000155208	0.000702792
ENSG00000251630	AC119751.6	processed_pseudogene	0.900051	3.00273	30.497	18.2143	13.1535	1.53001	0.410099	3.58198	0.000340999	0.00142517
ENSG00000170075	GPR37L1	protein_coding	10.8006	8.00728	39.5331	53.6842	28.0063	1.52999	0.384062	3.91168	9.17e-05	0.000434227
ENSG00000139508	SLC46A3	protein_coding	189.011	173.157	537.651	556.015	363.959	1.52819	0.162687	9.37849	6.69e-21	1.72e-19
ENSG00000250305	TRMT9B	protein_coding	241.214	244.222	609.94	859.906	488.82	1.52786	0.170658	8.94281	3.79e-19	8.57e-18
ENSG00000245146	MALINC1	lncRNA	34.202	36.0328	119.729	122.707	78.1676	1.52776	0.288079	5.26487	1.4e-07	1.02e-06
ENSG00000240057	AC078785.1	lncRNA	1.8001	3.00273	23.7199	25.8835	13.6015	1.52642	0.410394	3.578	0.000346237	0.00144431
ENSG00000128000	ZNF780B	protein_coding	82.8047	87.0792	246.235	286.635	175.689	1.52608	0.21688	7.01346	2.32e-12	2.96e-11
ENSG00000269028	MTRNR2L12	protein_coding	1189.87	1418.29	5796.69	3531.65	2984.13	1.5257	0.308011	4.95597	7.2e-07	4.73e-06
ENSG00000266947	AC022916.1	lncRNA	2.70015	7.00637	29.3675	36.4286	18.8756	1.52363	0.405453	3.6732	0.000239528	0.00103797
ENSG00000100439	ABHD4	protein_coding	135.908	112.102	391.943	369.079	252.258	1.52224	0.190161	7.98684	1.38e-15	2.37e-14
ENSG00000168685	IL7R	protein_coding	8.10046	11.01	47.4398	45.0564	27.9017	1.52195	0.382649	3.90816	9.3e-05	0.00044019
ENSG00000129295	LRRC6	protein_coding	19.8011	13.0118	73.4187	61.3534	41.8963	1.52193	0.352503	4.26329	2.01e-05	0.000106349
ENSG00000272501	AL662844.4	lncRNA	3.60021	1.00091	25.9789	23.9662	13.6366	1.52161	0.410405	3.56656	0.000361701	0.00150058
ENSG00000280254	AC233723.2	TEC	28.8016	21.0191	91.491	92.0301	58.3355	1.52104	0.319479	4.71587	2.41e-06	1.47e-05
ENSG00000247199	AC011346.1	lncRNA	8.10046	8.00728	54.2169	31.6353	25.49	1.51847	0.392223	3.80352	0.000142655	0.000650726
ENSG00000171159	C9orf16	protein_coding	153.009	174.158	516.19	467.82	327.794	1.51596	0.172018	8.79802	1.39e-18	2.99e-17
ENSG00000133460	SLC2A11	protein_coding	52.203	59.0537	168.298	190.771	117.581	1.5151	0.251072	6.00582	1.9e-09	1.75e-08
ENSG00000139112	GABARAPL1	protein_coding	239.414	228.207	661.898	725.696	463.804	1.51496	0.150062	10.0833	6.55e-24	2.09e-22
ENSG00000112715	VEGFA	protein_coding	1357.28	1255.14	3602.03	3974.55	2547.25	1.51358	0.0985963	15.3482	3.64e-53	3.58e-51
ENSG00000236778	INTS6-AS1	lncRNA	21.6012	26.0237	74.5482	101.617	55.9474	1.51307	0.326573	4.58966	4.44e-06	2.61e-05
ENSG00000143816	WNT9A	protein_coding	14.4008	17.0155	63.253	64.2293	39.7247	1.51214	0.353584	4.22156	2.43e-05	0.00012657
ENSG00000167754	KLK5	protein_coding	9.90057	10.0091	31.6265	67.1053	29.6604	1.51181	0.387244	3.84573	0.000120196	0.000555329
ENSG00000143469	SYT14	protein_coding	5.40031	2.00182	29.3675	28.7594	16.3823	1.50982	0.408635	3.59181	0.000328393	0.00137715
ENSG00000152433	ZNF547	protein_coding	22.5013	15.0136	81.3253	66.1466	46.2467	1.50932	0.344036	4.33792	1.44e-05	7.79e-05
ENSG00000166046	TCP11L2	protein_coding	126.907	134.122	391.943	394.962	261.984	1.50889	0.183054	8.22526	1.95e-16	3.6e-15
ENSG00000007237	GAS7	protein_coding	0	1.00091	18.0723	19.1729	9.56153	1.50755	0.403321	3.20898	0.00133209	0.00489067
ENSG00000100298	APOBEC3H	protein_coding	2.70015	7.00637	29.3675	35.4699	18.636	1.50702	0.405712	3.63348	0.000279629	0.00119111
ENSG00000237489	C10orf143	protein_coding	13.5008	12.0109	47.4398	63.2707	34.0555	1.5063	0.368686	4.02567	5.68e-05	0.000278993
ENSG00000197915	HRNR	protein_coding	40.5023	41.0373	121.988	149.549	88.2691	1.50354	0.279123	5.35333	8.64e-08	6.44e-07
ENSG00000083799	CYLD	protein_coding	855.049	915.833	2504.14	2595.06	1717.52	1.50286	0.101333	14.8265	9.87e-50	8.87e-48
ENSG00000255624	C10orf88B	transcribed_processed_pseudogene	39.6023	31.0282	110.693	130.376	77.9248	1.50266	0.292183	5.10675	3.28e-07	2.26e-06
ENSG00000101213	PTK6	protein_coding	33.3019	31.0282	115.211	106.41	71.4877	1.5024	0.297078	5.01916	5.19e-07	3.49e-06
ENSG00000281406	BLACAT1	protein_coding	37.8022	71.0646	186.371	170.639	116.469	1.5024	0.271842	5.50376	3.72e-08	2.92e-07
ENSG00000117115	PADI2	protein_coding	60.3034	49.0446	136.672	223.365	117.346	1.50162	0.272733	5.48082	4.23e-08	3.3e-07
ENSG00000185386	MAPK11	protein_coding	53.103	36.0328	158.133	138.045	96.3284	1.4993	0.275944	5.4029	6.56e-08	4.97e-07
ENSG00000211448	DIO2	protein_coding	9.00051	4.00364	27.1084	49.8496	22.4906	1.49768	0.401032	3.66484	0.000247489	0.00106895
ENSG00000198743	SLC5A3	protein_coding	1493.19	1545.4	3815.51	4941.82	2948.98	1.49654	0.116121	12.8857	5.42e-38	3.27e-36
ENSG00000205930	C21orf62-AS1	lncRNA	13.5008	12.0109	45.1807	65.188	33.9701	1.49632	0.370063	3.98562	6.73e-05	0.000325981
ENSG00000204947	ZNF425	protein_coding	23.4013	46.0419	110.693	129.417	77.3883	1.49355	0.306799	4.83832	1.31e-06	8.3e-06
ENSG00000170458	CD14	protein_coding	266.415	254.231	604.292	945.226	517.541	1.49354	0.181879	8.20371	2.33e-16	4.29e-15
ENSG00000251432	LINC02615	lncRNA	21.6012	14.0127	59.8645	80.5263	44.0012	1.49227	0.350169	4.21264	2.52e-05	0.000131152
ENSG00000225506	CYP4A22-AS1	lncRNA	9.00051	8.00728	41.7922	42.1805	25.2451	1.48962	0.388359	3.76551	0.000166208	0.000746951
ENSG00000228486	C2orf92	protein_coding	18.9011	20.0182	76.8072	69.9812	46.4269	1.48842	0.33893	4.34418	1.4e-05	7.59e-05
ENSG00000156587	UBE2L6	protein_coding	214.212	198.18	517.319	696.936	406.662	1.48548	0.174138	8.5195	1.6e-17	3.2e-16
ENSG00000267750	RUNDC3A-AS1	lncRNA	0.900051	2.00182	19.2018	23.0075	11.2778	1.48477	0.408719	3.44486	0.000571349	0.00226704
ENSG00000258655	ARHGAP5-AS1	lncRNA	25.2014	30.0273	85.8434	107.368	62.1101	1.48418	0.313997	4.68806	2.76e-06	1.67e-05
ENSG00000137709	POU2F3	protein_coding	1.8001	1.00091	18.0723	23.9662	11.2099	1.48412	0.408589	3.43808	0.000585858	0.00231855
ENSG00000229160	AC009229.2	lncRNA	5.40031	10.0091	49.6988	31.6353	24.1859	1.48194	0.395446	3.68777	0.000226232	0.000986404
ENSG00000254837	AP001372.2	lncRNA	27.9016	36.0328	88.1024	132.293	71.0825	1.48148	0.309308	4.75634	1.97e-06	1.21e-05
ENSG00000186567	CEACAM19	protein_coding	61.2035	63.0573	164.91	225.282	128.613	1.48122	0.250421	5.89074	3.84e-09	3.42e-08
ENSG00000286753	AC091978.1	lncRNA	3.60021	8.00728	38.4036	30.6767	20.172	1.4809	0.402635	3.60821	0.000308317	0.00130041
ENSG00000176697	BDNF	protein_coding	34.202	32.0291	128.765	96.8233	72.9549	1.48038	0.299926	4.90181	9.5e-07	6.14e-06
ENSG00000072201	LNX1	protein_coding	24.3014	21.0191	85.8434	78.609	52.4432	1.48028	0.327606	4.47493	7.64e-06	4.34e-05
ENSG00000074416	MGLL	protein_coding	162.009	164.149	440.512	515.752	320.606	1.47995	0.174026	8.49011	2.06e-17	4.09e-16
ENSG00000185634	SHC4	protein_coding	9.00051	8.00728	44.0512	39.3045	25.0909	1.47786	0.388853	3.7329	0.000189286	0.000840723
ENSG00000148926	ADM	protein_coding	57.6033	38.0346	154.744	154.342	101.181	1.47506	0.270882	5.41717	6.05e-08	4.61e-07
ENSG00000137501	SYTL2	protein_coding	114.307	100.091	304.97	334.568	213.484	1.47501	0.200565	7.33583	2.2e-13	3.1e-12
ENSG00000125657	TNFSF9	protein_coding	261.915	251.228	690.136	787.049	497.582	1.4743	0.148417	9.92315	3.3e-23	9.99e-22
ENSG00000260266	PPIAP46	transcribed_processed_pseudogene	0	1.00091	23.7199	13.4211	9.53546	1.47375	0.40213	3.1848	0.00144856	0.00528001
ENSG00000223617	LINC00370	lncRNA	0	1.00091	16.9428	19.1729	9.27915	1.47304	0.402321	3.16959	0.00152652	0.00552851
ENSG00000245532	NEAT1	lncRNA	3599.31	4289.9	11591.1	10624.7	7526.25	1.47224	0.0980372	15.0163	5.75e-51	5.33e-49
ENSG00000224389	C4B	protein_coding	17.101	10.0091	59.8645	53.6842	35.1647	1.47201	0.367122	3.95609	7.62e-05	0.000365498
ENSG00000234997	AC016745.1	lncRNA	14.4008	8.00728	46.3103	53.6842	30.6006	1.47138	0.37811	3.83289	0.000126645	0.000583215
ENSG00000170209	ANKK1	protein_coding	19.8011	19.0173	73.4187	70.9399	45.7942	1.46977	0.339622	4.28154	1.86e-05	9.86e-05
ENSG00000171298	GAA	protein_coding	257.415	261.237	756.777	728.572	501	1.46973	0.143615	10.2233	1.56e-24	5.13e-23
ENSG00000141682	PMAIP1	protein_coding	140.408	181.165	445.03	492.744	314.837	1.46887	0.18042	8.12844	4.35e-16	7.81e-15
ENSG00000132718	SYT11	protein_coding	7.20041	2.00182	41.7922	23.0075	18.5005	1.46665	0.407909	3.52789	0.00041888	0.00170979
ENSG00000137959	IFI44L	protein_coding	261.015	325.296	964.609	2908.53	1114.86	1.46559	0.408069	3.68958	0.000224624	0.000980486
ENSG00000184949	FAM227A	protein_coding	30.6017	37.0337	103.916	120.789	73.0851	1.46478	0.296738	4.90266	9.45e-07	6.12e-06
ENSG00000135373	EHF	protein_coding	2042.22	2070.88	5298.57	6184.23	3898.97	1.46041	0.097437	14.9865	9e-51	8.27e-49
ENSG00000226445	BX322234.1	lncRNA	8.10046	9.00819	44.0512	38.3459	24.8764	1.4603	0.389316	3.68719	0.000226742	0.000987984
ENSG00000152380	FAM151B	protein_coding	23.4013	18.0164	70.0301	81.485	48.2332	1.46006	0.336984	4.28894	1.8e-05	9.55e-05
ENSG00000284968	AC093827.4	lncRNA	27.0015	31.0282	86.9729	110.244	63.8118	1.45736	0.311129	4.64836	3.35e-06	2e-05
ENSG00000186496	ZNF396	protein_coding	6.30036	5.00455	35.0151	30.6767	19.2492	1.4549	0.40259	3.53826	0.000402777	0.00165157
ENSG00000227252	AC012063.1	lncRNA	27.0015	22.02	94.8795	77.6504	55.3879	1.45387	0.324273	4.44473	8.8e-06	4.95e-05
ENSG00000124731	TREM1	protein_coding	4.50026	9.00819	25.9789	48.891	22.0946	1.45361	0.401311	3.56604	0.000362418	0.00150324
ENSG00000064687	ABCA7	protein_coding	93.6053	73.0664	251.883	247.331	166.471	1.45283	0.222169	6.51918	7.07e-11	7.72e-10
ENSG00000272419	LINC01145	transcribed_unprocessed_pseudogene	91.8052	88.0801	260.919	271.297	178.025	1.45181	0.211973	6.8293	8.53e-12	1.03e-10
ENSG00000133639	BTG1	protein_coding	1017.06	1057.96	2882.53	2873.06	1957.65	1.45143	0.0965782	15.0249	5.04e-51	4.72e-49
ENSG00000101187	SLCO4A1	protein_coding	571.533	494.45	1523.72	1459.06	1012.19	1.45046	0.120102	12.0712	1.5e-33	7.57e-32
ENSG00000227591	HSD11B1-AS1	lncRNA	1.8001	0	20.3313	18.2143	10.0864	1.45043	0.405207	3.32118	0.000896383	0.00342865
ENSG00000262580	AC087741.1	lncRNA	18.001	16.0146	68.9006	60.3947	40.8277	1.44986	0.35079	4.0865	4.38e-05	0.000219141
ENSG00000186212	SOWAHB	protein_coding	13.5008	14.0127	53.0874	57.5188	34.5299	1.44971	0.364726	3.923	8.75e-05	0.000415311
ENSG00000234869	AL021392.1	lncRNA	8.10046	4.00364	36.1446	32.594	20.2107	1.4495	0.401679	3.53751	0.00040392	0.00165557
ENSG00000154265	ABCA5	protein_coding	162.909	185.168	500.377	493.703	335.539	1.44876	0.168104	8.60549	7.6e-18	1.55e-16
ENSG00000224251	AL391427.1	lncRNA	3.60021	5.00455	31.6265	25.8835	16.5287	1.44675	0.407672	3.46932	0.000521772	0.00208667
ENSG00000245552	AP000787.1	lncRNA	9.00051	6.00546	40.6627	35.4699	22.7846	1.44542	0.39503	3.59345	0.000326324	0.00136992
ENSG00000259116	AL049869.2	lncRNA	6.30036	12.0109	39.5331	46.015	25.9649	1.44315	0.389078	3.6543	0.000257886	0.00110949
ENSG00000227096	HMGB3P8	processed_pseudogene	8.10046	13.0118	58.735	36.4286	29.069	1.44273	0.384379	3.70549	0.000210979	0.000927483
ENSG00000183742	MACC1	protein_coding	78.3045	67.061	182.982	256.917	146.316	1.44257	0.243049	5.91521	3.31e-09	2.96e-08
ENSG00000128590	DNAJB9	protein_coding	294.317	319.29	827.937	887.707	582.313	1.44126	0.138426	10.403	2.4e-25	8.21e-24
ENSG00000173531	MST1	protein_coding	28.8016	29.0264	103.916	90.1128	62.9641	1.44102	0.309536	4.62048	3.83e-06	2.27e-05
ENSG00000060642	PIGV	protein_coding	171.91	210.191	533.133	549.305	366.135	1.44002	0.166484	8.63823	5.71e-18	1.17e-16
ENSG00000130943	PKDREJ	protein_coding	4.50026	4.00364	25.9789	30.6767	16.2899	1.43928	0.407804	3.44721	0.00056641	0.0022497
ENSG00000163346	PBXIP1	protein_coding	378.022	384.349	1132.91	992.199	721.869	1.43893	0.131873	10.9044	1.1e-27	4.31e-26
ENSG00000077585	GPR137B	protein_coding	207.912	226.206	592.997	628.872	413.997	1.43886	0.155221	9.25879	2.07e-20	5.16e-19
ENSG00000286017	AC011322.1	lncRNA	5.40031	4.00364	25.9789	33.5526	17.2339	1.43816	0.4066	3.45918	0.000541817	0.00216201
ENSG00000165511	ZNF22-AS1	lncRNA	2.70015	2.00182	22.5904	23.0075	12.575	1.43781	0.410312	3.39064	0.000697294	0.00272409
ENSG00000271133	AC004130.2	lncRNA	11.7007	6.00546	49.6988	35.4699	25.7187	1.43701	0.391028	3.61867	0.000296125	0.00125326
ENSG00000188313	PLSCR1	protein_coding	475.227	516.47	1148.72	1624.91	941.331	1.43421	0.150061	9.55299	1.26e-21	3.36e-20
ENSG00000196267	ZNF836	protein_coding	32.4019	44.04	124.247	119.831	80.1299	1.4339	0.288428	4.94273	7.7e-07	5.04e-06
ENSG00000120328	PCDHB12	protein_coding	4.50026	6.00546	25.9789	36.4286	18.2283	1.43206	0.405124	3.46502	0.000530193	0.00211906
ENSG00000228630	HOTAIR	lncRNA	7.20041	10.0091	39.5331	41.2218	24.4911	1.43203	0.390325	3.61022	0.00030594	0.00129066
ENSG00000196734	LCE1B	protein_coding	15.3009	10.0091	55.3464	48.891	32.3868	1.42973	0.371966	3.79303	0.000148818	0.000676652
ENSG00000089820	ARHGAP4	protein_coding	0	0	20.3313	12.4624	8.19843	1.42964	0.394318	3.8219	0.000132429	0.000607163
ENSG00000196209	SIRPB2	protein_coding	46.8027	46.0419	132.154	155.301	95.0747	1.42884	0.269963	5.26579	1.4e-07	1.02e-06
ENSG00000177800	TMEM78	lncRNA	0	0	15.8133	16.297	8.02756	1.42848	0.39437	3.81032	0.000138788	0.000634698
ENSG00000203814	H2BC18	protein_coding	16.2009	21.0191	54.2169	83.4023	43.7098	1.42711	0.351406	4.02164	5.78e-05	0.00028339
ENSG00000184156	KCNQ3	protein_coding	82.8047	113.103	292.545	276.09	191.136	1.42596	0.214994	6.6166	3.68e-11	4.13e-10
ENSG00000124762	CDKN1A	protein_coding	1811.8	1757.6	4781.25	4906.35	3314.25	1.42376	0.08769	16.2341	2.89e-59	3.4e-57
ENSG00000174804	FZD4	protein_coding	141.308	113.103	368.223	358.534	245.292	1.42292	0.192296	7.38501	1.52e-13	2.18e-12
ENSG00000170044	ZPLD1	protein_coding	3.60021	2.00182	25.9789	22.0489	13.4075	1.4225	0.410396	3.3712	0.000748412	0.00290598
ENSG00000270127	AC027020.2	lncRNA	27.0015	24.0218	88.1024	84.3609	55.8717	1.4209	0.320284	4.4	1.08e-05	5.99e-05
ENSG00000184828	ZBTB7C	protein_coding	41.4024	74.0673	177.334	175.432	117.059	1.42086	0.267569	5.29095	1.22e-07	8.92e-07
ENSG00000232093	DCST1-AS1	lncRNA	3.60021	4.00364	30.497	23.0075	15.2771	1.42038	0.409201	3.39287	0.000691652	0.00270419
ENSG00000274750	H3C6	protein_coding	58.5033	70.0637	198.795	183.102	127.616	1.41871	0.242941	5.81844	5.94e-09	5.18e-08
ENSG00000137449	CPEB2	protein_coding	146.708	161.146	407.756	457.274	293.221	1.41869	0.178016	7.95654	1.77e-15	3e-14
ENSG00000119125	GDA	protein_coding	36.0021	44.04	124.247	125.583	82.468	1.41569	0.283134	4.97236	6.61e-07	4.37e-06
ENSG00000237166	LINC01792	lncRNA	0.900051	0	15.8133	18.2143	8.7319	1.41544	0.400175	3.09601	0.00196144	0.00693456
ENSG00000253315	LINC01932	lncRNA	20.7012	20.0182	64.3825	79.5677	46.1674	1.41499	0.339997	4.12191	3.76e-05	0.00018961
ENSG00000135924	DNAJB2	protein_coding	150.309	148.135	415.663	420.846	283.738	1.41438	0.176522	7.99895	1.25e-15	2.16e-14
ENSG00000088836	SLC4A11	protein_coding	91.8052	103.094	280.121	278.008	188.257	1.4141	0.208002	6.78143	1.19e-11	1.41e-10
ENSG00000154813	DPH3	protein_coding	328.519	342.311	899.097	935.639	626.391	1.41307	0.133036	10.6138	2.57e-26	9.23e-25
ENSG00000196517	SLC6A9	protein_coding	317.718	291.265	779.368	894.417	570.692	1.41287	0.143264	9.85389	6.59e-23	1.95e-21
ENSG00000198270	TMEM116	protein_coding	81.0046	68.0619	208.961	227.199	146.307	1.41261	0.230932	6.09693	1.08e-09	1.03e-08
ENSG00000169439	SDC2	protein_coding	8.10046	3.00273	36.1446	28.7594	19.0018	1.41165	0.404989	3.42264	0.000620153	0.00244156
ENSG00000101210	EEF1A2	protein_coding	0.900051	1.00091	22.5904	14.3797	9.71776	1.41109	0.404629	3.2606	0.00111177	0.0041473
ENSG00000142065	ZFP14	protein_coding	66.6038	61.0555	178.464	198.44	126.141	1.4097	0.242714	5.78619	7.2e-09	6.23e-08
ENSG00000272320	AL445309.1	lncRNA	7.20041	12.0109	44.0512	41.2218	26.1211	1.40944	0.387222	3.58912	0.000331797	0.00139112
ENSG00000157873	TNFRSF14	protein_coding	6.30036	14.0127	50.8283	39.3045	27.6115	1.40944	0.387387	3.5943	0.000325269	0.00136578
ENSG00000227218	AL157935.1	lncRNA	0.900051	4.00364	18.0723	28.7594	12.9338	1.40855	0.41004	3.35771	0.000785903	0.00304139
ENSG00000183775	KCTD16	protein_coding	1.8001	2.00182	22.5904	19.1729	11.3913	1.40637	0.409348	3.3176	0.00090795	0.00346819
ENSG00000180425	C11orf71	protein_coding	32.4019	36.0328	108.434	108.327	71.2989	1.40604	0.295994	4.72028	2.36e-06	1.44e-05
ENSG00000186832	KRT16	protein_coding	341.119	327.298	908.133	910.714	621.816	1.40486	0.132839	10.5678	4.2e-26	1.51e-24
ENSG00000281005	LINC00921	lncRNA	10.8006	6.00546	41.7922	37.3872	23.9964	1.40483	0.392707	3.52111	0.000429743	0.00174835
ENSG00000161955	TNFSF13	protein_coding	25.2014	20.0182	67.7711	88.1955	50.2966	1.40474	0.334239	4.16598	3.1e-05	0.000159043
ENSG00000130653	PNPLA7	protein_coding	6.30036	6.00546	32.756	32.594	19.414	1.4034	0.401618	3.43009	0.00060339	0.00238268
ENSG00000157578	LCA5L	protein_coding	8.10046	5.00455	32.756	35.4699	20.3327	1.40306	0.400375	3.44163	0.000578224	0.00229109
ENSG00000132932	ATP8A2	protein_coding	16.2009	12.0109	60.994	48.891	34.5242	1.40269	0.36658	3.78152	0.000155877	0.000705498
ENSG00000116652	DLEU2L	lncRNA	14.4008	10.0091	46.3103	52.7256	30.8614	1.4014	0.374839	3.68958	0.000224622	0.000980486
ENSG00000203837	PNLIPRP3	protein_coding	1197.97	1271.16	3189.76	3420.45	2269.83	1.40124	0.0969238	14.4545	2.35e-47	1.93e-45
ENSG00000126882	FAM78A	protein_coding	10.8006	16.0146	55.3464	49.8496	33.0028	1.40089	0.369922	3.74301	0.000181826	0.000811236
ENSG00000204789	ZNF204P	processed_pseudogene	140.408	145.132	400.979	393.045	269.891	1.40074	0.179998	7.76862	7.93e-15	1.26e-13
ENSG00000286427	AC009486.2	lncRNA	0	1.00091	14.6837	19.1729	8.7144	1.39987	0.399901	3.08548	0.00203225	0.00715162
ENSG00000162616	DNAJB4	protein_coding	337.519	326.297	870.859	928.929	615.901	1.39942	0.134396	10.4049	2.36e-25	8.07e-24
ENSG00000196154	S100A4	protein_coding	752.443	727.662	2012.8	1955.64	1362.14	1.39861	0.105266	13.2822	2.94e-40	1.95e-38
ENSG00000150672	DLG2	protein_coding	3.60021	4.00364	28.238	23.9662	14.952	1.39816	0.409348	3.34092	0.000835024	0.00321198
ENSG00000225975	LINC01534	lncRNA	12.6007	20.0182	66.6416	54.6429	38.4758	1.39689	0.359304	3.84933	0.00011844	0.000547856
ENSG00000169435	RASSF6	protein_coding	112.506	111.101	284.639	344.154	213.1	1.39563	0.202636	6.87242	6.31e-12	7.67e-11
ENSG00000286699	AC084198.2	lncRNA	8.10046	12.0109	46.3103	40.2632	26.6712	1.39455	0.385288	3.57079	0.000355909	0.00148059
ENSG00000224536	AC096677.1	lncRNA	27.0015	20.0182	84.7139	74.7744	51.627	1.39393	0.33018	4.18659	2.83e-05	0.000145915
ENSG00000170949	ZNF160	protein_coding	109.806	111.101	301.581	317.312	209.95	1.39389	0.198472	7.00764	2.42e-12	3.08e-11
ENSG00000147852	VLDLR	protein_coding	9.00051	3.00273	23.7199	45.0564	20.1949	1.39357	0.405509	3.38507	0.0007116	0.00277833
ENSG00000189060	H1-0	protein_coding	423.924	478.435	1112.58	1316.22	832.789	1.39193	0.13289	10.4689	1.2e-25	4.23e-24
ENSG00000281404	LINC01176	lncRNA	23.4013	13.0118	62.1235	69.9812	42.1295	1.38967	0.352927	3.89863	9.67e-05	0.000455683
ENSG00000123240	OPTN	protein_coding	1015.26	1037.94	2731.18	2722.56	1876.73	1.38958	0.0968968	14.3376	1.27e-46	1.03e-44
ENSG00000144285	SCN1A	protein_coding	2.70015	3.00273	21.4608	24.9248	13.0221	1.38923	0.410407	3.3002	0.00096616	0.00366221
ENSG00000173535	TNFRSF10C	protein_coding	31.5018	35.0318	96.0091	113.12	68.9158	1.38768	0.300896	4.58273	4.59e-06	2.69e-05
ENSG00000258777	HIF1A-AS1	lncRNA	0.900051	2.00182	20.3313	18.2143	10.3619	1.38561	0.40724	3.26566	0.00109207	0.0040885
ENSG00000188818	ZDHHC11	protein_coding	9.90057	3.00273	32.756	36.4286	20.522	1.38525	0.402964	3.38285	0.000717377	0.00279868
ENSG00000180730	SHISA2	protein_coding	51.3029	48.0437	154.744	140.921	98.7529	1.38486	0.264585	5.21055	1.88e-07	1.35e-06
ENSG00000163202	LCE3D	protein_coding	0.900051	0	25.9789	9.58647	9.11636	1.3848	0.398357	3.09953	0.00193827	0.00686369
ENSG00000215252	GOLGA8B	protein_coding	645.337	658.599	1718	1745.7	1191.91	1.38462	0.108512	12.7555	2.91e-37	1.7e-35
ENSG00000180423	HARBI1	protein_coding	28.8016	32.0291	99.3976	93.9474	63.5439	1.3842	0.307291	4.47434	7.66e-06	4.35e-05
ENSG00000253159	PCDHGA12	protein_coding	28.8016	30.0273	84.7139	103.534	61.7692	1.38291	0.311892	4.40314	1.07e-05	5.91e-05
ENSG00000113248	PCDHB15	protein_coding	4.50026	8.00728	31.6265	33.5526	19.4217	1.38204	0.402458	3.37862	0.000728505	0.00283649
ENSG00000006047	YBX2	protein_coding	16.2009	15.0136	55.3464	59.4361	36.4993	1.38181	0.359291	3.80364	0.000142585	0.000650559
ENSG00000172331	BPGM	protein_coding	195.311	193.176	532.003	520.545	360.259	1.37979	0.161099	8.55423	1.19e-17	2.39e-16
ENSG00000125388	GRK4	protein_coding	76.5044	59.0537	197.666	193.647	131.718	1.37897	0.241416	5.69253	1.25e-08	1.04e-07
ENSG00000138685	FGF2	protein_coding	314.118	309.281	762.425	909.756	573.895	1.37888	0.144701	9.5219	1.7e-21	4.49e-20
ENSG00000206530	CFAP44	protein_coding	97.2056	104.095	277.862	282.801	190.491	1.37859	0.205998	6.67658	2.45e-11	2.8e-10
ENSG00000108785	HSD17B1P1	unprocessed_pseudogene	9.90057	22.02	58.735	60.3947	37.7626	1.37839	0.365344	3.73864	0.000185021	0.000824005
ENSG00000288095	AC005618.4	lncRNA	0.900051	0	14.6837	18.2143	8.44952	1.37823	0.398814	3.05235	0.00227054	0.00787512
ENSG00000108515	ENO3	protein_coding	35.102	26.0237	94.8795	99.6993	63.9261	1.378	0.309158	4.42709	9.55e-06	5.34e-05
ENSG00000136842	TMOD1	protein_coding	14.4008	20.0182	59.8645	63.2707	39.3885	1.37796	0.354277	3.85135	0.000117468	0.000543614
ENSG00000181029	TRAPPC5	protein_coding	10.8006	7.00637	50.8283	30.6767	24.828	1.37608	0.393046	3.45469	0.000550917	0.00219434
ENSG00000261716	H2BC20P	transcribed_unprocessed_pseudogene	284.416	278.253	649.473	867.575	519.929	1.37523	0.160834	8.54362	1.3e-17	2.62e-16
ENSG00000232973	CYP1B1-AS1	lncRNA	94.5054	88.0801	250.753	259.793	173.283	1.37396	0.213735	6.4117	1.44e-10	1.52e-09
ENSG00000168961	LGALS9	protein_coding	1.8001	3.00273	20.3313	23.0075	12.0354	1.37344	0.41005	3.26321	0.00110158	0.00411898
ENSG00000235385	LINC02154	lncRNA	0	0	22.5904	9.58647	8.04421	1.37281	0.39143	3.76506	0.000166511	0.000748143
ENSG00000099840	IZUMO4	protein_coding	17.101	15.0136	50.8283	66.1466	37.2724	1.37219	0.359528	3.77624	0.000159214	0.00071912
ENSG00000096968	JAK2	protein_coding	133.208	132.12	325.301	401.673	248.075	1.37008	0.193177	7.07978	1.44e-12	1.88e-11
ENSG00000186204	CYP4F12	protein_coding	4.50026	9.00819	39.5331	28.7594	20.4502	1.37006	0.401606	3.36408	0.000768005	0.00297621
ENSG00000137673	MMP7	protein_coding	5.40031	3.00273	24.8494	28.7594	15.503	1.36957	0.408893	3.28261	0.0010285	0.00387323
ENSG00000169067	ACTBL2	protein_coding	0	0	12.4247	18.2143	7.65975	1.36898	0.391477	3.73707	0.00018618	0.000828977
ENSG00000126803	HSPA2	protein_coding	16.2009	26.0237	67.7711	75.7331	46.4322	1.36791	0.342425	3.96227	7.42e-05	0.000356605
ENSG00000136048	DRAM1	protein_coding	504.929	500.455	1205.2	1451.39	915.493	1.36763	0.128393	10.6471	1.8e-26	6.51e-25
ENSG00000262468	LINC01569	lncRNA	30.6017	27.0246	85.8434	96.8233	60.0733	1.36552	0.31334	4.32752	1.51e-05	8.12e-05
ENSG00000137720	C11orf1	protein_coding	163.809	190.173	520.708	436.184	327.719	1.36516	0.176179	7.739	1e-14	1.58e-13
ENSG00000173208	ABCD2	protein_coding	49.5028	57.0519	128.765	184.06	104.845	1.36484	0.270243	5.03026	4.9e-07	3.3e-06
ENSG00000230590	FTX	lncRNA	286.216	293.267	707.078	833.064	529.906	1.3648	0.147121	9.26926	1.87e-20	4.71e-19
ENSG00000213918	DNASE1	protein_coding	110.706	129.117	306.099	349.906	223.957	1.36401	0.198398	6.86198	6.79e-12	8.23e-11
ENSG00000121417	ZNF211	protein_coding	71.1041	77.0701	202.184	214.737	141.274	1.36357	0.23133	5.87642	4.19e-09	3.71e-08
ENSG00000143194	MAEL	protein_coding	0	0	15.8133	14.3797	7.54824	1.36291	0.391266	3.72291	0.000196937	0.000869426
ENSG00000276180	H4C9	protein_coding	80.1046	77.0701	216.868	223.365	149.352	1.36258	0.225775	6.01749	1.77e-09	1.64e-08
ENSG00000159348	CYB5R1	protein_coding	588.634	583.53	1566.64	1503.16	1060.49	1.36198	0.112531	12.0984	1.08e-33	5.54e-32
ENSG00000233834	AC005083.1	lncRNA	1.8001	6.00546	19.2018	34.5113	15.3797	1.36177	0.410123	3.27465	0.00105792	0.00397269
ENSG00000115896	PLCL1	protein_coding	7.20041	5.00455	24.8494	39.3045	19.0897	1.3614	0.403878	3.31602	0.000913088	0.00348445
ENSG00000105136	ZNF419	protein_coding	59.4034	55.05	170.557	159.135	111.037	1.36126	0.253059	5.35844	8.39e-08	6.27e-07
ENSG00000260101	AC008074.2	lncRNA	0.900051	2.00182	15.8133	22.0489	10.191	1.36062	0.40665	3.2237	0.00126545	0.00466595
ENSG00000185267	CDNF	protein_coding	9.90057	15.0136	53.0874	44.0977	30.5248	1.36056	0.37618	3.57649	0.000348243	0.00145237
ENSG00000262583	TMEM231P1	transcribed_unprocessed_pseudogene	4.50026	4.00364	25.9789	26.8421	15.3312	1.36019	0.408732	3.26258	0.00110405	0.00412317
ENSG00000196295	GARS1-DT	lncRNA	233.113	236.215	632.53	614.493	429.088	1.36017	0.151016	8.99777	2.3e-19	5.27e-18
ENSG00000163354	DCST2	protein_coding	6.30036	2.00182	31.6265	23.0075	15.7341	1.36011	0.40946	3.26359	0.00110011	0.00411624
ENSG00000157064	NMNAT2	protein_coding	173.71	170.155	445.03	475.489	316.096	1.35709	0.169942	7.97469	1.53e-15	2.61e-14
ENSG00000167074	TEF	protein_coding	45.9026	52.0473	143.449	141.88	95.8196	1.35698	0.266978	5.06063	4.18e-07	2.84e-06
ENSG00000251364	AC107884.1	lncRNA	2.70015	5.00455	31.6265	20.1316	14.8657	1.35635	0.409885	3.25416	0.00113728	0.00423206
ENSG00000262576	PCDHGA4	protein_coding	0.900051	4.00364	16.9428	27.8008	12.4118	1.35593	0.409656	3.24953	0.00115597	0.00429838
ENSG00000244731	C4A	protein_coding	8.10046	8.00728	39.5331	33.5526	22.2984	1.35589	0.39484	3.38362	0.000715379	0.00279199
ENSG00000204956	PCDHGA1	protein_coding	7.20041	21.0191	63.253	46.9737	34.6116	1.35457	0.378339	3.55223	0.00038198	0.0015761
ENSG00000028137	TNFRSF1B	protein_coding	0	1.00091	19.2018	13.4211	8.40594	1.35434	0.398223	3.03228	0.00242712	0.00836098
ENSG00000128284	APOL3	protein_coding	14.4008	21.0191	49.6988	75.7331	40.213	1.35411	0.358401	3.74464	0.000180653	0.000806915
ENSG00000281731	METTL14-DT	lncRNA	4.50026	5.00455	30.497	24.9248	16.2317	1.35399	0.407619	3.26267	0.00110369	0.00412262
ENSG00000187908	DMBT1	protein_coding	96.3055	78.071	280.121	208.985	165.871	1.35336	0.23117	5.83998	5.22e-09	4.58e-08
ENSG00000226752	CUTALP	transcribed_unitary_pseudogene	224.113	237.216	587.35	632.707	420.346	1.35318	0.153785	8.79027	1.49e-18	3.2e-17
ENSG00000185561	TLCD2	protein_coding	51.3029	62.0564	182.982	143.797	110.035	1.35205	0.260836	5.16484	2.41e-07	1.69e-06
ENSG00000138613	APH1B	protein_coding	62.1035	61.0555	155.874	194.605	118.409	1.35177	0.251325	5.35932	8.35e-08	6.24e-07
ENSG00000178607	ERN1	protein_coding	357.32	325.296	882.154	907.838	618.152	1.35155	0.134634	10.0319	1.1e-23	3.47e-22
ENSG00000279794	AC024580.1	TEC	2.70015	8.00728	28.238	31.6353	17.6452	1.35088	0.40701	3.27342	0.00106253	0.00398772
ENSG00000111859	NEDD9	protein_coding	14.4008	23.0209	72.2892	57.5188	41.8074	1.35055	0.352627	3.79818	0.000145763	0.000663982
ENSG00000100647	SUSD6	protein_coding	941.454	868.79	2315.51	2371.69	1624.36	1.35031	0.102565	13.1623	1.45e-39	9.34e-38
ENSG00000125735	TNFSF14	protein_coding	215.112	205.187	451.807	677.763	387.467	1.3493	0.187576	7.18584	6.68e-13	8.96e-12
ENSG00000137868	STRA6	protein_coding	28.8016	21.0191	58.735	107.368	53.981	1.34893	0.340603	3.93239	8.41e-05	0.000399898
ENSG00000082074	FYB1	protein_coding	76.5044	96.0874	187.5	298.139	164.558	1.34859	0.245799	5.47339	4.41e-08	3.44e-07
ENSG00000287265	AL365272.1	lncRNA	15.3009	8.00728	35.0151	60.3947	29.6795	1.34824	0.384895	3.46302	0.000534148	0.00213314
ENSG00000219626	FAM228B	protein_coding	16.2009	15.0136	49.6988	62.312	35.8064	1.34661	0.361905	3.68221	0.000231218	0.00100593
ENSG00000162891	IL20	protein_coding	0.900051	2.00182	24.8494	13.4211	10.2931	1.34615	0.406145	3.20909	0.00133157	0.00488967
ENSG00000160223	ICOSLG	protein_coding	17.101	16.0146	64.3825	52.7256	37.5559	1.34596	0.357564	3.72754	0.000193354	0.000856289
ENSG00000271913	AL035530.2	lncRNA	17.101	12.0109	54.2169	52.7256	34.0136	1.34553	0.366339	3.63308	0.00028006	0.00119269
ENSG00000175782	SLC35E3	protein_coding	263.715	268.244	718.374	676.805	481.784	1.34547	0.145521	9.23792	2.51e-20	6.25e-19
ENSG00000006118	TMEM132A	protein_coding	180.01	156.142	464.232	431.391	307.944	1.34434	0.174395	7.69807	1.38e-14	2.16e-13
ENSG00000064225	ST3GAL6	protein_coding	13.5008	31.0282	91.491	61.3534	49.3433	1.34414	0.351936	3.79631	0.000146868	0.000668555
ENSG00000170122	FOXD4	protein_coding	12.6007	10.0091	46.3103	43.1391	28.0148	1.34353	0.380361	3.48827	0.000486165	0.00195535
ENSG00000229644	NAMPTP1	processed_pseudogene	203.412	242.22	519.578	659.549	406.19	1.34334	0.170764	7.85894	3.87e-15	6.34e-14
ENSG00000161298	ZNF382	protein_coding	2.70015	2.00182	15.8133	26.8421	11.8393	1.34334	0.409651	3.20363	0.00135705	0.00497308
ENSG00000136156	ITM2B	protein_coding	3826.12	3939.58	10193.9	9686.17	6911.44	1.34261	0.0815036	16.4722	5.81e-61	7.36e-59
ENSG00000251664	PCDHA12	protein_coding	35.102	39.0355	111.822	109.286	73.8114	1.34098	0.29192	4.56883	4.9e-06	2.87e-05
ENSG00000261211	AL031123.2	lncRNA	0.900051	3.00273	18.0723	22.0489	11.006	1.33972	0.40844	3.1996	0.00137618	0.00503291
ENSG00000276846	AC016590.3	lncRNA	0.900051	0	13.5542	18.2143	8.16714	1.3395	0.397271	3.00661	0.00264177	0.00903112
ENSG00000189143	CLDN4	protein_coding	55.8032	43.0391	144.578	140.921	96.0854	1.33781	0.269279	4.94684	7.54e-07	4.94e-06
ENSG00000182919	C11orf54	protein_coding	141.308	147.134	349.021	418.929	264.098	1.33699	0.187063	7.13611	9.6e-13	1.27e-11
ENSG00000092421	SEMA6A	protein_coding	104.406	96.0874	253.012	290.47	185.994	1.3368	0.210527	6.33546	2.37e-10	2.42e-09
ENSG00000273382	AL356488.3	lncRNA	9.90057	9.00819	40.6627	38.3459	24.4793	1.3356	0.388936	3.38794	0.00070419	0.00275049
ENSG00000285796	AL162458.1	lncRNA	34.202	40.0364	112.952	107.368	73.6397	1.33359	0.292776	4.53091	5.87e-06	3.4e-05
ENSG00000249695	AC026369.1	lncRNA	1.8001	2.00182	14.6837	24.9248	10.8526	1.33284	0.408221	3.18082	0.00146859	0.00534514
ENSG00000273812	BX640514.2	lncRNA	10.8006	10.0091	36.1446	47.9323	26.2217	1.33237	0.385686	3.4108	0.000647733	0.00254355
ENSG00000279628	AC131280.1	TEC	4.50026	6.00546	27.1084	29.718	16.8331	1.33213	0.406524	3.22339	0.00126685	0.00466938
ENSG00000082482	KCNK2	protein_coding	96.3055	88.0801	275.602	227.199	171.797	1.33188	0.219359	6.0575	1.38e-09	1.3e-08
ENSG00000090238	YPEL3	protein_coding	79.2045	92.0837	223.645	242.538	159.368	1.33122	0.222508	5.96762	2.41e-09	2.19e-08
ENSG00000163482	STK36	protein_coding	108.906	117.106	280.121	324.981	207.779	1.33038	0.20237	6.56106	5.34e-11	5.9e-10
ENSG00000137628	DDX60	protein_coding	222.313	225.205	527.485	1085.19	515.048	1.33027	0.36793	3.62383	0.000290273	0.00123061
ENSG00000213344	PCNPP3	processed_pseudogene	7.20041	3.00273	32.756	24.9248	16.971	1.32844	0.407567	3.20832	0.00133515	0.004901
ENSG00000236039	AC019117.1	lncRNA	0	0	15.8133	13.4211	7.30858	1.32818	0.389462	3.67604	0.000236883	0.00102764
ENSG00000166262	FAM227B	protein_coding	32.4019	38.0346	105.045	104.492	69.9935	1.3274	0.29752	4.43704	9.12e-06	5.11e-05
ENSG00000168779	SHOX2	protein_coding	40.5023	40.0364	115.211	119.831	78.8951	1.32711	0.284824	4.63596	3.55e-06	2.12e-05
ENSG00000198939	ZFP2	protein_coding	5.40031	2.00182	23.7199	25.8835	14.2514	1.32687	0.410143	3.17624	0.00149199	0.00542433
ENSG00000112818	MEP1A	protein_coding	0	0	11.2952	18.2143	7.37737	1.3253	0.38918	3.68016	0.000233088	0.00101251
ENSG00000260261	AC124944.2	transcribed_unprocessed_pseudogene	60.3034	37.0337	119.729	164.887	95.4883	1.32506	0.286062	4.61274	3.97e-06	2.35e-05
ENSG00000261371	PECAM1	protein_coding	120.607	110.1	293.675	321.147	211.382	1.32481	0.199133	6.63993	3.14e-11	3.55e-10
ENSG00000130517	PGPEP1	protein_coding	176.41	196.178	510.542	463.026	336.539	1.32479	0.168501	7.853	4.06e-15	6.64e-14
ENSG00000112773	TENT5A	protein_coding	275.416	305.278	676.581	824.436	520.428	1.32338	0.152447	8.67443	4.16e-18	8.62e-17
ENSG00000283199	C13orf46	protein_coding	9.90057	12.0109	37.2741	48.891	27.0191	1.32278	0.383791	3.40579	0.000659726	0.00258808
ENSG00000213462	ERV3-1	protein_coding	85.5049	68.0619	216.868	204.192	143.657	1.32265	0.232981	5.66111	1.5e-08	1.24e-07
ENSG00000269834	ZNF528-AS1	lncRNA	6.30036	10.0091	31.6265	40.2632	22.0498	1.32152	0.396557	3.28946	0.00100379	0.00379175
ENSG00000196126	HLA-DRB1	protein_coding	0	0	25.9789	6.71053	8.17236	1.32047	0.388292	3.73022	0.000191311	0.000848294
ENSG00000135473	PAN2	protein_coding	304.217	367.334	907.003	816.767	598.83	1.31759	0.144137	9.13561	6.5e-20	1.56e-18
ENSG00000163995	ABLIM2	protein_coding	63.0036	75.0682	216.868	164.887	129.957	1.31707	0.247767	5.30065	1.15e-07	8.48e-07
ENSG00000185495	AC138393.1	transcribed_unprocessed_pseudogene	118.807	101.092	253.012	335.526	202.109	1.31596	0.214472	6.12365	9.15e-10	8.75e-09
ENSG00000246695	RASSF8-AS1	lncRNA	108.006	103.094	294.804	266.504	193.102	1.31396	0.205692	6.37496	1.83e-10	1.9e-09
ENSG00000156414	TDRD9	protein_coding	3.60021	5.00455	27.1084	23.9662	14.9198	1.31361	0.409208	3.15755	0.00159103	0.00574631
ENSG00000279368	AL031123.3	TEC	3.60021	1.00091	20.3313	21.0902	11.5057	1.31266	0.409305	3.1375	0.00170397	0.00611177
ENSG00000257800	FNBP1P1	processed_pseudogene	23.4013	24.0218	74.5482	74.7744	49.1865	1.31207	0.330934	3.93538	8.31e-05	0.00039562
ENSG00000167910	CYP7A1	protein_coding	0.900051	0	13.5542	17.2556	7.92748	1.31035	0.396091	2.96908	0.00298693	0.0100768
ENSG00000270276	H4C15	protein_coding	1.8001	2.00182	25.9789	13.4211	10.8005	1.30936	0.407777	3.14158	0.00168039	0.00604035
ENSG00000184619	KRBA2	protein_coding	25.2014	31.0282	73.4187	98.7406	57.0972	1.30798	0.322301	4.03271	5.51e-05	0.000271107
ENSG00000286331	AC011388.1	lncRNA	2.70015	2.00182	20.3313	20.1316	11.2912	1.30659	0.40953	3.11924	0.00181318	0.00646241
ENSG00000163536	SERPINI1	protein_coding	83.7048	77.0701	221.386	210.902	148.266	1.30637	0.22653	5.75164	8.84e-09	7.57e-08
ENSG00000115919	KYNU	protein_coding	2319.43	2477.25	6552.34	5473.87	4205.72	1.30522	0.101674	12.8363	1.03e-37	6.11e-36
ENSG00000245680	ZNF585B	protein_coding	101.706	126.115	290.286	308.684	206.698	1.30521	0.203882	6.39001	1.66e-10	1.73e-09
ENSG00000080854	IGSF9B	protein_coding	1051.26	999.909	2601.28	2536.58	1797.26	1.30477	0.0987719	13.2073	7.96e-40	5.21e-38
ENSG00000003400	CASP10	protein_coding	37.8022	43.0391	128.765	104.492	78.5247	1.30464	0.288966	4.49404	6.99e-06	4e-05
ENSG00000265096	C1QTNF1-AS1	lncRNA	0.900051	0	22.5904	9.58647	8.26922	1.30389	0.395307	2.98716	0.00281583	0.00955013
ENSG00000072954	TMEM38A	protein_coding	68.4039	69.0628	171.687	201.316	127.617	1.30293	0.241739	5.37341	7.73e-08	5.8e-07
ENSG00000235437	LINC01278	lncRNA	154.809	153.139	403.238	393.045	276.058	1.30249	0.177695	7.31955	2.49e-13	3.48e-12
ENSG00000113739	STC2	protein_coding	963.055	970.883	2160.77	2698.59	1698.32	1.30206	0.117908	11.0407	2.43e-28	9.9e-27
ENSG00000223768	LINC00205	lncRNA	170.11	166.151	430.346	435.226	300.458	1.301	0.171986	7.55475	4.2e-14	6.3e-13
ENSG00000237413	MGC27382	lncRNA	1.8001	1.00091	27.1084	10.5451	10.1136	1.30062	0.404459	3.13695	0.00170718	0.00612217
ENSG00000215039	CD27-AS1	lncRNA	29.7017	41.0373	99.3976	107.368	69.3763	1.30047	0.301526	4.29085	1.78e-05	9.49e-05
ENSG00000268119	AC010615.2	lncRNA	2.70015	7.00637	23.7199	30.6767	16.0258	1.29959	0.408788	3.13873	0.00169681	0.0060905
ENSG00000235194	PPP1R3E	protein_coding	86.4049	69.0628	203.313	214.737	143.379	1.29857	0.232745	5.56415	2.63e-08	2.11e-07
ENSG00000213888	LINC01521	lncRNA	12.6007	21.0191	59.8645	54.6429	37.0318	1.2981	0.361354	3.56252	0.000367311	0.00152034
ENSG00000119547	ONECUT2	protein_coding	20.7012	22.02	63.253	72.8572	44.7078	1.298	0.340708	3.77994	0.000156866	0.000709325
ENSG00000287238	AP002954.2	lncRNA	11.7007	6.00546	33.8856	41.2218	23.2034	1.29799	0.39467	3.24691	0.00116667	0.00433327
ENSG00000287927	AC100801.2	lncRNA	17.101	12.0109	47.4398	55.6015	33.0383	1.29789	0.368844	3.48315	0.000495553	0.00198946
ENSG00000241316	SUCLG2-AS1	lncRNA	18.001	26.0237	57.6054	83.4023	46.2581	1.29515	0.345045	3.72696	0.000193806	0.000857328
ENSG00000158445	KCNB1	protein_coding	306.017	275.25	704.819	765	512.772	1.29471	0.145079	8.91752	4.77e-19	1.06e-17
ENSG00000167216	KATNAL2	protein_coding	35.102	31.0282	91.491	102.575	65.0491	1.29373	0.30475	4.2211	2.43e-05	0.000126795
ENSG00000226564	FTH1P20	processed_pseudogene	180.91	239.217	646.084	443.853	377.516	1.29361	0.193804	6.66922	2.57e-11	2.94e-10
ENSG00000261652	C15orf65	protein_coding	11.7007	16.0146	44.0512	54.6429	31.6023	1.29345	0.372442	3.43887	0.000584148	0.00231225
ENSG00000065618	COL17A1	protein_coding	7573.93	7455.78	20029.7	17206.8	13066.6	1.29289	0.0898134	14.395	5.57e-47	4.52e-45
ENSG00000237596	AL138828.1	lncRNA	0	0	15.8133	12.4624	7.06892	1.29235	0.38748	3.62705	0.000286681	0.00121668
ENSG00000287222	AC234917.3	lncRNA	43.2025	30.0273	118.599	95.8647	71.9235	1.29232	0.301674	4.26235	2.02e-05	0.000106771
ENSG00000141738	GRB7	protein_coding	185.411	173.157	477.786	439.06	318.854	1.29178	0.170165	7.58231	3.39e-14	5.14e-13
ENSG00000154864	PIEZO2	protein_coding	0	0	16.9428	11.5038	7.11163	1.29147	0.387391	3.6293	0.000284188	0.00120818
ENSG00000167701	GPT	protein_coding	6.30036	15.0136	41.7922	42.1805	26.3217	1.28966	0.389257	3.28178	0.00103153	0.00388393
ENSG00000230943	LINC02541	lncRNA	4.50026	4.00364	20.3313	29.718	14.6383	1.28905	0.409617	3.09735	0.00195257	0.00690813
ENSG00000282851	BISPR	lncRNA	18.9011	27.0246	76.8072	67.1053	47.4595	1.28858	0.337968	3.78672	0.000152648	0.000692314
ENSG00000278704	BX004987.1	protein_coding	0	0	9.03615	20.1316	7.29193	1.28777	0.386905	3.64238	0.00027013	0.00115613
ENSG00000274020	LINC01138	lncRNA	86.4049	85.0773	208.961	243.496	155.985	1.28689	0.224245	5.72481	1.04e-08	8.76e-08
ENSG00000241794	SPRR2A	protein_coding	9.00051	4.00364	36.1446	26.8421	18.9977	1.28599	0.404212	3.13989	0.0016901	0.00607083
ENSG00000228451	SDAD1P1	transcribed_processed_pseudogene	13.5008	20.0182	53.0874	59.4361	36.5106	1.28559	0.360882	3.53202	0.000412391	0.00168819
ENSG00000151632	AKR1C2	protein_coding	1129.56	1169.06	3038.4	2650.66	1996.92	1.28558	0.104277	12.3265	6.52e-35	3.53e-33
ENSG00000273142	LINC02604	lncRNA	13.5008	9.00819	39.5331	46.015	27.0143	1.28544	0.383647	3.31237	0.000925089	0.00352411
ENSG00000171827	ZNF570	protein_coding	8.10046	7.00637	31.6265	34.5113	20.3112	1.28359	0.398929	3.17412	0.00150294	0.00545609
ENSG00000163297	ANTXR2	protein_coding	349.22	346.315	835.844	900.169	607.887	1.28356	0.134627	9.52843	1.6e-21	4.23e-20
ENSG00000112796	ENPP5	protein_coding	27.9016	30.0273	79.0663	92.9887	57.496	1.28294	0.317041	4.02187	5.77e-05	0.000283179
ENSG00000232177	MTND4P24	processed_pseudogene	50.4029	61.0555	196.536	115.996	105.998	1.28207	0.281118	4.54716	5.44e-06	3.16e-05
ENSG00000262155	LINC02175	lncRNA	1.8001	1.00091	12.4247	23.0075	9.55831	1.28133	0.404414	3.08029	0.00206796	0.00725919
ENSG00000242759	LINC00882	lncRNA	15.3009	16.0146	57.6054	48.891	34.453	1.28099	0.363743	3.48967	0.000483621	0.0019467
ENSG00000187098	MITF	protein_coding	84.6048	106.096	203.313	301.015	173.757	1.28075	0.235479	5.42789	5.7e-08	4.36e-07
ENSG00000196369	SRGAP2B	protein_coding	207.912	220.2	546.687	531.09	376.472	1.28062	0.158493	8.07208	6.91e-16	1.22e-14
ENSG00000204390	HSPA1L	protein_coding	6.30036	10.0091	29.3675	40.2632	21.485	1.28027	0.397989	3.17911	0.0014773	0.00537587
ENSG00000161381	PLXDC1	protein_coding	4.50026	2.00182	24.8494	20.1316	12.8708	1.27988	0.410394	3.06706	0.00216173	0.00755211
ENSG00000133805	AMPD3	protein_coding	117.907	106.096	303.84	275.132	200.744	1.27754	0.203278	6.27311	3.54e-10	3.55e-09
ENSG00000272894	AC004982.2	lncRNA	4.50026	5.00455	33.8856	19.1729	15.6408	1.27746	0.409031	3.08372	0.00204432	0.00718896
ENSG00000099822	HCN2	protein_coding	6.30036	3.00273	27.1084	24.9248	15.3341	1.27671	0.409001	3.07465	0.00210752	0.0073836
ENSG00000153132	CLGN	protein_coding	54.9031	66.0601	143.449	319.229	145.91	1.27556	0.387914	3.29942	0.00096885	0.0036703
ENSG00000164344	KLKB1	protein_coding	1.8001	3.00273	21.4608	18.2143	11.1195	1.2755	0.409255	3.06024	0.00221157	0.00770213
ENSG00000260231	KDM7A-DT	lncRNA	27.0015	30.0273	81.3253	87.2369	56.3978	1.27478	0.317858	3.98616	6.72e-05	0.000325322
ENSG00000163617	CCDC191	protein_coding	56.7032	56.051	160.392	144.756	104.475	1.2743	0.258124	4.9198	8.66e-07	5.64e-06
ENSG00000139160	ETFBKMT	protein_coding	21.6012	22.02	66.6416	69.0226	44.8213	1.2738	0.339379	3.7254	0.000195008	0.000861874
ENSG00000181143	MUC16	protein_coding	82.8047	80.0728	163.78	272.256	149.728	1.27347	0.252194	5.03757	4.71e-07	3.18e-06
ENSG00000120156	TEK	protein_coding	18.001	20.0182	54.2169	68.0639	40.075	1.27338	0.351639	3.59203	0.000328113	0.00137656
ENSG00000153029	MR1	protein_coding	1223.17	1146.04	2772.97	3032.2	2043.59	1.27333	0.100329	12.6894	6.77e-37	3.85e-35
ENSG00000156050	FAM161B	protein_coding	23.4013	19.0173	63.253	69.9812	43.9132	1.2732	0.342564	3.68809	0.000225948	0.000985393
ENSG00000067221	STOML1	protein_coding	124.207	105.096	303.84	286.635	204.945	1.27312	0.202383	6.27928	3.4e-10	3.41e-09
ENSG00000251562	MALAT1	lncRNA	23628.2	28468.9	67478.6	60015.1	44897.7	1.27235	0.098391	12.9315	2.99e-38	1.82e-36
ENSG00000246273	SBF2-AS1	lncRNA	42.3024	39.0355	99.3976	129.417	77.5382	1.2717	0.291149	4.34772	1.38e-05	7.48e-05
ENSG00000143434	SEMA6C	protein_coding	5.40031	12.0109	35.0151	37.3872	22.4534	1.27155	0.396777	3.17176	0.00151519	0.00549349
ENSG00000103021	CCDC113	protein_coding	99.9057	112.102	271.084	274.173	189.316	1.27149	0.206469	6.14646	7.92e-10	7.66e-09
ENSG00000233822	H2BC15	protein_coding	23.4013	29.0264	67.7711	90.1128	52.5779	1.27083	0.329229	3.83575	0.000125181	0.000577283
ENSG00000198727	MT-CYB	protein_coding	86936.9	102368	245802	216611	162930	1.27075	0.0956029	13.292	2.58e-40	1.72e-38
ENSG00000271643	AC112220.2	lncRNA	75.6043	79.0719	168.298	241.579	141.138	1.27064	0.24442	5.18538	2.16e-07	1.53e-06
ENSG00000206567	AC022007.1	lncRNA	28.8016	22.02	76.8072	76.6917	51.0802	1.26753	0.328743	3.82995	0.000128168	0.000589405
ENSG00000204248	COL11A2	protein_coding	3.60021	5.00455	28.238	21.0902	14.4832	1.26753	0.40968	3.05141	0.00227768	0.00789575
ENSG00000188488	SERPINA5	protein_coding	180.01	205.187	471.009	492.744	337.238	1.26736	0.167313	7.56674	3.83e-14	5.76e-13
ENSG00000111897	SERINC1	protein_coding	2386.04	2458.23	5569.65	6212.99	4156.73	1.26668	0.0911526	13.8952	6.77e-44	5.2e-42
ENSG00000185352	HS6ST3	protein_coding	5.40031	9.00819	25.9789	38.3459	19.6833	1.26597	0.402265	3.11083	0.0018656	0.0066325
ENSG00000258744	AL132800.1	lncRNA	9.90057	18.0164	37.2741	62.312	31.8758	1.26503	0.379036	3.31036	0.000931761	0.00354407
ENSG00000154153	RETREG1	protein_coding	334.819	336.306	892.319	766.917	582.59	1.26476	0.14133	8.94373	3.76e-19	8.5e-18
ENSG00000196268	ZNF493	protein_coding	60.3034	81.0737	172.816	200.357	128.638	1.26401	0.246432	5.11553	3.13e-07	2.17e-06
ENSG00000186326	RGS9BP	protein_coding	0.900051	2.00182	21.4608	13.4211	9.44594	1.26362	0.404377	3.04918	0.00229464	0.00794756
ENSG00000223745	CCDC18-AS1	lncRNA	63.0036	65.0591	151.355	188.853	117.068	1.26346	0.25152	5.00794	5.5e-07	3.68e-06
ENSG00000166033	HTRA1	protein_coding	1351.88	1413.28	3311.75	3394.57	2367.87	1.26186	0.0931026	13.5515	7.76e-42	5.51e-40
ENSG00000177946	CENPBD1	protein_coding	79.2045	51.0464	181.852	167.763	119.967	1.26099	0.257291	4.88652	1.03e-06	6.6e-06
ENSG00000274290	H2BC6	protein_coding	10.8006	7.00637	25.9789	47.9323	22.9296	1.25838	0.397389	3.13178	0.00173749	0.00621796
ENSG00000159173	TNNI1	protein_coding	27.0015	30.0273	92.6205	74.7744	56.1059	1.25785	0.3204	3.90349	9.48e-05	0.000448027
ENSG00000166292	TMEM100	protein_coding	14.4008	13.0118	44.0512	50.8083	30.568	1.25753	0.372984	3.33847	0.00084241	0.0032385
ENSG00000157514	TSC22D3	protein_coding	1799.2	1691.54	3948.8	4501.81	2985.34	1.25699	0.0985887	12.7485	3.18e-37	1.85e-35
ENSG00000243176	AC092944.1	lncRNA	27.9016	27.0246	70.0301	92.0301	54.2466	1.2566	0.324624	3.84715	0.000119498	0.000552494
ENSG00000224294	PINCR	lncRNA	0.900051	1.00091	19.2018	12.4624	8.3913	1.25478	0.399961	3.00512	0.00265474	0.00906947
ENSG00000143512	HHIPL2	protein_coding	0.900051	4.00364	18.0723	22.0489	11.2562	1.25457	0.408752	3.03135	0.00243459	0.00838233
ENSG00000128052	KDR	protein_coding	70.204	85.0773	213.479	189.812	139.643	1.25342	0.234977	5.32133	1.03e-07	7.61e-07
ENSG00000196890	H2BU1	protein_coding	8.10046	10.0091	27.1084	46.015	22.8083	1.2534	0.395939	3.13175	0.00173767	0.00621796
ENSG00000229867	STEAP3-AS1	lncRNA	4.50026	9.00819	25.9789	35.4699	18.7393	1.25253	0.404214	3.06484	0.0021779	0.00760233
ENSG00000197558	SSPOP	transcribed_unitary_pseudogene	0.900051	2.00182	23.7199	11.5038	9.53138	1.25162	0.403732	3.03802	0.00238136	0.00821335
ENSG00000145217	SLC26A1	protein_coding	9.00051	6.00546	35.0151	29.718	19.9348	1.25148	0.40034	3.0873	0.00201982	0.00711293
ENSG00000167920	TMEM99	lncRNA	127.807	118.107	277.862	343.196	216.743	1.25063	0.202259	6.17315	6.69e-10	6.51e-09
ENSG00000213452	AKR1B1P2	processed_pseudogene	0	1.00091	11.2952	18.2143	7.6276	1.25016	0.393632	2.90517	0.00367049	0.0121342
ENSG00000167608	TMC4	protein_coding	92.7053	72.0655	275.602	162.97	150.836	1.24996	0.257247	4.84902	1.24e-06	7.89e-06
ENSG00000135709	KIAA0513	protein_coding	197.111	188.171	502.636	451.523	334.86	1.24975	0.167473	7.45468	9.01e-14	1.31e-12
ENSG00000185022	MAFF	protein_coding	340.219	346.315	765.813	907.838	590.047	1.24709	0.142338	8.75642	2.02e-18	4.29e-17
ENSG00000167766	ZNF83	protein_coding	554.432	500.455	1236.82	1317.18	902.222	1.24677	0.121205	10.2826	8.44e-25	2.83e-23
ENSG00000278828	H3C10	protein_coding	36.0021	20.0182	86.9729	79.5677	55.6402	1.24666	0.328527	3.77254	0.000161593	0.000728535
ENSG00000125618	PAX8	protein_coding	11.7007	6.00546	27.1084	46.015	22.7074	1.24578	0.397995	3.09619	0.00196024	0.00693178
ENSG00000130589	HELZ2	protein_coding	187.211	159.145	362.575	503.29	303.055	1.24476	0.193298	6.43221	1.26e-10	1.33e-09
ENSG00000273006	AC009229.3	lncRNA	5.40031	7.00637	30.497	26.8421	17.4364	1.24339	0.405075	3.03167	0.00243206	0.00837507
ENSG00000260949	AP006545.1	lncRNA	0	4.00364	27.1084	13.4211	11.1333	1.24295	0.405538	3.05827	0.00222622	0.00774591
ENSG00000100167	SEPTIN3	protein_coding	28.8016	24.0218	83.5844	71.8985	52.0766	1.24275	0.326742	3.78019	0.00015671	0.000708781
ENSG00000135253	KCP	protein_coding	11.7007	10.0091	32.756	47.9323	25.5995	1.24237	0.387632	3.17131	0.00151753	0.00549996
ENSG00000261324	AC010168.2	lncRNA	23.4013	19.0173	60.994	69.0226	43.1088	1.24164	0.344138	3.58151	0.000341619	0.00142716
ENSG00000137266	SLC22A23	protein_coding	216.912	199.181	528.615	492.744	359.363	1.24085	0.162562	7.62583	2.42e-14	3.71e-13
ENSG00000151117	TMEM86A	protein_coding	1.8001	6.00546	20.3313	26.8421	13.7448	1.24072	0.410391	2.99395	0.00275387	0.00937055
ENSG00000205085	FAM71F2	protein_coding	18.9011	18.0164	58.735	57.5188	38.2928	1.24045	0.353431	3.48199	0.000497703	0.00199728
ENSG00000074621	SLC24A1	protein_coding	108.006	140.127	301.581	319.229	217.236	1.24032	0.202163	6.12595	9.01e-10	8.63e-09
ENSG00000231856	AL162377.1	lncRNA	5.40031	3.00273	23.7199	23.9662	14.0223	1.23961	0.409965	2.98064	0.00287645	0.00973401
ENSG00000183508	TENT5C	protein_coding	5.40031	2.00182	25.9789	20.1316	13.3782	1.23949	0.4104	2.97997	0.00288277	0.00975373
ENSG00000147655	RSPO2	protein_coding	0.900051	3.00273	19.2018	17.2556	10.0901	1.23936	0.406795	2.99903	0.00270837	0.00923481
ENSG00000156273	BACH1	protein_coding	789.345	844.768	1935.99	1971.94	1385.51	1.23741	0.105408	11.7365	8.29e-32	3.83e-30
ENSG00000273542	H4C12	protein_coding	6.30036	5.00455	21.4608	33.5526	16.5796	1.23715	0.407311	2.9988	0.00271048	0.00923883
ENSG00000226200	SGMS1-AS1	lncRNA	61.2035	71.0646	167.169	175.432	118.717	1.23684	0.246634	5.00074	5.71e-07	3.82e-06
ENSG00000271043	MTRNR2L2	processed_pseudogene	4.50026	7.00637	35.0151	21.0902	16.903	1.23624	0.407368	3.00374	0.0026668	0.00910407
ENSG00000183111	ARHGEF37	protein_coding	256.515	278.253	633.66	663.384	457.953	1.23622	0.14838	8.32536	8.41e-17	1.6e-15
ENSG00000092068	SLC7A8	protein_coding	19.8011	19.0173	59.8645	60.3947	39.7694	1.23511	0.349967	3.50239	0.000461104	0.00186481
ENSG00000163141	BNIPL	protein_coding	3.60021	7.00637	25.9789	26.8421	15.8569	1.23447	0.408175	2.98979	0.00279172	0.00948139
ENSG00000168916	ZNF608	protein_coding	101.706	87.0792	274.473	207.068	167.581	1.23344	0.227172	5.419	5.99e-08	4.57e-07
ENSG00000180481	GLIPR1L2	protein_coding	0.900051	2.00182	16.9428	16.297	9.03541	1.23256	0.40377	2.98217	0.0028621	0.00969044
ENSG00000163683	SMIM14	protein_coding	341.119	356.324	779.368	901.128	594.485	1.23208	0.140175	8.78462	1.57e-18	3.36e-17
ENSG00000256223	ZNF10	protein_coding	78.3045	66.0601	185.241	185.977	128.896	1.23201	0.239472	5.13105	2.88e-07	2e-06
ENSG00000261087	ZNNT1	lncRNA	74.7043	73.0664	193.148	185.019	131.484	1.2313	0.235837	5.2076	1.91e-07	1.36e-06
ENSG00000213025	COX20P1	processed_pseudogene	83.7048	80.0728	192.018	224.323	145.03	1.23089	0.230102	5.33674	9.46e-08	7.03e-07
ENSG00000124171	PARD6B	protein_coding	92.7053	130.118	267.696	290.47	195.247	1.23075	0.214798	5.72051	1.06e-08	8.95e-08
ENSG00000103723	AP3B2	protein_coding	66.6038	50.0455	155.874	150.508	105.758	1.23025	0.260591	4.70594	2.53e-06	1.53e-05
ENSG00000125650	PSPN	protein_coding	15.3009	19.0173	44.0512	66.1466	36.129	1.22822	0.363844	3.34968	0.000809039	0.00311992
ENSG00000167676	PLIN4	protein_coding	74.7043	83.0755	219.127	183.102	140.002	1.22764	0.234784	5.2168	1.82e-07	1.3e-06
ENSG00000259431	THTPA	protein_coding	27.9016	20.0182	72.2892	69.9812	47.5475	1.22735	0.336051	3.62843	0.000285155	0.00121177
ENSG00000271503	CCL5	protein_coding	0.900051	1.00091	10.1657	21.0902	8.28921	1.22588	0.398433	2.96848	0.00299281	0.0100933
ENSG00000225492	GBP1P1	transcribed_unprocessed_pseudogene	0.900051	0	15.8133	12.4624	7.29393	1.22406	0.392129	2.85846	0.00425704	0.0138371
ENSG00000129003	VPS13C	protein_coding	2002.61	2184.99	4982.31	4896.77	3516.67	1.22353	0.0898607	13.6148	3.27e-42	2.35e-40
ENSG00000162490	DRAXIN	protein_coding	0.900051	0	16.9428	11.5038	7.33665	1.22327	0.392013	2.86095	0.00422375	0.013738
ENSG00000224078	SNHG14	lncRNA	536.431	516.47	1226.66	1274.04	888.4	1.2214	0.118306	10.3203	5.7e-25	1.92e-23
ENSG00000231074	HCG18	lncRNA	432.925	441.401	996.235	1083.27	738.458	1.22022	0.126812	9.61799	6.71e-22	1.83e-20
ENSG00000155085	AK9	protein_coding	72.9042	73.0664	172.816	197.481	129.067	1.21806	0.239152	5.08021	3.77e-07	2.58e-06
ENSG00000237248	LINC00987	lncRNA	0	0	14.6837	11.5038	6.54687	1.21734	0.382943	3.51893	0.000433291	0.00176134
ENSG00000287104	AC097382.3	lncRNA	18.001	13.0118	53.0874	47.9323	33.0081	1.21726	0.367629	3.28313	0.00102662	0.00386762
ENSG00000234284	ZNF879	protein_coding	5.40031	4.00364	24.8494	23.9662	14.5549	1.21695	0.409311	2.93419	0.00334416	0.0111713
ENSG00000273783	AL136040.1	lncRNA	4.50026	1.00091	22.5904	18.2143	11.5765	1.2166	0.409255	2.9361	0.00332365	0.0111103
ENSG00000088899	LZTS3	protein_coding	28.8016	37.0337	83.5844	98.7406	62.0401	1.21583	0.31115	3.88857	0.000100837	0.000473642
ENSG00000002587	HS3ST1	protein_coding	11.7007	9.00819	41.7922	34.5113	24.2531	1.21569	0.38949	3.08952	0.00200481	0.0070651
ENSG00000183018	SPNS2	protein_coding	11.7007	8.00728	42.9217	31.6353	23.5662	1.21548	0.392444	3.06606	0.00216898	0.00757473
ENSG00000268912	AC012313.5	lncRNA	7.20041	5.00455	22.5904	33.5526	17.087	1.21455	0.406406	2.9527	0.00315007	0.0105838
ENSG00000228506	AL513550.1	lncRNA	27.0015	23.0209	59.8645	86.2782	49.0413	1.21328	0.336628	3.58201	0.000340967	0.00142517
ENSG00000176896	TCEANC	protein_coding	32.4019	42.0382	93.75	108.327	69.1293	1.21302	0.300671	4.01673	5.9e-05	0.000289004
ENSG00000224689	ZNF812P	transcribed_unprocessed_pseudogene	0	0	16.9428	9.58647	6.63231	1.21247	0.38252	3.52097	0.000429974	0.00174893
ENSG00000145911	N4BP3	protein_coding	21.6012	21.0191	68.9006	58.4775	42.4996	1.21128	0.344716	3.49032	0.000482442	0.00194236
ENSG00000182359	KBTBD3	protein_coding	52.203	38.0346	111.822	128.459	82.6296	1.21082	0.28529	4.22755	2.36e-05	0.000123506
ENSG00000110013	SIAE	protein_coding	439.225	433.394	1068.52	992.199	733.336	1.20882	0.126503	9.55159	1.28e-21	3.4e-20
ENSG00000279491	AP003733.3	TEC	4.50026	2.00182	18.0723	23.9662	12.1351	1.20774	0.410166	2.90635	0.00365668	0.0120947
ENSG00000267361	SEC24AP1	processed_pseudogene	3.60021	1.00091	20.3313	17.2556	10.547	1.20707	0.407875	2.91878	0.00351403	0.0116736
ENSG00000229393	AL139246.4	lncRNA	3.60021	2.00182	25.9789	14.3797	11.4902	1.2065	0.409321	2.91501	0.00355674	0.0118036
ENSG00000167419	LPO	protein_coding	0.900051	3.00273	22.5904	13.4211	9.97855	1.20613	0.405819	2.9415	0.00326625	0.0109369
ENSG00000169871	TRIM56	protein_coding	1168.27	1168.06	2593.37	2859.64	1947.34	1.20477	0.100188	12.0232	2.68e-33	1.34e-31
ENSG00000145022	TCTA	protein_coding	193.511	197.179	441.642	492.744	331.269	1.20424	0.167692	7.17425	7.27e-13	9.74e-12
ENSG00000203785	SPRR2E	protein_coding	0.900051	3.00273	16.9428	18.2143	9.76496	1.20353	0.406039	2.92637	0.00342946	0.0114157
ENSG00000163071	SPATA18	protein_coding	702.04	684.622	1540.66	1704.47	1157.95	1.20343	0.112897	10.6567	1.62e-26	5.89e-25
ENSG00000115902	SLC1A4	protein_coding	135.008	136.124	314.006	342.237	231.844	1.20318	0.190501	6.30707	2.84e-10	2.88e-09
ENSG00000185664	PMEL	protein_coding	1.8001	2.00182	18.0723	16.297	9.5428	1.20309	0.406193	2.9131	0.0035786	0.0118642
ENSG00000254473	AL354920.1	lncRNA	18.001	14.0127	42.9217	59.4361	33.5929	1.20159	0.367945	3.2391	0.00119907	0.00444025
ENSG00000272977	AL008721.2	lncRNA	9.90057	13.0118	40.6627	39.3045	25.7199	1.20071	0.385161	3.08891	0.00200892	0.00707833
ENSG00000185950	IRS2	protein_coding	465.327	389.354	983.81	1028.63	716.78	1.20058	0.133695	8.97605	2.81e-19	6.4e-18
ENSG00000160469	BRSK1	protein_coding	2.70015	4.00364	20.3313	21.0902	12.0313	1.20049	0.410284	2.89071	0.00384373	0.0126308
ENSG00000163686	ABHD6	protein_coding	173.71	153.139	355.798	431.391	278.51	1.20013	0.185207	6.47242	9.64e-11	1.04e-09
ENSG00000234338	AC073349.2	processed_pseudogene	11.7007	8.00728	25.9789	48.891	23.6445	1.20005	0.395633	3.00453	0.00265989	0.00908362
ENSG00000113369	ARRDC3	protein_coding	456.326	585.532	1246.99	1199.27	872.028	1.19906	0.134188	8.9328	4.15e-19	9.31e-18
ENSG00000230303	AL353743.2	lncRNA	0.900051	0	11.2952	16.297	7.12306	1.19793	0.390662	2.82725	0.00469491	0.0150817
ENSG00000283445	AL136985.3	lncRNA	106.206	100.091	216.868	290.47	178.409	1.19753	0.221234	5.40327	6.54e-08	4.96e-07
ENSG00000146457	WTAP	protein_coding	1542.69	1691.54	3884.41	3616.97	2683.9	1.19699	0.0962052	12.4408	1.57e-35	8.64e-34
ENSG00000114473	IQCG	protein_coding	41.4024	45.0409	116.34	110.244	78.257	1.19471	0.284747	4.17964	2.92e-05	0.00015025
ENSG00000159763	PIP	protein_coding	0	0	19.2018	7.66917	6.71775	1.19443	0.381127	3.51101	0.000446407	0.00181055
ENSG00000066923	STAG3	protein_coding	9.00051	17.0155	41.7922	46.015	28.4558	1.19442	0.381616	3.10574	0.00189804	0.00673206
ENSG00000176046	NUPR1	protein_coding	92.7053	108.098	290.286	206.109	174.3	1.19337	0.228536	5.21341	1.85e-07	1.33e-06
ENSG00000138642	HERC6	protein_coding	190.811	200.182	428.087	1100.53	479.902	1.19335	0.399896	3.00967	0.0026153	0.00895148
ENSG00000070190	DAPP1	protein_coding	197.111	186.169	424.699	486.034	323.503	1.19257	0.17077	6.97659	3.02e-12	3.79e-11
ENSG00000258545	RHOXF1-AS1	lncRNA	3.60021	3.00273	29.3675	13.4211	12.3479	1.19237	0.409981	2.88463	0.00391869	0.0128387
ENSG00000286388	AC026748.7	lncRNA	45.9026	52.0473	114.081	139.004	87.7588	1.19225	0.277011	4.28913	1.79e-05	9.55e-05
ENSG00000286681	AF235103.3	lncRNA	5.40031	4.00364	23.7199	23.9662	14.2725	1.1918	0.409537	2.87455	0.00404605	0.0132144
ENSG00000089199	CHGB	protein_coding	36.0021	38.0346	116.34	83.4023	68.4448	1.19125	0.304553	3.89563	9.79e-05	0.000461153
ENSG00000156265	MAP3K7CL	protein_coding	32.4019	33.03	83.5844	93.9474	60.7409	1.1911	0.309915	3.8246	0.000130984	0.000601235
ENSG00000166710	B2M	protein_coding	9358.73	9738.85	19392.7	28061.5	16637.9	1.18932	0.239845	4.95891	7.09e-07	4.67e-06
ENSG00000184497	TMEM255B	protein_coding	25.2014	16.0146	51.9578	71.8985	41.2681	1.18867	0.353817	3.33672	0.000847719	0.00325574
ENSG00000187957	DNER	protein_coding	632.736	641.583	1577.94	1379.49	1057.94	1.18814	0.118195	10.0497	9.22e-24	2.92e-22
ENSG00000237945	LINC00649	lncRNA	4.50026	10.0091	32.756	27.8008	18.7665	1.18747	0.403932	2.9149	0.00355798	0.0118058
ENSG00000260526	AC109347.1	lncRNA	15.3009	12.0109	48.5693	41.2218	29.2757	1.18643	0.376359	3.12564	0.00177421	0.00633496
ENSG00000232931	LINC00342	lncRNA	180.91	191.174	432.606	446.729	312.855	1.18642	0.169245	7.00314	2.5e-12	3.18e-11
ENSG00000108797	CNTNAP1	protein_coding	27.0015	44.04	88.1024	103.534	65.6695	1.18538	0.311842	3.78573	0.00015326	0.00069461
ENSG00000258302	AC025034.1	lncRNA	1.8001	7.00637	22.5904	24.9248	14.0804	1.18503	0.410334	2.8691	0.00411637	0.0134152
ENSG00000204540	PSORS1C1	protein_coding	13.5008	22.02	51.9578	56.5602	36.0097	1.18215	0.362382	3.24042	0.00119352	0.00442386
ENSG00000105855	ITGB8	protein_coding	1666	1675.52	3572.67	4100.13	2753.58	1.18211	0.0987895	11.9647	5.44e-33	2.67e-31
ENSG00000287692	AC053545.1	lncRNA	97.2056	109.099	238.328	259.793	176.107	1.18166	0.212628	5.54781	2.89e-08	2.31e-07
ENSG00000259370	AC103740.1	lncRNA	4.50026	10.0091	29.3675	30.6767	18.6384	1.1816	0.403973	2.89976	0.00373453	0.0123274
ENSG00000185278	ZBTB37	protein_coding	405.023	397.361	897.967	960.564	665.229	1.18089	0.130098	9.07284	1.16e-19	2.73e-18
ENSG00000237264	FTH1P11	processed_pseudogene	199.811	213.194	578.313	404.549	348.967	1.18064	0.186309	6.33211	2.42e-10	2.47e-09
ENSG00000165115	KIF27	protein_coding	175.51	182.166	389.684	454.399	300.44	1.18058	0.176044	6.69932	2.09e-11	2.41e-10
ENSG00000196878	LAMB3	protein_coding	6389.47	5950.41	15184.1	13084.6	10152.1	1.18027	0.0923988	12.7734	2.31e-37	1.35e-35
ENSG00000166405	RIC3	protein_coding	67.5039	60.0546	159.262	159.135	111.489	1.17978	0.251058	4.68635	2.78e-06	1.68e-05
ENSG00000224934	AL391684.1	lncRNA	47.7027	42.0382	121.988	110.244	80.4933	1.17905	0.282858	4.15308	3.28e-05	0.00016746
ENSG00000139899	CBLN3	protein_coding	4.50026	9.00819	24.8494	32.594	17.738	1.1783	0.405555	2.87936	0.00398478	0.0130401
ENSG00000132003	ZSWIM4	protein_coding	31.5018	31.0282	79.0663	90.1128	57.9273	1.17774	0.314591	3.72516	0.000195192	0.000862495
ENSG00000196922	ZNF252P	transcribed_unprocessed_pseudogene	444.625	447.407	982.681	1075.6	737.579	1.17741	0.126995	9.26756	1.9e-20	4.77e-19
ENSG00000109466	KLHL2	protein_coding	923.453	959.873	2021.84	2297.88	1550.76	1.17733	0.108234	10.8757	1.51e-27	5.85e-26
ENSG00000148219	ASTN2	protein_coding	9.00051	14.0127	35.0151	44.0977	25.5315	1.1769	0.387299	3.01327	0.00258451	0.00886297
ENSG00000238741	SCARNA7	scaRNA	4.50026	4.00364	23.7199	21.0902	13.3285	1.17625	0.410193	2.83473	0.00458648	0.0147863
ENSG00000263004	AC007114.1	lncRNA	11.7007	9.00819	31.6265	42.1805	23.629	1.17618	0.391355	2.97635	0.00291698	0.00986103
ENSG00000198482	ZNF808	protein_coding	70.204	91.0828	187.5	207.068	138.964	1.17583	0.236756	4.95605	7.19e-07	4.73e-06
ENSG00000197084	LCE1C	protein_coding	6.30036	8.00728	32.756	25.8835	18.2368	1.17552	0.403416	2.8854	0.00390914	0.0128096
ENSG00000124466	LYPD3	protein_coding	56.7032	47.0428	158.133	109.286	92.7911	1.17523	0.280515	4.17705	2.95e-05	0.000151933
ENSG00000138380	CARF	protein_coding	188.111	182.166	390.813	480.282	310.343	1.1749	0.177529	6.61153	3.8e-11	4.26e-10
ENSG00000270021	AC026691.1	lncRNA	4.50026	6.00546	22.5904	26.8421	14.9845	1.17457	0.408786	2.84274	0.00447271	0.0144667
ENSG00000246090	AP002026.1	lncRNA	38.7022	26.0237	91.491	84.3609	60.1444	1.17436	0.31568	3.7024	0.000213569	0.000937825
ENSG00000139631	CSAD	protein_coding	79.2045	90.0819	208.961	202.274	145.13	1.17341	0.227959	5.13704	2.79e-07	1.94e-06
ENSG00000113108	APBB3	protein_coding	55.8032	63.0573	164.91	133.252	104.256	1.17298	0.261632	4.47125	7.78e-06	4.41e-05
ENSG00000287262	AC021148.2	lncRNA	0.900051	3.00273	11.2952	23.9662	9.79103	1.17249	0.404574	2.8805	0.00397046	0.0129954
ENSG00000223855	HRAT92	lncRNA	11.7007	7.00637	32.756	36.4286	21.9729	1.17194	0.395559	2.93317	0.00335516	0.0112005
ENSG00000287236	Z73420.1	lncRNA	4.50026	3.00273	20.3313	22.0489	12.4708	1.17162	0.410404	2.82138	0.00478169	0.015338
ENSG00000259673	IQCH-AS1	lncRNA	141.308	150.136	329.819	357.575	244.71	1.1715	0.18673	6.26602	3.7e-10	3.71e-09
ENSG00000236753	MKLN1-AS	lncRNA	41.4024	49.0446	107.304	124.624	80.5938	1.17147	0.284195	4.10745	4e-05	0.000201157
ENSG00000169740	ZNF32	protein_coding	50.4029	54.0491	131.024	132.293	91.9423	1.17127	0.26859	4.34699	1.38e-05	7.5e-05
ENSG00000133985	TTC9	protein_coding	15.3009	18.0164	42.9217	59.4361	33.9188	1.17109	0.366427	3.17272	0.0015102	0.00547842
ENSG00000159733	ZFYVE28	protein_coding	22.5013	18.0164	64.3825	54.6429	39.8858	1.17096	0.351009	3.31414	0.000919262	0.00350406
ENSG00000141527	CARD14	protein_coding	11.7007	9.00819	30.497	43.1391	23.5862	1.17053	0.391909	2.95842	0.00309217	0.010407
ENSG00000186340	THBS2	protein_coding	0	1.00091	12.4247	14.3797	6.95133	1.17006	0.389785	2.7918	0.00524155	0.0166268
ENSG00000274173	AL035661.1	lncRNA	0	1.00091	12.4247	14.3797	6.95133	1.17006	0.389785	2.7918	0.00524155	0.0166268
ENSG00000196214	ZNF766	protein_coding	161.109	136.124	320.783	382.5	250.129	1.16976	0.192358	6.07373	1.25e-09	1.18e-08
ENSG00000162777	DENND2D	protein_coding	154.809	165.15	358.057	393.045	267.765	1.16956	0.180986	6.45489	1.08e-10	1.16e-09
ENSG00000153714	LURAP1L	protein_coding	42.3024	42.0382	97.1386	120.789	75.5672	1.16874	0.290761	4.00414	6.22e-05	0.000303621
ENSG00000255819	KLRC4-KLRK1	protein_coding	1.8001	5.00455	15.8133	25.8835	12.1253	1.16866	0.409908	2.83221	0.00462277	0.0148778
ENSG00000258526	AL049828.1	lncRNA	5.40031	3.00273	22.5904	22.0489	13.2606	1.16803	0.410297	2.81463	0.0048834	0.0156196
ENSG00000105519	CAPS	protein_coding	15.3009	10.0091	57.6054	29.718	28.1584	1.16781	0.387215	2.99502	0.00274431	0.00934273
ENSG00000087074	PPP1R15A	protein_coding	200.711	193.176	450.678	466.861	327.856	1.1677	0.16601	7.02743	2.1e-12	2.69e-11
ENSG00000274422	AC245060.5	lncRNA	33.3019	32.0291	85.8434	88.1955	59.8425	1.16673	0.310436	3.74071	0.000183502	0.00081779
ENSG00000198886	MT-ND4	protein_coding	149294	173633	399035	334549	264128	1.16598	0.0998155	11.6814	1.59e-31	7.27e-30
ENSG00000198832	SELENOM	protein_coding	83.7048	79.0719	186.371	208.026	139.293	1.1654	0.231668	5.01965	5.18e-07	3.48e-06
ENSG00000272825	AL844908.1	lncRNA	23.4013	16.0146	53.0874	63.2707	38.9435	1.16526	0.35489	3.26103	0.00111009	0.00414261
ENSG00000225791	TRAM2-AS1	lncRNA	60.3034	75.0682	194.277	141.88	117.882	1.16509	0.257984	4.50606	6.6e-06	3.79e-05
ENSG00000244921	MTCYBP18	processed_pseudogene	75.6043	100.091	282.38	156.259	153.584	1.16506	0.262528	4.43129	9.37e-06	5.24e-05
ENSG00000229604	MTATP8P2	processed_pseudogene	6.30036	11.01	41.7922	24.9248	21.0068	1.16453	0.400385	2.88769	0.00388087	0.0127296
ENSG00000123384	LRP1	protein_coding	1647.09	1529.39	3813.25	3391.69	2595.36	1.1632	0.0994404	11.6963	1.33e-31	6.12e-30
ENSG00000268858	AL118506.1	lncRNA	42.3024	45.0409	112.952	110.244	77.6349	1.16307	0.28491	4.06741	4.75e-05	0.000236452
ENSG00000174844	DNAH12	protein_coding	7.20041	1.00091	24.8494	22.0489	13.7749	1.16275	0.410368	2.81244	0.00491675	0.0157177
ENSG00000188868	ZNF563	protein_coding	2.70015	5.00455	27.1084	16.297	12.7775	1.1619	0.410371	2.81109	0.00493747	0.0157737
ENSG00000285863	AC009554.2	lncRNA	6.30036	10.0091	36.1446	26.8421	19.824	1.16106	0.40087	2.87205	0.00407821	0.013304
ENSG00000012822	CALCOCO1	protein_coding	558.032	486.442	1208.58	1174.34	856.85	1.16087	0.123872	9.36834	7.37e-21	1.89e-19
ENSG00000152463	OLAH	protein_coding	2.70015	2.00182	16.9428	18.2143	9.96476	1.1608	0.407589	2.8135	0.00490059	0.0156686
ENSG00000255310	AF131215.5	lncRNA	103.506	99.0901	239.458	242.538	171.148	1.1593	0.212651	5.44224	5.26e-08	4.05e-07
ENSG00000244055	AC007566.1	lncRNA	50.4029	56.051	126.506	139.004	92.9909	1.15914	0.268527	4.30346	1.68e-05	9e-05
ENSG00000162620	LRRIQ3	protein_coding	15.3009	8.00728	38.4036	41.2218	25.7334	1.15859	0.387638	2.96257	0.00305086	0.0102733
ENSG00000197863	ZNF790	protein_coding	34.202	42.0382	90.3615	107.368	68.4925	1.1577	0.300637	3.83551	0.000125304	0.00057758
ENSG00000117016	RIMS3	protein_coding	10.8006	13.0118	41.7922	37.3872	25.748	1.1572	0.384611	2.98386	0.00284642	0.00964393
ENSG00000224511	LINC00365	lncRNA	1.8001	5.00455	21.4608	19.1729	11.8596	1.15524	0.409972	2.79833	0.00513683	0.0163445
ENSG00000167280	ENGASE	protein_coding	293.417	234.213	656.25	562.726	436.651	1.15518	0.163035	7.08086	1.43e-12	1.87e-11
ENSG00000263753	LINC00667	lncRNA	116.107	120.109	273.343	281.842	197.85	1.1543	0.201111	5.73116	9.97e-09	8.46e-08
ENSG00000279289	AL136164.3	TEC	4.50026	0	15.8133	22.0489	10.5906	1.15387	0.405448	2.83362	0.00460243	0.0148283
ENSG00000137101	CD72	protein_coding	1.8001	3.00273	13.5542	22.0489	10.1015	1.15344	0.407259	2.80773	0.00498913	0.0159284
ENSG00000270820	AC016727.1	lncRNA	9.00051	6.00546	30.497	28.7594	18.5656	1.15336	0.402582	2.83587	0.00457017	0.0147434
ENSG00000156453	PCDH1	protein_coding	333.019	319.29	617.847	883.872	538.507	1.15258	0.167078	6.89482	5.39e-12	6.61e-11
ENSG00000233117	LINC00702	lncRNA	0.900051	3.00273	13.5542	20.1316	9.39715	1.15209	0.404586	2.82638	0.00470779	0.0151207
ENSG00000163638	ADAMTS9	protein_coding	29.7017	34.0309	75.6777	92.9887	58.0998	1.15107	0.316056	3.62527	0.000288665	0.00122458
ENSG00000198794	SCAMP5	protein_coding	18.9011	18.0164	56.4759	51.7669	36.2901	1.14973	0.357516	3.19427	0.00140183	0.00511913
ENSG00000277715	AC079174.2	lncRNA	4.50026	4.00364	27.1084	17.2556	13.217	1.14947	0.410348	2.77595	0.00550409	0.0173621
ENSG00000169946	ZFPM2	protein_coding	13.5008	8.00728	35.0151	39.3045	23.9569	1.14865	0.390841	2.91236	0.00358714	0.0118865
ENSG00000177337	DLGAP1-AS1	lncRNA	16.2009	11.01	35.0151	52.7256	28.7379	1.14754	0.381042	2.98751	0.0028126	0.00954411
ENSG00000081818	PCDHB4	protein_coding	0.900051	3.00273	16.9428	16.297	9.28564	1.14702	0.404696	2.81168	0.00492832	0.0157521
ENSG00000285825	CCDC15-DT	lncRNA	6.30036	9.00819	36.1446	23.9662	18.8548	1.1463	0.403066	2.82115	0.00478524	0.0153469
ENSG00000229951	FLJ31356	lncRNA	0	3.00273	18.0723	14.3797	8.86368	1.14629	0.400219	2.85322	0.00432792	0.014049
ENSG00000188283	ZNF383	protein_coding	129.607	139.126	320.783	303.891	223.352	1.14579	0.192678	5.93918	2.86e-09	2.58e-08
ENSG00000145860	RNF145	protein_coding	4706.37	4632.21	9170.56	13186.2	7923.83	1.14559	0.235363	4.86741	1.13e-06	7.24e-06
ENSG00000162572	SCNN1D	protein_coding	2.70015	6.00546	29.3675	16.297	13.5925	1.14473	0.4104	2.77476	0.0055243	0.0174175
ENSG00000273355	AP000894.4	lncRNA	1.8001	0	12.4247	16.297	7.63045	1.14471	0.394571	2.82607	0.00471222	0.0151324
ENSG00000243701	DUBR	lncRNA	268.215	241.219	581.702	579.023	417.54	1.14394	0.153186	7.46251	8.49e-14	1.24e-12
ENSG00000249700	SRD5A3-AS1	lncRNA	2.70015	7.00637	14.6837	34.5113	14.7254	1.14305	0.410366	2.77456	0.00552768	0.0174254
ENSG00000133958	UNC79	protein_coding	1.8001	5.00455	13.5542	27.8008	12.0399	1.14285	0.409512	2.78001	0.00543574	0.0171767
ENSG00000124882	EREG	protein_coding	209.712	213.194	384.036	596.278	350.805	1.14281	0.194939	5.85781	4.69e-09	4.13e-08
ENSG00000165474	GJB2	protein_coding	190.811	225.205	507.154	445.771	342.235	1.14214	0.170471	6.69469	2.16e-11	2.48e-10
ENSG00000153721	CNKSR3	protein_coding	98.1056	108.098	264.307	221.447	172.99	1.14198	0.216727	5.26102	1.43e-07	1.04e-06
ENSG00000214842	RAD51AP2	protein_coding	7.20041	10.0091	27.1084	36.4286	20.1866	1.14183	0.399496	2.83307	0.00461031	0.014851
ENSG00000171435	KSR2	protein_coding	6.30036	10.0091	18.0723	46.9737	20.3389	1.14141	0.404997	2.80142	0.00508783	0.0162043
ENSG00000114626	ABTB1	protein_coding	141.308	105.096	280.121	297.18	205.926	1.14129	0.20755	5.49116	3.99e-08	3.12e-07
ENSG00000244041	LINC01011	lncRNA	6.30036	5.00455	24.8494	24.9248	15.2698	1.14019	0.408188	2.76459	0.00569947	0.017887
ENSG00000237232	ZNF295-AS1	lncRNA	6.30036	4.00364	23.7199	23.9662	14.4975	1.13906	0.409304	2.75424	0.00588279	0.018398
ENSG00000082684	SEMA5B	protein_coding	0.900051	1.00091	20.3313	8.62782	7.71503	1.13746	0.39464	2.82352	0.0047499	0.015246
ENSG00000255145	STX17-AS1	lncRNA	6.30036	3.00273	23.7199	22.0489	13.768	1.13693	0.410106	2.74495	0.00605197	0.0188517
ENSG00000173175	ADCY5	protein_coding	0	1.00091	12.4247	13.4211	6.71167	1.13678	0.387938	2.74623	0.00602837	0.0187938
ENSG00000283312	AC017104.3	processed_pseudogene	5.40031	2.00182	21.4608	20.1316	12.2486	1.13611	0.410258	2.74344	0.00607984	0.0189304
ENSG00000219507	FTH1P8	processed_pseudogene	576.033	679.618	1771.08	1243.36	1067.53	1.13585	0.247103	4.59608	4.31e-06	2.54e-05
ENSG00000285184	AC244033.2	lncRNA	12.6007	25.0227	63.253	47.9323	37.2022	1.13555	0.365199	3.09374	0.00197652	0.00698036
ENSG00000214106	PAXIP1-AS2	lncRNA	62.1035	70.0637	161.521	156.259	112.487	1.13508	0.250076	4.52807	5.95e-06	3.44e-05
ENSG00000072818	ACAP1	protein_coding	15.3009	11.01	36.1446	47.9323	27.597	1.13498	0.381647	2.94985	0.00317929	0.0106729
ENSG00000198133	TMEM229B	protein_coding	6.30036	8.00728	31.6265	24.9248	17.7147	1.13481	0.404278	2.78245	0.00539496	0.0170696
ENSG00000141424	SLC39A6	protein_coding	2995.37	3073.79	6865.21	6571.52	4876.48	1.13456	0.083601	13.5704	6e-42	4.29e-40
ENSG00000211459	MT-RNR1	Mt_rRNA	35478.2	48731.3	114690	89202.1	72025.4	1.13416	0.257749	4.40064	1.08e-05	5.97e-05
ENSG00000204993	CRTC1P1	processed_pseudogene	9.00051	5.00455	30.497	25.8835	17.5964	1.13215	0.405058	2.76862	0.00562936	0.0176923
ENSG00000131471	AOC3	protein_coding	3.60021	3.00273	15.8133	23.0075	11.3559	1.13204	0.409812	2.73654	0.00620883	0.0192743
ENSG00000115107	STEAP3	protein_coding	1476.08	1504.37	3352.41	3239.27	2393.03	1.1304	0.0922839	12.2478	1.73e-34	9.26e-33
ENSG00000223573	TINCR	protein_coding	50.4029	31.0282	101.657	106.41	72.3744	1.1302	0.301316	3.73687	0.000186322	0.000829421
ENSG00000153093	ACOXL	protein_coding	3.60021	2.00182	14.6837	22.0489	10.5837	1.12959	0.408507	2.74038	0.00613689	0.019084
ENSG00000115009	CCL20	protein_coding	129.607	143.13	316.265	309.643	224.661	1.12934	0.192298	5.86577	4.47e-09	3.95e-08
ENSG00000151090	THRB	protein_coding	171.01	170.155	385.166	391.128	279.365	1.12902	0.175735	6.41817	1.38e-10	1.46e-09
ENSG00000280057	AL022069.2	TEC	2.70015	1.00091	15.8133	16.297	8.95283	1.12824	0.40388	2.76384	0.00571258	0.0179253
ENSG00000079482	OPHN1	protein_coding	102.606	95.0864	210.09	251.165	164.737	1.1276	0.220176	5.11266	3.18e-07	2.2e-06
ENSG00000054392	HHAT	protein_coding	122.407	120.109	284.639	274.173	200.332	1.12718	0.199962	5.62925	1.81e-08	1.48e-07
ENSG00000183401	CCDC159	protein_coding	16.2009	12.0109	45.1807	42.1805	28.8933	1.12628	0.376725	2.96692	0.00300803	0.0101428
ENSG00000136383	ALPK3	protein_coding	1.8001	3.00273	16.9428	17.2556	9.75031	1.12625	0.407051	2.74422	0.00606542	0.0188885
ENSG00000197808	ZNF461	protein_coding	65.7038	63.0573	136.672	172.556	109.497	1.12624	0.256807	4.37457	1.22e-05	6.66e-05
ENSG00000232040	ZBED9	protein_coding	125.107	128.116	288.027	293.346	208.649	1.12601	0.196691	5.71726	1.08e-08	9.1e-08
ENSG00000196646	ZNF136	protein_coding	31.5018	38.0346	85.8434	92.0301	61.8525	1.12555	0.308336	3.63562	0.000277314	0.00118278
ENSG00000025039	RRAGD	protein_coding	32.4019	28.0255	85.8434	72.8572	54.782	1.12551	0.320718	3.49336	0.000476977	0.0019227
ENSG00000203780	FANK1	protein_coding	18.9011	13.0118	44.0512	51.7669	31.9328	1.12532	0.370329	3.01671	0.00255535	0.0087721
ENSG00000271122	AC018647.2	lncRNA	90.0051	110.1	227.033	237.744	166.221	1.1247	0.218713	5.13419	2.83e-07	1.97e-06
ENSG00000271270	TMCC1-AS1	lncRNA	5.40031	14.0127	31.6265	37.3872	22.1067	1.12407	0.398444	2.80356	0.00505423	0.0161146
ENSG00000246898	LINC00920	lncRNA	25.2014	25.0227	71.1597	64.2293	46.4033	1.12403	0.335057	3.33728	0.000846034	0.0032499
ENSG00000111275	ALDH2	protein_coding	0	2.00182	21.4608	8.62782	8.02262	1.12396	0.3935	2.83282	0.00461392	0.0148554
ENSG00000178977	LINC00324	lncRNA	18.9011	20.0182	64.3825	46.9737	37.5689	1.12392	0.357235	3.12798	0.00176011	0.00628688
ENSG00000145675	PIK3R1	protein_coding	3998.03	4166.79	9155.88	8766.82	6521.88	1.12293	0.0818116	13.7253	7.16e-43	5.3e-41
ENSG00000272341	AL137003.1	lncRNA	13.5008	10.0091	36.1446	40.2632	24.9794	1.12073	0.386749	2.87373	0.00405658	0.01324
ENSG00000205810	KLRC3	protein_coding	3.60021	5.00455	22.5904	20.1316	12.8317	1.11986	0.410364	2.70608	0.00680829	0.0209281
ENSG00000177576	C18orf32	protein_coding	39.6023	43.0391	90.3615	115.996	72.2498	1.11957	0.295877	3.7704	0.000162985	0.000733535
ENSG00000197608	ZNF841	protein_coding	131.408	118.107	286.898	284.718	205.283	1.11944	0.199042	5.61664	1.95e-08	1.59e-07
ENSG00000160325	CACFD1	protein_coding	9.90057	12.0109	28.238	45.0564	23.8015	1.11941	0.39208	2.83283	0.00461384	0.0148554
ENSG00000183208	GDPGP1	protein_coding	15.3009	18.0164	48.5693	48.891	32.6944	1.11883	0.366188	3.03509	0.00240464	0.00828788
ENSG00000180385	EMC3-AS1	transcribed_unprocessed_pseudogene	42.3024	40.0364	109.563	95.8647	71.9417	1.11771	0.293143	3.79946	0.000145014	0.000660874
ENSG00000182993	C12orf60	protein_coding	20.7012	17.0155	50.8283	56.5602	36.2763	1.11745	0.358005	3.10116	0.00192764	0.0068285
ENSG00000245275	SAP30L-AS1	lncRNA	46.8027	43.0391	101.657	119.831	77.8323	1.11679	0.286345	3.88696	0.000101506	0.00047633
ENSG00000214029	ZNF891	protein_coding	142.208	149.136	317.395	343.196	237.983	1.11654	0.188126	5.92836	3.06e-09	2.75e-08
ENSG00000285669	AC026979.4	lncRNA	18.9011	31.0282	62.1235	72.8572	46.2275	1.11649	0.342056	3.24868	0.00115942	0.00430961
ENSG00000268575	AL031282.2	lncRNA	14.4008	29.0264	53.0874	69.0226	41.3843	1.11579	0.357369	3.10744	0.00188714	0.00670062
ENSG00000260409	AC012414.4	lncRNA	9.00051	6.00546	24.8494	32.594	18.1123	1.11534	0.403799	2.73643	0.00621107	0.0192782
ENSG00000226696	LENG8-AS1	lncRNA	18.001	39.0355	81.3253	71.8985	52.5651	1.11532	0.339709	3.27126	0.0010707	0.00401533
ENSG00000198496	NBR2	lncRNA	85.5049	77.0701	193.148	186.936	135.665	1.11512	0.232883	4.77889	1.76e-06	1.09e-05
ENSG00000132357	CARD6	protein_coding	570.633	650.591	1217.62	1478.23	979.27	1.11458	0.130627	8.53037	1.46e-17	2.92e-16
ENSG00000181804	SLC9A9	protein_coding	91.8052	84.0764	216.868	192.688	146.359	1.11445	0.227698	4.88561	1.03e-06	6.63e-06
ENSG00000071967	CYBRD1	protein_coding	886.551	919.836	1879.52	2081.22	1441.78	1.11377	0.107298	10.3784	3.11e-25	1.06e-23
ENSG00000269235	ZNF350-AS1	lncRNA	0	3.00273	16.9428	14.3797	8.5813	1.11338	0.399012	2.78887	0.00528925	0.016762
ENSG00000105737	GRIK5	protein_coding	0.900051	0	15.8133	9.58647	6.57494	1.11207	0.385737	2.71436	0.00664031	0.020455
ENSG00000249859	PVT1	lncRNA	290.717	275.25	618.976	637.5	455.611	1.11204	0.147116	7.55448	4.21e-14	6.31e-13
ENSG00000115267	IFIH1	protein_coding	425.724	474.431	815.512	1190.64	726.577	1.11196	0.161254	6.89336	5.45e-12	6.68e-11
ENSG00000186952	TMEM232	protein_coding	7.20041	8.00728	28.238	28.7594	18.0513	1.11133	0.402941	2.73364	0.00626391	0.0194148
ENSG00000110002	VWA5A	protein_coding	170.11	144.131	358.057	351.823	256.03	1.11041	0.18516	5.99077	2.09e-09	1.91e-08
ENSG00000182179	UBA7	protein_coding	56.7032	51.0464	115.211	144.756	91.929	1.11028	0.272821	4.05793	4.95e-05	0.000245448
ENSG00000083838	ZNF446	protein_coding	11.7007	13.0118	31.6265	46.9737	25.8282	1.11024	0.386137	2.85356	0.00432319	0.0140383
ENSG00000187105	HEATR4	protein_coding	9.00051	8.00728	29.3675	31.6353	19.5027	1.10989	0.399726	2.75181	0.0059267	0.0185148
ENSG00000115993	TRAK2	protein_coding	398.723	458.417	836.973	1058.35	688.115	1.10961	0.146291	7.58222	3.4e-14	5.14e-13
ENSG00000167232	ZNF91	protein_coding	256.515	276.251	556.853	625.038	428.664	1.10933	0.153842	7.20645	5.74e-13	7.75e-12
ENSG00000172967	XKR3	protein_coding	0.900051	1.00091	12.4247	14.3797	7.17634	1.10917	0.394062	2.7499	0.0059614	0.0186144
ENSG00000126460	PRRG2	protein_coding	37.8022	41.0373	96.0091	99.6993	68.6369	1.10893	0.296687	3.72415	0.000195974	0.000865563
ENSG00000095397	WHRN	protein_coding	99.9057	103.094	236.069	229.117	167.046	1.1081	0.214308	5.16252	2.44e-07	1.71e-06
ENSG00000178723	GLULP4	processed_pseudogene	13.5008	24.0218	64.3825	44.0977	36.5007	1.10782	0.36608	3.0117	0.0025979	0.0089027
ENSG00000141524	TMC6	protein_coding	45.0026	31.0282	103.916	88.1955	67.0355	1.10754	0.305829	3.60803	0.000308531	0.00130076
ENSG00000124939	SCGB2A1	protein_coding	0	0	9.03615	14.3797	5.85396	1.1072	0.375069	3.35641	0.000789623	0.0030534
ENSG00000081181	ARG2	protein_coding	100.806	105.096	234.94	235.827	169.167	1.10653	0.213207	5.18192	2.2e-07	1.55e-06
ENSG00000186594	MIR22HG	lncRNA	240.314	225.205	526.356	508.083	374.989	1.1064	0.158106	6.99294	2.69e-12	3.4e-11
ENSG00000164187	LMBRD2	protein_coding	382.522	441.401	873.118	937.556	658.649	1.10606	0.135073	8.18549	2.71e-16	4.96e-15
ENSG00000108821	COL1A1	protein_coding	27.9016	27.0246	67.7711	75.7331	49.6076	1.10578	0.328643	3.34833	0.000813002	0.00313337
ENSG00000145687	SSBP2	protein_coding	373.521	383.348	805.347	857.989	605.051	1.10569	0.133815	8.25931	1.47e-16	2.74e-15
ENSG00000272563	AC016745.2	lncRNA	2.70015	5.00455	27.1084	14.3797	12.2982	1.10556	0.410135	2.68496	0.0072538	0.0221254
ENSG00000230091	TMEM254-AS1	lncRNA	0.900051	2.00182	15.8133	13.4211	8.03405	1.10527	0.399616	2.73996	0.00614471	0.0191023
ENSG00000237732	CT75	transcribed_unprocessed_pseudogene	11.7007	4.00364	31.6265	28.7594	19.0226	1.10523	0.404375	2.7112	0.00670398	0.0206395
ENSG00000175265	GOLGA8A	protein_coding	986.456	877.798	1967.62	2095.6	1481.87	1.10374	0.108215	10.1978	2.03e-24	6.65e-23
ENSG00000221886	ZBED8	protein_coding	68.4039	73.0664	170.557	160.094	118.03	1.10327	0.245044	4.49269	7.03e-06	4.02e-05
ENSG00000143333	RGS16	protein_coding	122.407	127.116	288.027	276.09	203.41	1.10299	0.198819	5.54065	3.01e-08	2.4e-07
ENSG00000170382	LRRN2	protein_coding	0	1.00091	12.4247	12.4624	6.472	1.10233	0.385896	2.69857	0.00696391	0.0213499
ENSG00000124357	NAGK	protein_coding	139.508	159.145	353.539	317.312	242.376	1.10171	0.1896	5.80477	6.45e-09	5.61e-08
ENSG00000179674	ARL14	protein_coding	21.6012	22.02	60.994	57.5188	40.5335	1.10126	0.347097	3.15525	0.00160362	0.00578652
ENSG00000173264	GPR137	protein_coding	143.108	123.112	292.545	307.726	216.623	1.10003	0.196612	5.5881	2.3e-08	1.85e-07
ENSG00000117586	TNFSF4	protein_coding	20.7012	16.0146	53.0874	50.8083	35.1528	1.09973	0.360724	3.02952	0.00244941	0.00842748
ENSG00000261175	LINC02188	lncRNA	7.20041	11.01	31.6265	31.6353	20.3681	1.09949	0.39841	2.73874	0.00616746	0.0191609
ENSG00000166900	STX3	protein_coding	281.716	283.258	587.35	654.756	451.77	1.09837	0.149714	7.33225	2.26e-13	3.18e-12
ENSG00000232803	SLCO4A1-AS1	lncRNA	3.60021	6.00546	16.9428	27.8008	13.5873	1.0978	0.410272	2.65805	0.00785951	0.0237929
ENSG00000173614	NMNAT1	protein_coding	112.506	121.11	295.934	234.868	191.105	1.09769	0.211528	5.1828	2.19e-07	1.54e-06
ENSG00000260793	AC003102.1	lncRNA	17.101	19.0173	46.3103	55.6015	34.5075	1.09714	0.362221	3.01016	0.00261106	0.00894161
ENSG00000123836	PFKFB2	protein_coding	633.636	610.555	1350.9	1349.77	986.217	1.09586	0.113822	9.62538	6.25e-22	1.7e-20
ENSG00000125864	BFSP1	protein_coding	34.202	41.0373	108.434	79.5677	65.8102	1.09526	0.307564	3.54926	0.000386322	0.00159236
ENSG00000225857	LINC02816	lncRNA	10.8006	13.0118	41.7922	33.5526	24.7893	1.09454	0.387216	2.8068	0.00500355	0.0159668
ENSG00000085063	CD59	protein_coding	3962.03	3722.38	8219.5	8318.18	6055.52	1.09431	0.0825297	13.2591	4e-40	2.64e-38
ENSG00000144810	COL8A1	protein_coding	910.852	950.864	1869.35	2159.83	1472.73	1.09408	0.111021	9.85309	6.65e-23	1.96e-21
ENSG00000183615	FAM167B	protein_coding	2.70015	1.00091	14.6837	16.297	8.67045	1.09346	0.402836	2.69298	0.00708172	0.0216741
ENSG00000251602	AL928654.1	lncRNA	0.900051	4.00364	16.9428	17.2556	9.77553	1.09333	0.405946	2.6891	0.00716451	0.0218902
ENSG00000181722	ZBTB20	protein_coding	63.9037	75.0682	146.837	176.391	115.55	1.09324	0.251425	4.33883	1.43e-05	7.76e-05
ENSG00000124201	ZNFX1	protein_coding	1004.46	987.898	1978.92	2329.51	1575.2	1.09254	0.111229	9.82093	9.15e-23	2.65e-21
ENSG00000169228	RAB24	protein_coding	10.8006	22.02	45.1807	50.8083	32.2024	1.0924	0.374068	2.90478	0.00367516	0.0121477
ENSG00000154262	ABCA6	protein_coding	706.54	754.686	1591.49	1567.39	1155.03	1.0923	0.109951	9.9324	3.01e-23	9.13e-22
ENSG00000157551	KCNJ15	protein_coding	36.0021	48.0437	116.34	90.1128	72.6247	1.09202	0.29871	3.64489	0.000267508	0.00114615
ENSG00000197142	ACSL5	protein_coding	100.806	121.11	215.738	287.594	181.312	1.09198	0.221723	4.91824	8.73e-07	5.68e-06
ENSG00000181126	HLA-V	transcribed_unprocessed_pseudogene	15.3009	33.03	59.8645	70.9399	44.7838	1.0913	0.352052	3.08723	0.00202033	0.00711345
ENSG00000227398	KIF9-AS1	lncRNA	19.8011	11.01	49.6988	42.1805	30.6726	1.09122	0.375665	2.88562	0.00390644	0.0128029
ENSG00000260233	ZNRD2-AS1	lncRNA	9.00051	9.00819	23.7199	39.3045	20.2583	1.09121	0.39999	2.7065	0.00679964	0.0209112
ENSG00000234975	FTH1P2	processed_pseudogene	614.735	806.733	2021.84	1390.04	1208.34	1.08956	0.282448	3.85765	0.000114483	0.000531045
ENSG00000117984	CTSD	protein_coding	1597.59	1378.25	3210.09	3199	2346.23	1.08906	0.101135	10.7673	4.91e-27	1.86e-25
ENSG00000186115	CYP4F2	protein_coding	4.50026	6.00546	22.5904	23.0075	14.0259	1.08896	0.409579	2.63772	0.00834664	0.0250526
ENSG00000010030	ETV7	protein_coding	45.0026	48.0437	109.563	113.12	78.9325	1.08596	0.282667	3.83012	0.000128079	0.000589272
ENSG00000197959	DNM3	protein_coding	29.7017	36.0328	91.491	73.8158	57.7603	1.08576	0.316944	3.41291	0.000642736	0.00252493
ENSG00000169231	THBS3	protein_coding	100.806	88.0801	225.904	203.233	154.506	1.08553	0.223546	4.84814	1.25e-06	7.93e-06
ENSG00000247796	AC008966.1	lncRNA	45.0026	46.0419	116.34	102.575	77.49	1.08553	0.285405	3.79195	0.000149471	0.000679308
ENSG00000102003	SYP	protein_coding	8.10046	6.00546	21.4608	32.594	17.0402	1.08536	0.405992	2.65074	0.00803148	0.0242207
ENSG00000219891	ZSCAN12P1	transcribed_unprocessed_pseudogene	22.5013	19.0173	54.2169	58.4775	38.5532	1.08513	0.352088	3.06433	0.00218158	0.00761067
ENSG00000276791	AC092117.1	lncRNA	4.50026	6.00546	18.0723	27.8008	14.0947	1.08504	0.409817	2.62813	0.00858567	0.0256842
ENSG00000108176	DNAJC12	protein_coding	81.9047	77.0701	188.63	175.432	130.759	1.08502	0.235833	4.59206	4.39e-06	2.58e-05
ENSG00000151612	ZNF827	protein_coding	245.714	265.241	513.931	602.03	406.729	1.08496	0.159197	6.81106	9.69e-12	1.16e-10
ENSG00000169469	SPRR1B	protein_coding	14.4008	21.0191	50.8283	48.891	33.7848	1.08494	0.36514	2.95455	0.00313126	0.0105296
ENSG00000184545	DUSP8	protein_coding	3.60021	3.00273	15.8133	21.0902	10.8766	1.08415	0.409434	2.6283	0.00858136	0.0256789
ENSG00000213453	FTH1P3	processed_pseudogene	36.0021	50.0455	116.34	92.9887	73.8442	1.0834	0.297254	3.63421	0.00027883	0.00118822
ENSG00000218510	LINC00339	lncRNA	27.9016	44.04	84.7139	93.9474	62.6507	1.08339	0.313506	3.44399	0.000573203	0.00227348
ENSG00000150275	PCDH15	protein_coding	3.60021	8.00728	32.756	17.2556	15.4048	1.08312	0.40961	2.63492	0.00841566	0.0252368
ENSG00000272732	AC004982.1	lncRNA	2.70015	2.00182	24.8494	9.58647	9.78446	1.08252	0.404929	2.67248	0.00752923	0.0228948
ENSG00000141519	CCDC40	protein_coding	20.7012	27.0246	57.6054	68.0639	43.3488	1.08171	0.343398	3.13464	0.00172065	0.00616375
ENSG00000158286	RNF207	protein_coding	83.7048	85.0773	178.464	205.15	138.099	1.0817	0.232418	4.64567	3.39e-06	2.02e-05
ENSG00000174672	BRSK2	protein_coding	0	3.00273	18.0723	12.4624	8.38436	1.08094	0.397559	2.72984	0.00633649	0.019609
ENSG00000204388	HSPA1B	protein_coding	254.715	253.23	553.464	551.222	403.158	1.08043	0.152847	7.06437	1.61e-12	2.1e-11
ENSG00000285877	AC007448.5	lncRNA	0.900051	4.00364	14.6837	19.1729	9.69009	1.08022	0.405521	2.66263	0.00775335	0.0234967
ENSG00000133135	RNF128	protein_coding	4.50026	8.00728	25.9789	23.9662	15.6132	1.07956	0.408	2.62807	0.00858719	0.0256849
ENSG00000285881	AC105206.3	lncRNA	1.8001	6.00546	19.2018	21.0902	12.0244	1.07909	0.410026	2.62374	0.00869703	0.0259748
ENSG00000286811	AL353138.1	lncRNA	31.5018	25.0227	75.6777	69.0226	50.3062	1.07886	0.32844	3.27003	0.00107535	0.00403201
ENSG00000250337	PURPL	lncRNA	6.30036	5.00455	20.3313	26.8421	14.6196	1.07871	0.409073	2.61469	0.00893083	0.0265839
ENSG00000166188	ZNF319	protein_coding	134.108	123.112	275.602	295.263	207.021	1.07807	0.198456	5.42568	5.77e-08	4.41e-07
ENSG00000170581	STAT2	protein_coding	503.129	532.484	1053.84	1170.51	814.99	1.07805	0.124697	8.64284	5.48e-18	1.12e-16
ENSG00000105835	NAMPT	protein_coding	9173.32	9711.83	21324.2	18880.5	14772.5	1.07779	0.0866266	12.4416	1.55e-35	8.57e-34
ENSG00000171236	LRG1	protein_coding	81.9047	73.0664	204.443	152.425	127.96	1.07771	0.247093	4.35368	1.34e-05	7.29e-05
ENSG00000105643	ARRDC2	protein_coding	194.411	221.201	475.527	432.35	330.872	1.0776	0.169005	6.37164	1.87e-10	1.93e-09
ENSG00000232702	AL158050.1	processed_pseudogene	31.5018	28.0255	109.563	48.891	54.4954	1.07734	0.345667	3.10709	0.00188941	0.0067063
ENSG00000247081	BAALC-AS1	lncRNA	68.4039	72.0655	132.154	192.688	116.328	1.07687	0.259343	4.14362	3.42e-05	0.000173932
ENSG00000172738	TMEM217	protein_coding	18.9011	18.0164	40.6627	62.312	34.973	1.07684	0.364774	2.93461	0.00333972	0.0111584
ENSG00000274184	AC011815.2	lncRNA	1.8001	2.00182	15.8133	14.3797	8.49872	1.07678	0.402915	2.65537	0.00792204	0.0239418
ENSG00000179818	PCBP1-AS1	lncRNA	157.509	144.131	347.892	317.312	241.711	1.07564	0.187917	5.71824	1.08e-08	9.06e-08
ENSG00000071073	MGAT4A	protein_coding	54.0031	62.0564	136.672	133.252	96.4958	1.07549	0.264125	4.06203	4.86e-05	0.000241413
ENSG00000284052	AC006460.2	lncRNA	17.101	10.0091	41.7922	40.2632	27.2914	1.07503	0.382364	2.79183	0.00524104	0.0166268
ENSG00000139364	TMEM132B	protein_coding	6.30036	6.00546	25.9789	23.0075	15.3231	1.07474	0.407899	2.61353	0.00896119	0.0266542
ENSG00000164733	CTSB	protein_coding	3483.2	3330.03	7655.88	6830.36	5324.86	1.07468	0.0899446	11.9478	6.67e-33	3.25e-31
ENSG00000189058	APOD	protein_coding	3.60021	7.00637	29.3675	17.2556	14.3074	1.07452	0.41003	2.60926	0.00907373	0.0269443
ENSG00000280047	AC091825.3	TEC	12.6007	14.0127	38.4036	41.2218	26.5597	1.0745	0.381506	2.79705	0.00515723	0.0164015
ENSG00000114796	KLHL24	protein_coding	685.839	694.631	1390.44	1559.72	1082.66	1.07434	0.115458	9.30294	1.37e-20	3.46e-19
ENSG00000010626	LRRC23	protein_coding	21.6012	25.0227	59.8645	62.312	42.2001	1.07344	0.343595	3.1086	0.00187977	0.00667685
ENSG00000127578	WFIKKN1	protein_coding	1.8001	1.00091	13.5542	14.3797	7.68373	1.07286	0.398102	2.67032	0.00757792	0.0230145
ENSG00000112053	SLC26A8	protein_coding	0	4.00364	12.4247	21.0902	9.37964	1.07276	0.400816	2.70139	0.00690508	0.0211898
ENSG00000115297	TLX2	protein_coding	6.30036	6.00546	24.8494	23.9662	15.2803	1.07262	0.407905	2.6081	0.00910462	0.0270157
ENSG00000229017	LINC01277	lncRNA	9.00051	12.0109	36.1446	31.6353	22.1978	1.07247	0.393532	2.70629	0.00680406	0.0209183
ENSG00000173480	ZNF417	protein_coding	81.9047	94.0855	190.889	205.15	143.007	1.07236	0.229258	4.66972	3.02e-06	1.81e-05
ENSG00000143867	OSR1	protein_coding	6.30036	4.00364	25.9789	19.1729	13.864	1.07222	0.409928	2.59608	0.00942949	0.0278542
ENSG00000267106	ZNF561-AS1	lncRNA	23.4013	24.0218	65.5121	58.4775	42.8532	1.07203	0.342126	3.11813	0.00182004	0.00648349
ENSG00000092931	MFSD11	protein_coding	201.612	204.186	428.087	453.44	321.831	1.07152	0.166915	6.41467	1.41e-10	1.49e-09
ENSG00000103227	LMF1	protein_coding	23.4013	25.0227	51.9578	74.7744	43.7891	1.07127	0.344718	3.09245	0.00198511	0.00700571
ENSG00000163898	LIPH	protein_coding	37.8022	20.0182	74.5482	74.7744	51.7858	1.07123	0.33508	3.183	0.00145758	0.00531096
ENSG00000021300	PLEKHB1	protein_coding	2.70015	0	15.8133	13.4211	7.98362	1.07101	0.396452	2.69026	0.00713958	0.0218343
ENSG00000167614	TTYH1	protein_coding	0.900051	4.00364	13.5542	20.1316	9.64737	1.07066	0.405157	2.64428	0.00818644	0.0246166
ENSG00000277310	AC090246.1	lncRNA	4.50026	0	14.6837	20.1316	9.82889	1.07062	0.403191	2.65806	0.00785908	0.0237929
ENSG00000187650	VMAC	protein_coding	46.8027	47.0428	110.693	111.203	78.9353	1.07059	0.282247	3.78187	0.000155656	0.00070466
ENSG00000229178	AC233280.1	lncRNA	1.8001	3.00273	18.0723	14.3797	9.31371	1.07045	0.40582	2.62697	0.00861499	0.0257563
ENSG00000159450	TCHH	protein_coding	20.7012	21.0191	48.5693	63.2707	38.3901	1.07001	0.353866	3.00723	0.00263637	0.00901578
ENSG00000053747	LAMA3	protein_coding	12246.1	12284.2	27744.4	24185.7	19115.1	1.06978	0.086451	12.3743	3.6e-35	1.96e-33
ENSG00000082641	NFE2L1	protein_coding	3156.48	3152.87	6265.44	7088.23	4915.75	1.06857	0.0907308	11.7769	5.14e-32	2.4e-30
ENSG00000074964	ARHGEF10L	protein_coding	71.1041	63.0573	154.744	152.425	110.333	1.06802	0.251243	4.24167	2.22e-05	0.000116604
ENSG00000100784	RPS6KA5	protein_coding	210.612	209.19	501.506	411.259	333.142	1.06697	0.172128	6.19443	5.85e-10	5.73e-09
ENSG00000204623	ZNRD1ASP	transcribed_unitary_pseudogene	69.304	58.0528	142.319	150.508	105.046	1.06676	0.257146	4.1389	3.49e-05	0.000177053
ENSG00000171658	NMRAL2P	transcribed_unprocessed_pseudogene	26.1015	30.0273	67.7711	73.8158	49.4289	1.06643	0.328964	3.2277	0.0012479	0.00460728
ENSG00000176222	ZNF404	protein_coding	9.00051	6.00546	25.9789	28.7594	17.4361	1.06592	0.404534	2.6131	0.00897261	0.0266761
ENSG00000141854	MISP3	protein_coding	7.20041	4.00364	23.7199	23.0075	14.4829	1.06589	0.409318	2.58311	0.00979153	0.0287731
ENSG00000246228	CASC8	lncRNA	83.7048	97.0883	162.651	246.372	147.454	1.06566	0.245184	4.33951	1.43e-05	7.74e-05
ENSG00000174796	THAP6	protein_coding	260.115	270.246	532.003	608.741	417.776	1.06533	0.155416	6.85075	7.35e-12	8.87e-11
ENSG00000186462	NAP1L2	protein_coding	3.60021	4.00364	18.0723	20.1316	11.4519	1.06496	0.410133	2.57889	0.00991191	0.0290965
ENSG00000239213	NCK1-DT	lncRNA	21.6012	31.0282	65.5121	69.0226	46.791	1.0649	0.33693	3.1471	0.00164897	0.0059339
ENSG00000152766	ANKRD22	protein_coding	62.1035	80.0728	168.298	155.301	116.444	1.0646	0.250543	4.24112	2.22e-05	0.000116827
ENSG00000182141	ZNF708	protein_coding	77.4044	100.091	203.313	194.605	143.854	1.06444	0.232283	4.5754	4.75e-06	2.78e-05
ENSG00000187944	C2orf66	protein_coding	2.70015	4.00364	23.7199	13.4211	10.9612	1.06427	0.409088	2.59345	0.00950174	0.0280341
ENSG00000225190	PLEKHM1	protein_coding	278.116	256.233	563.63	584.775	420.688	1.06402	0.151976	6.99723	2.61e-12	3.3e-11
ENSG00000182796	TMEM198B	transcribed_unitary_pseudogene	55.8032	49.0446	125.377	118.872	87.2741	1.062	0.273576	3.87157	0.000108136	0.000504685
ENSG00000181894	ZNF329	protein_coding	21.6012	20.0182	53.0874	57.5188	38.0564	1.06177	0.352609	2.9948	0.00274628	0.00934634
ENSG00000095970	TREM2	protein_coding	4.50026	7.00637	29.3675	18.2143	14.7721	1.06153	0.409388	2.57929	0.00990047	0.0290716
ENSG00000198938	MT-CO3	protein_coding	109471	120732	269973	216052	179057	1.06128	0.101772	10.428	1.85e-25	6.41e-24
ENSG00000171798	KNDC1	protein_coding	12.6007	16.0146	50.8283	33.5526	28.2491	1.06124	0.380813	2.77143	0.00558102	0.0175543
ENSG00000168394	TAP1	protein_coding	667.838	602.548	1205.2	1494.53	992.528	1.05961	0.131006	8.08635	6.15e-16	1.09e-14
ENSG00000273007	AC021205.3	lncRNA	8.10046	6.00546	20.3313	32.594	16.7578	1.05955	0.406588	2.58571	0.0097178	0.0285777
ENSG00000008118	CAMK1G	protein_coding	1.8001	7.00637	19.2018	23.0075	12.754	1.05954	0.410286	2.57763	0.00994806	0.0291983
ENSG00000250509	AC034213.1	lncRNA	3.60021	3.00273	15.8133	20.1316	10.6369	1.05933	0.409193	2.57218	0.0101059	0.0296089
ENSG00000181458	TMEM45A	protein_coding	77.4044	63.0573	126.506	196.523	115.873	1.0591	0.266334	3.96834	7.24e-05	0.000348317
ENSG00000152439	ZNF773	protein_coding	27.0015	18.0164	51.9578	67.1053	41.0203	1.05899	0.351331	2.99846	0.00271352	0.009246
ENSG00000186160	CYP4Z1	protein_coding	0	4.00364	13.5542	19.1729	9.1827	1.05896	0.400586	2.66793	0.00763204	0.0231611
ENSG00000259205	PRKXP1	processed_pseudogene	5.40031	1.00091	14.6837	23.0075	11.0231	1.0589	0.408038	2.58678	0.0096878	0.0285022
ENSG00000148680	HTR7	protein_coding	136.808	141.128	312.877	293.346	221.04	1.0588	0.192655	5.49005	4.02e-08	3.14e-07
ENSG00000261770	AC006504.1	lncRNA	18.001	29.0264	62.1235	60.3947	42.3864	1.05821	0.347801	3.02941	0.00245035	0.00842926
ENSG00000111254	AKAP3	protein_coding	2.70015	2.00182	13.5542	18.2143	9.11762	1.058	0.405316	2.59645	0.00941931	0.0278366
ENSG00000179630	LACC1	protein_coding	353.72	384.349	781.627	787.049	576.686	1.0578	0.136035	7.77282	7.68e-15	1.22e-13
ENSG00000143507	DUSP10	protein_coding	122.407	141.128	268.825	306.767	209.782	1.05767	0.200808	5.26122	1.43e-07	1.04e-06
ENSG00000182261	NLRP10	protein_coding	0	0	7.90663	14.3797	5.57158	1.05753	0.371023	3.28074	0.00103533	0.00389675
ENSG00000100767	PAPLN	protein_coding	41.4024	31.0282	98.2681	78.609	62.3269	1.05676	0.311457	3.38118	0.000721748	0.00281406
ENSG00000205133	TRIQK	protein_coding	306.017	282.257	651.732	604.906	461.228	1.05659	0.148158	7.1279	1.02e-12	1.35e-11
ENSG00000197580	BCO2	protein_coding	17.101	11.01	35.0151	47.9323	27.7646	1.05658	0.381943	2.74764	0.00600257	0.0187282
ENSG00000287570	AL035447.1	lncRNA	8.10046	6.00546	22.5904	29.718	16.6036	1.05604	0.406176	2.57908	0.00990648	0.0290849
ENSG00000215883	CYB5RL	protein_coding	57.6033	52.0473	133.283	119.831	90.6912	1.05466	0.270228	3.89311	9.9e-05	0.000465519
ENSG00000236432	MFF-DT	lncRNA	8.10046	15.0136	31.6265	40.2632	23.7509	1.05435	0.392256	2.67206	0.00753874	0.0229166
ENSG00000175395	ZNF25	protein_coding	156.609	183.167	349.021	384.417	268.303	1.05427	0.18308	5.75363	8.73e-09	7.48e-08
ENSG00000163082	SGPP2	protein_coding	3334.69	3336.03	7134.04	6818.85	5155.9	1.05361	0.0827118	12.7378	3.65e-37	2.12e-35
ENSG00000130758	MAP3K10	protein_coding	74.7043	77.0701	179.593	161.053	123.105	1.0535	0.241497	4.35437	1.33e-05	7.27e-05
ENSG00000151320	AKAP6	protein_coding	102.606	112.102	231.551	239.662	171.48	1.05323	0.212523	4.94916	7.45e-07	4.89e-06
ENSG00000007944	MYLIP	protein_coding	90.0051	78.071	210.09	166.805	136.243	1.05215	0.238822	4.39836	1.09e-05	6.03e-05
ENSG00000254004	ZNF260	protein_coding	243.014	259.236	536.521	533.966	393.184	1.05201	0.154877	6.78859	1.13e-11	1.34e-10
ENSG00000224616	RTCA-AS1	lncRNA	33.3019	36.0328	91.491	76.6917	59.3793	1.05167	0.312107	3.35786	0.000785492	0.0030404
ENSG00000197841	ZNF181	protein_coding	124.207	112.102	241.717	275.132	188.289	1.05153	0.20765	5.05753	4.25e-07	2.88e-06
ENSG00000108840	HDAC5	protein_coding	179.11	179.163	388.554	381.541	282.092	1.05122	0.174687	6.01277	1.82e-09	1.69e-08
ENSG00000185339	TCN2	protein_coding	20.7012	29.0264	67.7711	59.4361	44.2337	1.05102	0.342039	3.05987	0.00221432	0.00770992
ENSG00000223361	FTH1P10	transcribed_processed_pseudogene	18.001	19.0173	53.0874	46.9737	34.2698	1.0504	0.361785	2.88758	0.00388214	0.0127317
ENSG00000250326	AC104596.1	lncRNA	1.8001	0	12.4247	13.4211	6.91146	1.04988	0.389804	2.65858	0.00784707	0.0237625
ENSG00000235703	LINC00894	lncRNA	7.20041	6.00546	24.8494	24.9248	15.745	1.0497	0.407155	2.55798	0.0105282	0.0306326
ENSG00000172264	MACROD2	protein_coding	24.3014	33.03	77.9368	65.188	50.114	1.04934	0.33089	3.15927	0.00158167	0.0057167
ENSG00000089775	ZBTB25	protein_coding	207.012	251.228	459.714	518.628	359.146	1.04876	0.168569	6.21774	5.04e-10	4.96e-09
ENSG00000244219	TMEM225B	protein_coding	0.900051	1.00091	14.6837	10.5451	6.78245	1.04813	0.39091	2.64476	0.00817482	0.0245893
ENSG00000253210	AC040970.1	lncRNA	11.7007	13.0118	39.5331	34.5113	24.6892	1.04792	0.386472	2.69391	0.00706187	0.0216167
ENSG00000285103	AL451123.1	lncRNA	27.0015	19.0173	72.2892	48.891	41.7997	1.04771	0.351831	2.9645	0.0030318	0.0102142
ENSG00000187950	OVCH1	protein_coding	18.9011	20.0182	50.8283	52.7256	35.6183	1.04735	0.358066	2.90926	0.00362286	0.0119888
ENSG00000119703	ZC2HC1C	protein_coding	20.7012	23.0209	49.6988	64.2293	39.4126	1.04721	0.351503	2.96428	0.00303396	0.0102198
ENSG00000158006	PAFAH2	protein_coding	257.415	258.235	530.874	563.684	402.552	1.04697	0.153647	6.81025	9.74e-12	1.16e-10
ENSG00000182165	TP53TG1	lncRNA	53.103	61.0555	140.06	120.789	93.7521	1.04622	0.268509	3.8876	0.00010124	0.000475308
ENSG00000183908	LRRC55	protein_coding	0	0	15.8133	6.71053	5.63095	1.04615	0.369991	3.27209	0.00106756	0.00400509
ENSG00000104140	RHOV	protein_coding	130.507	122.111	277.862	270.338	200.205	1.04582	0.199859	5.22677	1.72e-07	1.24e-06
ENSG00000118515	SGK1	protein_coding	1655.19	1652.5	3641.57	3260.36	2552.41	1.04582	0.096595	10.826	2.59e-27	9.96e-26
ENSG00000269113	TRABD2B	protein_coding	5.40031	5.00455	28.238	16.297	13.735	1.04549	0.410123	2.5355	0.0112287	0.0324034
ENSG00000281912	LINC01144	lncRNA	1.8001	2.00182	15.8133	13.4211	8.25906	1.04519	0.401893	2.59061	0.00958047	0.0282327
ENSG00000086730	LAT2	protein_coding	112.506	95.0864	220.256	234.868	165.679	1.04497	0.217625	4.7949	1.63e-06	1.01e-05
ENSG00000167653	PSCA	protein_coding	90.0051	84.0764	178.464	206.109	139.664	1.04414	0.23171	4.49871	6.84e-06	3.92e-05
ENSG00000240184	PCDHGC3	protein_coding	252.914	209.19	498.118	486.993	361.804	1.04391	0.164965	6.32403	2.55e-10	2.6e-09
ENSG00000196787	H2AC11	protein_coding	26.1015	24.0218	49.6988	78.609	44.6078	1.04365	0.345706	3.00501	0.00265571	0.00907091
ENSG00000204241	LINC02731	lncRNA	0	3.00273	7.90663	23.0075	8.47922	1.04357	0.39439	2.68584	0.00723467	0.0220772
ENSG00000178093	TSSK6	protein_coding	6.30036	2.00182	19.2018	21.0902	12.1486	1.04333	0.41018	2.5287	0.0114485	0.0329462
ENSG00000182568	SATB1	protein_coding	42.3024	44.04	117.47	86.2782	72.5226	1.04319	0.296878	3.50416	0.000458055	0.00185323
ENSG00000126368	NR1D1	protein_coding	96.3055	96.0874	216.868	205.15	153.603	1.04316	0.221069	4.71176	2.46e-06	1.49e-05
ENSG00000256771	ZNF253	protein_coding	28.8016	31.0282	79.0663	68.0639	51.74	1.04316	0.324745	3.19984	0.00137504	0.00503061
ENSG00000251417	AC145285.2	lncRNA	3.60021	2.00182	18.0723	15.3383	9.75317	1.04206	0.407261	2.54633	0.0108863	0.0315723
ENSG00000225206	MIR137HG	lncRNA	1.8001	0	11.2952	14.3797	6.86875	1.04173	0.389255	2.64577	0.00815052	0.0245345
ENSG00000288062	AL136981.3	lncRNA	1.8001	0	11.2952	14.3797	6.86875	1.04173	0.389255	2.64577	0.00815052	0.0245345
ENSG00000198121	LPAR1	protein_coding	1.8001	9.00819	29.3675	18.2143	14.5975	1.04137	0.410396	2.53978	0.0110921	0.0320748
ENSG00000198155	ZNF876P	transcribed_unprocessed_pseudogene	14.4008	13.0118	32.756	46.9737	26.7856	1.04125	0.382884	2.70176	0.00689729	0.021172
ENSG00000196187	TMEM63A	protein_coding	453.626	437.398	956.702	911.673	689.85	1.04101	0.127651	8.15249	3.57e-16	6.44e-15
ENSG00000232273	FTH1P1	processed_pseudogene	21.6012	24.0218	89.2319	35.4699	42.5812	1.04059	0.366865	2.82821	0.00468085	0.0150512
ENSG00000106479	ZNF862	protein_coding	189.911	178.162	398.72	386.335	288.282	1.04024	0.173915	5.97655	2.28e-09	2.08e-08
ENSG00000198416	ZNF658B	transcribed_unprocessed_pseudogene	28.8016	40.0364	92.6205	73.8158	58.8186	1.03946	0.317668	3.26186	0.00110686	0.00413209
ENSG00000197568	HHLA3	lncRNA	53.103	51.0464	126.506	112.162	85.7043	1.03939	0.275271	3.76637	0.000165637	0.000744724
ENSG00000164266	SPINK1	protein_coding	0	0	9.03615	12.4624	5.37464	1.03815	0.369487	3.24126	0.00119004	0.00441429
ENSG00000188315	C3orf62	protein_coding	108.006	102.093	202.184	255.959	167.06	1.03754	0.22125	4.68297	2.83e-06	1.71e-05
ENSG00000175414	ARL10	protein_coding	14.4008	20.0182	42.9217	50.8083	32.0372	1.03749	0.369135	2.79552	0.00518164	0.0164738
ENSG00000258667	HIF1A-AS3	lncRNA	6.30036	5.00455	20.3313	24.9248	14.1403	1.0371	0.409424	2.51428	0.0119276	0.0341304
ENSG00000162894	FCMR	protein_coding	36.9021	53.0482	117.47	92.9887	75.1022	1.03699	0.296778	3.48547	0.000491279	0.00197351
ENSG00000227192	AL023581.2	lncRNA	1.8001	2.00182	13.5542	15.3383	8.17362	1.03641	0.401586	2.57161	0.0101228	0.0296496
ENSG00000204644	ZFP57	protein_coding	0.900051	6.00546	15.8133	22.0489	11.1919	1.03616	0.408074	2.54733	0.0108551	0.0314911
ENSG00000242960	FTH1P23	processed_pseudogene	171.01	197.179	469.88	323.064	290.283	1.03585	0.198785	5.20752	1.91e-07	1.36e-06
ENSG00000162892	IL24	protein_coding	2.70015	0	14.6837	13.4211	7.70124	1.03563	0.394843	2.62074	0.00877385	0.0261758
ENSG00000188177	ZC3H6	protein_coding	177.31	180.164	384.036	375.79	279.325	1.03557	0.17533	5.90169	3.6e-09	3.21e-08
ENSG00000185567	AHNAK2	protein_coding	6389.47	6480.89	13697.7	12842	9852.51	1.03404	0.079908	12.9401	2.67e-38	1.63e-36
ENSG00000277283	AC004812.2	lncRNA	22.5013	20.0182	55.3464	54.6429	38.1272	1.03264	0.35217	2.91743	0.00352925	0.0117183
ENSG00000135679	MDM2	protein_coding	5457.01	5438.94	11411.5	11029.2	8334.18	1.03262	0.0785668	13.1429	1.87e-39	1.2e-37
ENSG00000161912	ADCY10P1	transcribed_unprocessed_pseudogene	40.5023	48.0437	97.1386	107.368	73.2633	1.03106	0.291313	3.52933	0.000416619	0.00170232
ENSG00000005001	PRSS22	protein_coding	0	1.00091	13.5542	9.58647	6.0354	1.03078	0.38113	2.6007	0.00930325	0.0275307
ENSG00000171219	CDC42BPG	protein_coding	367.221	344.313	709.338	776.504	549.344	1.03065	0.139857	7.36631	1.75e-13	2.49e-12
ENSG00000184371	CSF1	protein_coding	477.027	434.395	930.723	966.316	702.115	1.03045	0.128481	8.01772	1.08e-15	1.87e-14
ENSG00000177076	ACER2	protein_coding	145.808	175.159	353.539	328.816	250.831	1.02883	0.187868	5.47178	4.46e-08	3.46e-07
ENSG00000172824	CES4A	protein_coding	21.6012	17.0155	42.9217	59.4361	35.2436	1.0283	0.362726	2.81954	0.00480918	0.0154112
ENSG00000283667	AC009802.1	lncRNA	7.20041	7.00637	32.756	19.1729	16.5339	1.02807	0.406967	2.51202	0.0120043	0.0342811
ENSG00000121671	CRY2	protein_coding	95.4055	73.0664	171.687	198.44	134.65	1.02668	0.240021	4.27024	1.95e-05	0.000103253
ENSG00000108924	HLF	protein_coding	6.30036	7.00637	24.8494	23.9662	15.5306	1.02651	0.407398	2.5024	0.0123354	0.0351048
ENSG00000232187	FTH1P7	processed_pseudogene	104.406	112.102	391.943	191.729	200.045	1.02641	0.368673	2.7869	0.00532155	0.0168536
ENSG00000066230	SLC9A3	protein_coding	1.8001	4.00364	16.9428	16.297	9.76088	1.0262	0.407143	2.51659	0.0118496	0.0339425
ENSG00000287110	AC112484.5	lncRNA	14.4008	18.0164	47.4398	41.2218	30.2697	1.02565	0.372397	2.73954	0.00615251	0.0191235
ENSG00000149968	MMP3	protein_coding	0	1.00091	11.2952	11.5038	5.94996	1.02512	0.380814	2.58884	0.00962985	0.028357
ENSG00000277496	AL357033.4	lncRNA	6.30036	9.00819	22.5904	30.6767	17.1439	1.02505	0.405311	2.51289	0.0119747	0.0342311
ENSG00000232850	PTGES2-AS1	lncRNA	9.90057	5.00455	28.238	24.9248	17.017	1.0243	0.405973	2.50543	0.0122303	0.0348458
ENSG00000030582	GRN	protein_coding	1751.5	1509.37	3395.33	3307.33	2490.88	1.02287	0.100653	10.1615	2.94e-24	9.58e-23
ENSG00000162849	KIF26B	protein_coding	8.10046	13.0118	31.6265	33.5526	21.5729	1.02231	0.3955	2.56959	0.0101818	0.0297736
ENSG00000179743	FLJ37453	lncRNA	11.7007	13.0118	33.8856	38.3459	24.236	1.0218	0.387408	2.62076	0.00877336	0.0261758
ENSG00000166436	TRIM66	protein_coding	219.613	230.209	463.103	477.406	347.583	1.02175	0.16179	6.31135	2.77e-10	2.81e-09
ENSG00000235865	GSN-AS1	lncRNA	0	4.00364	12.4247	19.1729	8.90032	1.02174	0.399064	2.59243	0.00953015	0.0281095
ENSG00000124743	KLHL31	protein_coding	41.4024	44.04	105.045	92.0301	70.6294	1.02153	0.29414	3.46315	0.000533884	0.00213252
ENSG00000272872	AP000525.1	lncRNA	15.3009	23.0209	50.8283	49.8496	34.7499	1.02148	0.362835	2.80213	0.00507661	0.0161712
ENSG00000166073	GPR176	protein_coding	42.3024	41.0373	100.527	92.0301	68.9742	1.02077	0.295654	3.44241	0.000576551	0.00228584
ENSG00000139192	TAPBPL	protein_coding	51.3029	53.0482	115.211	119.831	84.8482	1.02064	0.274999	3.70224	0.000213701	0.000938197
ENSG00000267248	AC025048.2	lncRNA	1.8001	0	13.5542	11.5038	6.71452	1.02018	0.388093	2.60637	0.00915085	0.0271407
ENSG00000102109	PCSK1N	protein_coding	15.3009	12.0109	33.8856	44.0977	26.3238	1.01929	0.383346	2.64199	0.00824197	0.0247648
ENSG00000198786	MT-ND5	protein_coding	75984.1	87263.3	171433	162083	124191	1.01916	0.0863982	11.796	4.09e-32	1.93e-30
ENSG00000179523	EIF3J-DT	lncRNA	92.7053	71.0646	173.946	184.06	130.444	1.01866	0.24062	4.22629	2.38e-05	0.000124165
ENSG00000176024	ZNF613	protein_coding	48.6028	38.0346	91.491	108.327	71.6139	1.01851	0.296021	3.43036	0.000602773	0.00238072
ENSG00000041880	PARP3	protein_coding	159.309	150.136	321.913	330.733	240.523	1.01768	0.186042	5.46518	4.62e-08	3.59e-07
ENSG00000221953	C1orf229	lncRNA	0	0	12.4247	8.62782	5.26313	1.01746	0.367694	3.2073	0.00133988	0.00491379
ENSG00000259251	AC104590.1	lncRNA	0	0	12.4247	8.62782	5.26313	1.01746	0.367694	3.2073	0.00133988	0.00491379
ENSG00000188906	LRRK2	protein_coding	180.91	208.189	431.476	384.417	301.248	1.01706	0.175695	5.78488	7.26e-09	6.28e-08
ENSG00000197183	NOL4L	protein_coding	54.0031	41.0373	98.2681	118.872	78.0452	1.01703	0.289271	3.5061	0.000454728	0.00184204
ENSG00000099866	MADCAM1	protein_coding	4.50026	3.00273	19.2018	17.2556	10.9901	1.01658	0.409725	2.46807	0.0135845	0.0380565
ENSG00000258512	LINC00239	lncRNA	9.00051	7.00637	30.497	23.9662	17.6175	1.01632	0.403994	2.49886	0.0124594	0.0354009
ENSG00000143365	RORC	protein_coding	71.1041	79.0719	192.018	139.004	120.299	1.01621	0.253387	4.00418	6.22e-05	0.000303621
ENSG00000163357	DCST1	protein_coding	0.900051	5.00455	16.9428	17.2556	10.0258	1.01596	0.406293	2.50932	0.0120964	0.0345019
ENSG00000203879	GDI1	protein_coding	563.432	535.487	1160.02	1098.61	839.386	1.01556	0.120605	8.41845	3.82e-17	7.44e-16
ENSG00000129675	ARHGEF6	protein_coding	18.9011	19.0173	56.4759	43.1391	34.3833	1.01546	0.362817	2.78533	0.00534726	0.0169295
ENSG00000203706	SERTAD4-AS1	lncRNA	6.30036	4.00364	20.3313	22.0489	13.1711	1.01519	0.410188	2.45842	0.0139549	0.0389672
ENSG00000248677	LINC02102	lncRNA	1.8001	1.00091	10.1657	16.297	7.31592	1.01475	0.395214	2.56177	0.0104141	0.0303408
ENSG00000185880	TRIM69	protein_coding	279.016	268.244	493.6	646.128	421.747	1.01471	0.166251	6.10033	1.06e-09	1.01e-08
ENSG00000205791	LOH12CR2	lncRNA	0	3.00273	15.8133	12.4624	7.8196	1.01436	0.394682	2.59569	0.00944008	0.0278688
ENSG00000233056	ERVH48-1	protein_coding	0.900051	1.00091	9.03615	15.3383	6.56886	1.01388	0.388699	2.58722	0.00967543	0.02847
ENSG00000109819	PPARGC1A	protein_coding	21.6012	22.02	63.253	47.9323	38.7017	1.01323	0.353011	2.85767	0.00426762	0.013867
ENSG00000237491	LINC01409	lncRNA	22.5013	23.0209	56.4759	57.5188	39.8792	1.01125	0.347698	2.89513	0.00379006	0.0124794
ENSG00000277182	AC006449.5	lncRNA	0	0	10.1657	10.5451	5.17769	1.01087	0.367134	3.19252	0.00141035	0.00514741
ENSG00000197779	ZNF81	protein_coding	234.913	213.194	496.988	436.184	345.32	1.01042	0.166758	6.05558	1.4e-09	1.31e-08
ENSG00000143520	FLG2	protein_coding	0.900051	0	6.77711	16.297	5.99354	1.01007	0.378308	2.58316	0.00978988	0.0287725
ENSG00000067798	NAV3	protein_coding	23.4013	29.0264	70.0301	58.4775	45.2338	1.00999	0.33863	2.97123	0.00296612	0.0100125
ENSG00000135124	P2RX4	protein_coding	71.1041	51.0464	144.578	127.5	98.5572	1.00937	0.268543	3.75079	0.000176281	0.000788636
ENSG00000279267	AL078621.1	TEC	26.1015	32.0291	66.6416	72.8572	49.4073	1.00937	0.329248	3.05422	0.00225648	0.00783463
ENSG00000227507	LTB	protein_coding	3.60021	2.00182	25.9789	8.62782	10.0522	1.00867	0.405061	2.50079	0.0123916	0.0352395
ENSG00000260160	AC011468.1	lncRNA	7.20041	6.00546	25.9789	22.0489	15.3084	1.0085	0.40783	2.45661	0.0140256	0.0391203
ENSG00000273576	AC009283.1	lncRNA	17.101	20.0182	44.0512	52.7256	33.474	1.00848	0.364222	2.75481	0.00587271	0.0183781
ENSG00000204624	DISP3	protein_coding	0.900051	1.00091	12.4247	11.5038	6.45736	1.00823	0.388793	2.56927	0.0101912	0.0297926
ENSG00000139597	N4BP2L1	protein_coding	37.8022	45.0409	105.045	85.3196	68.302	1.00811	0.300131	3.34989	0.000808448	0.00311826
ENSG00000135636	DYSF	protein_coding	247.514	214.195	501.506	456.316	354.883	1.00586	0.165291	6.08183	1.19e-09	1.13e-08
ENSG00000143552	NUP210L	protein_coding	1.8001	0	6.77711	19.1729	6.93754	1.00576	0.385813	2.61088	0.00903102	0.0268336
ENSG00000287544	AC097518.2	lncRNA	1.8001	2.00182	19.2018	9.58647	8.14755	1.00543	0.399883	2.5205	0.0117189	0.0336413
ENSG00000277782	AC068870.2	lncRNA	0.900051	6.00546	20.3313	16.297	10.8835	1.00477	0.407656	2.47625	0.0132772	0.037291
ENSG00000112852	PCDHB2	protein_coding	20.7012	31.0282	54.2169	72.8572	44.7009	1.00416	0.344612	2.90281	0.00369832	0.012216
ENSG00000286940	MICB-DT	lncRNA	12.6007	15.0136	42.9217	34.5113	26.2618	1.00405	0.382799	2.60881	0.0090858	0.0269761
ENSG00000257135	ODC1-DT	lncRNA	2.70015	1.00091	16.9428	11.5038	8.0369	1.00404	0.399608	2.5127	0.0119811	0.0342445
ENSG00000279029	AL353583.1	TEC	2.70015	3.00273	22.5904	10.5451	9.70959	1.00372	0.40611	2.47442	0.0133451	0.0374604
ENSG00000183255	PTTG1IP	protein_coding	4163.64	4063.69	8033.13	8572.22	6208.17	1.00278	0.0829337	12.091	1.18e-33	6.01e-32
ENSG00000248429	FAM198B-AS1	lncRNA	167.41	159.145	316.265	364.286	251.776	1.00264	0.186042	5.38477	7.25e-08	5.46e-07
ENSG00000100918	REC8	protein_coding	19.8011	16.0146	37.2741	57.5188	32.6521	1.00181	0.370257	2.69133	0.00711674	0.0217678
ENSG00000198513	ATL1	protein_coding	92.7053	94.0855	189.759	208.026	146.144	1.00164	0.225706	4.43147	9.36e-06	5.24e-05
ENSG00000287778	AC006230.1	lncRNA	14.4008	11.01	37.2741	35.4699	24.5387	1.0008	0.38684	2.57116	0.0101359	0.0296748
ENSG00000271971	AC120053.1	lncRNA	23.4013	13.0118	42.9217	53.6842	33.2548	1.0004	0.369991	2.68948	0.00715642	0.0218722
ENSG00000186517	ARHGAP30	protein_coding	5.40031	5.00455	24.8494	17.2556	13.1275	1.00033	0.410232	2.42609	0.0152626	0.0421071
ENSG00000196262	PPIA	protein_coding	23464.3	23098	11997.7	11134.7	17423.7	-1.00001	0.078726	-12.7023	5.74e-37	3.29e-35
ENSG00000248626	GAPDHP40	processed_pseudogene	69.304	63.0573	37.2741	16.297	46.4831	-1.00042	0.350318	-2.84539	0.00443572	0.0143636
ENSG00000088247	KHSRP	protein_coding	3312.19	3292.99	1657	1616.28	2469.62	-1.00042	0.0912298	-10.9648	5.64e-28	2.25e-26
ENSG00000101311	FERMT1	protein_coding	1744.3	1822.66	922.816	835.94	1331.43	-1.00287	0.108641	-9.22928	2.72e-20	6.75e-19
ENSG00000170860	LSM3	protein_coding	1061.16	1150.05	554.594	531.09	824.222	-1.00299	0.122629	-8.17652	2.92e-16	5.31e-15
ENSG00000213430	HSPD1P1	processed_pseudogene	362.721	365.332	199.925	149.549	269.382	-1.00377	0.188975	-5.30676	1.12e-07	8.21e-07
ENSG00000123505	AMD1	protein_coding	3591.21	3568.24	1792.55	1747.61	2674.9	-1.00391	0.0899327	-11.1619	6.27e-29	2.61e-27
ENSG00000171517	LPAR3	protein_coding	62.1035	69.0628	28.238	25.8835	46.3219	-1.00478	0.335298	-2.98174	0.00286618	0.00970257
ENSG00000135972	MRPS9	protein_coding	600.334	610.555	318.524	270.338	449.938	-1.00545	0.152068	-6.60806	3.89e-11	4.36e-10
ENSG00000214144	AL390728.1	processed_pseudogene	26.1015	39.0355	15.8133	3.83459	21.1962	-1.00549	0.40432	-2.48157	0.0130805	0.0368695
ENSG00000005059	MCUB	protein_coding	430.225	473.43	188.63	244.455	334.185	-1.00552	0.175867	-5.71272	1.11e-08	9.32e-08
ENSG00000245248	USP2-AS1	lncRNA	37.8022	34.0309	10.1657	14.3797	24.0946	-1.00623	0.388999	-2.56521	0.0103112	0.0300898
ENSG00000099624	ATP5F1D	protein_coding	628.236	522.475	316.265	239.662	426.659	-1.00659	0.170185	-5.91124	3.4e-09	3.03e-08
ENSG00000116221	MRPL37	protein_coding	1991.81	1926.75	952.184	975.902	1461.66	-1.00671	0.102737	-9.79716	1.16e-22	3.35e-21
ENSG00000198546	ZNF511	protein_coding	92.7053	83.0755	45.1807	30.6767	62.9096	-1.00672	0.311214	-3.22316	0.00126785	0.00467219
ENSG00000179958	DCTPP1	protein_coding	386.122	371.338	179.593	184.06	280.278	-1.00727	0.175862	-5.72192	1.05e-08	8.88e-08
ENSG00000087301	TXNDC16	protein_coding	365.421	344.313	145.708	191.729	261.793	-1.00752	0.190148	-5.29283	1.2e-07	8.83e-07
ENSG00000240122	FABP5P11	processed_pseudogene	18.001	19.0173	5.64759	1.91729	11.1458	-1.00843	0.409326	-2.45714	0.014005	0.0390684
ENSG00000118402	ELOVL4	protein_coding	245.714	241.219	108.434	120.789	179.039	-1.0086	0.209758	-4.80082	1.58e-06	9.85e-06
ENSG00000160957	RECQL4	protein_coding	271.816	240.218	102.786	137.086	187.977	-1.00873	0.215032	-4.68389	2.81e-06	1.7e-05
ENSG00000213300	HNRNPA3P6	processed_pseudogene	76.5044	91.0828	41.7922	29.718	59.7744	-1.00939	0.315821	-3.1841	0.00145203	0.00529169
ENSG00000164134	NAA15	protein_coding	3276.19	3484.17	1671.69	1655.58	2521.91	-1.00945	0.092718	-10.8863	1.34e-27	5.22e-26
ENSG00000184675	AMER1	protein_coding	297.917	314.286	143.449	147.632	225.821	-1.00979	0.191288	-5.27239	1.35e-07	9.82e-07
ENSG00000176393	RNPEP	protein_coding	3085.38	2809.55	1464.99	1432.22	2198.03	-1.01051	0.0977403	-10.3375	4.77e-25	1.61e-23
ENSG00000164105	SAP30	protein_coding	531.03	503.458	254.142	245.414	383.511	-1.0112	0.156827	-6.44321	1.17e-10	1.25e-09
ENSG00000156697	UTP14A	protein_coding	1367.18	1398.27	696.913	656.673	1029.76	-1.01133	0.113385	-8.91721	4.78e-19	1.06e-17
ENSG00000176974	SHMT1	protein_coding	784.845	689.627	363.705	351.823	547.5	-1.01195	0.142154	-7.11513	1.12e-12	1.48e-11
ENSG00000115363	EVA1A	protein_coding	61.2035	53.0482	12.4247	30.6767	39.3383	-1.01199	0.364097	-2.76219	0.00574159	0.0180049
ENSG00000106554	CHCHD3	protein_coding	1199.77	1267.15	606.551	598.196	917.917	-1.0124	0.117157	-8.63887	5.68e-18	1.16e-16
ENSG00000121691	CAT	protein_coding	954.955	934.85	476.657	443.853	702.579	-1.01318	0.127527	-7.94174	1.99e-15	3.36e-14
ENSG00000113734	BNIP1	protein_coding	200.711	158.144	98.2681	66.1466	130.817	-1.01351	0.252709	-4.00322	6.25e-05	0.00030473
ENSG00000198805	PNP	protein_coding	666.038	630.573	311.747	315.395	480.938	-1.01443	0.144471	-7.0176	2.26e-12	2.88e-11
ENSG00000137841	PLCB2	protein_coding	27.0015	40.0364	14.6837	6.71053	22.1081	-1.01505	0.398275	-2.53505	0.011243	0.03244
ENSG00000116667	C1orf21	protein_coding	1218.67	1169.06	526.356	632.707	886.699	-1.01513	0.12682	-8.00199	1.22e-15	2.11e-14
ENSG00000239672	NME1	protein_coding	692.14	732.666	372.741	316.353	528.475	-1.01618	0.145226	-6.99378	2.68e-12	3.38e-11
ENSG00000102048	ASB9	protein_coding	75.6043	75.0682	28.238	34.5113	53.3555	-1.01735	0.32237	-3.14048	0.0016867	0.00605974
ENSG00000132463	GRSF1	protein_coding	3759.51	3795.45	1819.65	1879.91	2813.63	-1.01742	0.0893969	-11.3798	5.27e-30	2.29e-28
ENSG00000181192	DHTKD1	protein_coding	1052.16	1100	526.356	519.587	799.526	-1.0175	0.121771	-8.35299	6.66e-17	1.28e-15
ENSG00000120658	ENOX1	protein_coding	22.5013	29.0264	6.77711	7.66917	16.4935	-1.01876	0.406285	-2.48521	0.0129473	0.0365724
ENSG00000138759	FRAS1	protein_coding	547.231	550.5	247.365	278.966	406.016	-1.01905	0.155223	-6.56044	5.37e-11	5.92e-10
ENSG00000144895	EIF2A	protein_coding	4010.63	4414.01	2189.01	1924.96	3134.65	-1.01927	0.0993935	-10.2541	1.13e-24	3.78e-23
ENSG00000184220	CMSS1	protein_coding	826.247	867.789	413.404	406.466	628.477	-1.01928	0.131732	-7.73408	1.04e-14	1.64e-13
ENSG00000182199	SHMT2	protein_coding	3381.49	3198.91	1662.65	1553.01	2449.02	-1.01977	0.0948713	-10.7478	6.07e-27	2.28e-25
ENSG00000131188	PRR7	protein_coding	188.111	127.116	76.8072	65.188	114.305	-1.01981	0.263979	-3.85445	0.000115988	0.000537396
ENSG00000019549	SNAI2	protein_coding	1013.46	1011.92	518.449	463.026	751.713	-1.02123	0.126655	-8.06021	7.62e-16	1.34e-14
ENSG00000104885	DOT1L	protein_coding	456.326	420.382	201.054	216.654	323.604	-1.02159	0.168501	-6.0574	1.38e-09	1.3e-08
ENSG00000132341	RAN	protein_coding	12760	12927.8	6408.89	6161.22	9564.47	-1.02175	0.0781991	-13.0657	5.17e-39	3.24e-37
ENSG00000162437	RAVER2	protein_coding	945.054	1019.93	473.268	476.447	728.674	-1.02287	0.12665	-8.07322	6.85e-16	1.21e-14
ENSG00000132031	MATN3	protein_coding	24.3014	17.0155	5.64759	3.83459	12.6998	-1.02365	0.410405	-2.47647	0.0132689	0.0372729
ENSG00000166902	MRPL16	protein_coding	858.649	829.754	402.109	412.218	625.683	-1.02397	0.13163	-7.77557	7.51e-15	1.2e-13
ENSG00000109685	NSD2	protein_coding	2395.94	2347.13	1085.47	1217.48	1761.5	-1.02466	0.102911	-9.95514	2.39e-23	7.3e-22
ENSG00000137692	DCUN1D5	protein_coding	1531.89	1571.43	765.813	740.075	1152.3	-1.02468	0.109281	-9.37433	6.96e-21	1.79e-19
ENSG00000139832	RAB20	protein_coding	75.6043	75.0682	33.8856	28.7594	53.3294	-1.02594	0.322118	-3.17023	0.00152318	0.00551944
ENSG00000261051	AC107021.2	lncRNA	19.8011	17.0155	4.51807	2.87594	11.0527	-1.02752	0.409648	-2.49149	0.012721	0.0360154
ENSG00000125968	ID1	protein_coding	1040.46	878.799	321.913	509.041	687.553	-1.02828	0.291165	-3.53091	0.000414139	0.00169324
ENSG00000138092	CENPO	protein_coding	176.41	150.136	67.7711	79.5677	118.471	-1.02829	0.248838	-4.12224	3.75e-05	0.000189389
ENSG00000103274	NUBP1	protein_coding	140.408	186.169	67.7711	78.609	118.239	-1.02863	0.254227	-4.03666	5.42e-05	0.00026685
ENSG00000092445	TYRO3	protein_coding	117.907	137.125	44.0512	67.1053	91.547	-1.02901	0.279635	-3.66837	0.000244103	0.00105548
ENSG00000070423	RNF126	protein_coding	563.432	511.465	254.142	257.876	396.729	-1.02982	0.156401	-6.5797	4.71e-11	5.23e-10
ENSG00000104369	JPH1	protein_coding	224.113	253.23	117.47	103.534	174.587	-1.03033	0.214446	-4.79705	1.61e-06	1e-05
ENSG00000156136	DCK	protein_coding	390.622	412.375	173.946	204.192	295.284	-1.03072	0.176276	-5.84133	5.18e-09	4.55e-08
ENSG00000160211	G6PD	protein_coding	982.856	947.862	474.398	454.399	714.879	-1.03085	0.126381	-8.15345	3.54e-16	6.39e-15
ENSG00000101442	ACTR5	protein_coding	279.016	246.224	116.34	127.5	192.27	-1.03097	0.206325	-4.98917	6.06e-07	4.03e-06
ENSG00000126602	TRAP1	protein_coding	1889.21	1930.76	960.091	887.707	1416.94	-1.03102	0.105273	-9.79189	1.22e-22	3.52e-21
ENSG00000181744	DIPK2A	protein_coding	451.826	485.441	217.997	226.241	345.376	-1.03135	0.163628	-6.29771	3.02e-10	3.04e-09
ENSG00000138835	RGS3	protein_coding	331.219	283.258	125.377	160.094	224.987	-1.0314	0.201724	-5.1061	3.29e-07	2.27e-06
ENSG00000031081	ARHGAP31	protein_coding	341.119	352.32	155.874	169.68	254.748	-1.03166	0.183263	-5.62286	1.88e-08	1.54e-07
ENSG00000178726	THBD	protein_coding	792.945	801.729	400.979	363.327	589.745	-1.0325	0.135972	-7.5899	3.2e-14	4.86e-13
ENSG00000095319	NUP188	protein_coding	1727.2	1672.52	847.139	794.718	1260.39	-1.03251	0.107866	-9.57005	1.07e-21	2.87e-20
ENSG00000069535	MAOB	protein_coding	32.4019	49.0446	14.6837	13.4211	27.3878	-1.03378	0.382812	-2.68138	0.00733193	0.0223361
ENSG00000157326	DHRS4	protein_coding	152.109	176.16	66.6416	80.5263	118.859	-1.0342	0.248817	-4.14638	3.38e-05	0.000172122
ENSG00000111012	CYP27B1	protein_coding	453.626	398.362	205.572	196.523	313.521	-1.03479	0.172127	-6.00623	1.9e-09	1.75e-08
ENSG00000029153	ARNTL2	protein_coding	811.846	838.763	360.316	425.639	609.141	-1.03644	0.138693	-7.46932	8.06e-14	1.18e-12
ENSG00000113396	SLC27A6	protein_coding	84.6048	88.0801	45.1807	26.8421	61.1769	-1.03662	0.317437	-3.25344	0.00114015	0.00424196
ENSG00000147804	SLC39A4	protein_coding	179.11	138.126	81.3253	60.3947	114.739	-1.03686	0.259846	-3.98117	6.86e-05	0.00033149
ENSG00000229132	EIF4A1P10	processed_pseudogene	476.127	535.487	290.286	183.102	371.25	-1.03753	0.190714	-5.43684	5.42e-08	4.16e-07
ENSG00000158234	FAIM	protein_coding	334.819	289.263	136.672	153.383	228.534	-1.03766	0.195166	-5.30985	1.1e-07	8.08e-07
ENSG00000005156	LIG3	protein_coding	680.439	705.641	330.949	328.816	511.461	-1.03826	0.141009	-7.35886	1.85e-13	2.63e-12
ENSG00000162073	PAQR4	protein_coding	54.9031	45.0409	14.6837	22.0489	34.1692	-1.03827	0.365804	-2.8177	0.00483695	0.0154877
ENSG00000063241	ISOC2	protein_coding	460.826	407.37	193.148	214.737	319.02	-1.03854	0.172034	-6.03115	1.63e-09	1.51e-08
ENSG00000180198	RCC1	protein_coding	1448.18	1444.31	659.639	726.654	1069.7	-1.03905	0.113839	-9.12496	7.18e-20	1.71e-18
ENSG00000154229	PRKCA	protein_coding	559.832	600.546	275.602	274.173	427.538	-1.0394	0.151236	-6.86804	6.51e-12	7.9e-11
ENSG00000067057	PFKP	protein_coding	2437.34	2459.24	1189.38	1165.71	1812.92	-1.04114	0.0971917	-10.7106	9.07e-27	3.36e-25
ENSG00000035403	VCL	protein_coding	4466.06	4463.06	2186.75	2113.82	3307.42	-1.04223	0.0871024	-11.9646	5.44e-33	2.67e-31
ENSG00000100075	SLC25A1	protein_coding	1225.87	1193.08	552.334	602.03	893.33	-1.04316	0.119355	-8.73713	2.39e-18	5.06e-17
ENSG00000164741	DLC1	protein_coding	126.007	130.118	58.735	53.6842	92.1362	-1.0438	0.268529	-3.87529	0.000106499	0.000497399
ENSG00000167005	NUDT21	protein_coding	3467.9	3560.24	1736.07	1642.16	2601.59	-1.04382	0.0919705	-11.3484	7.56e-30	3.28e-28
ENSG00000165996	HACD1	protein_coding	168.31	169.154	76.8072	74.7744	122.261	-1.04401	0.241594	-4.31106	1.62e-05	8.72e-05
ENSG00000104884	ERCC2	protein_coding	373.521	318.289	179.593	141.88	253.321	-1.04456	0.193889	-5.38151	7.39e-08	5.56e-07
ENSG00000181873	IBA57	protein_coding	576.933	482.439	251.883	246.372	389.407	-1.04491	0.162672	-6.41856	1.38e-10	1.45e-09
ENSG00000104738	MCM4	protein_coding	2317.63	2281.07	1039.16	1160.92	1699.7	-1.04552	0.103253	-10.1241	4.32e-24	1.39e-22
ENSG00000062822	POLD1	protein_coding	319.518	311.283	154.744	138.045	230.898	-1.04583	0.190929	-5.47064	4.48e-08	3.48e-07
ENSG00000233328	PFN1P1	processed_pseudogene	90.9052	109.099	47.4398	37.3872	71.2078	-1.04598	0.297816	-3.49946	0.000466203	0.00188379
ENSG00000154217	PITPNC1	protein_coding	781.245	829.754	342.244	417.97	592.803	-1.04647	0.143034	-7.31251	2.62e-13	3.66e-12
ENSG00000187630	DHRS4L2	protein_coding	105.306	118.107	41.7922	53.6842	79.7224	-1.04691	0.285983	-3.64742	0.000264883	0.00113589
ENSG00000239900	ADSL	protein_coding	278.116	277.252	126.506	129.417	202.823	-1.04701	0.199072	-5.25165	1.51e-07	1.09e-06
ENSG00000254535	PABPC4L	protein_coding	77.4044	70.0637	37.2741	22.0489	51.6978	-1.04741	0.332683	-3.13443	0.00172187	0.00616701
ENSG00000240489	SETP14	processed_pseudogene	90.9052	129.117	56.4759	36.4286	78.2318	-1.0482	0.300939	-3.47276	0.000515126	0.00206217
ENSG00000132749	TESMIN	protein_coding	106.206	83.0755	44.0512	35.4699	67.2007	-1.04836	0.304561	-3.42865	0.000606598	0.00239248
ENSG00000145912	NHP2	protein_coding	1060.26	1160.05	529.744	525.338	818.849	-1.04839	0.123102	-8.51341	1.69e-17	3.37e-16
ENSG00000198435	NRARP	protein_coding	59.4034	58.0528	29.3675	15.3383	40.5405	-1.04953	0.355605	-2.93641	0.00332039	0.0111032
ENSG00000182325	FBXL6	protein_coding	178.21	141.128	74.5482	67.1053	115.248	-1.0503	0.253382	-4.13478	3.55e-05	0.000179978
ENSG00000100029	PES1	protein_coding	2612.85	2568.33	1313.63	1160.92	1913.93	-1.05052	0.102084	-10.2893	7.88e-25	2.64e-23
ENSG00000066557	LRRC40	protein_coding	675.939	731.665	330.949	332.65	517.801	-1.05088	0.141855	-7.40393	1.32e-13	1.9e-12
ENSG00000163938	GNL3	protein_coding	3371.59	3478.16	1638.93	1636.41	2531.27	-1.05105	0.0911236	-11.5331	8.99e-31	4.02e-29
ENSG00000114686	MRPL3	protein_coding	3396.79	3601.27	1719.13	1624.91	2585.53	-1.05164	0.0935784	-11.2369	2.69e-29	1.14e-27
ENSG00000235363	SNRPGP10	processed_pseudogene	122.407	110.1	58.735	41.2218	83.116	-1.05262	0.285024	-3.6814	0.000231954	0.00100869
ENSG00000120318	ARAP3	protein_coding	1215.07	1116.01	579.443	526.297	859.206	-1.05268	0.123474	-8.52266	1.56e-17	3.11e-16
ENSG00000154146	NRGN	protein_coding	27.9016	15.0136	3.38856	5.75188	13.0139	-1.05311	0.410402	-2.5432	0.0109843	0.0318096
ENSG00000181418	DDN	protein_coding	29.7017	20.0182	7.90663	4.79323	15.6049	-1.05359	0.40847	-2.55884	0.0105022	0.0305616
ENSG00000173166	RAPH1	protein_coding	240.314	272.247	100.527	131.335	186.106	-1.05431	0.21493	-4.89725	9.72e-07	6.27e-06
ENSG00000139985	ADAM21	protein_coding	39.6023	35.0318	15.8133	8.62782	24.7688	-1.05457	0.389603	-2.68737	0.0072017	0.0219834
ENSG00000177508	IRX3	protein_coding	509.429	570.519	234.94	268.421	395.827	-1.05478	0.160294	-6.57521	4.86e-11	5.39e-10
ENSG00000102302	FGD1	protein_coding	238.514	300.273	125.377	119.831	195.998	-1.05499	0.209962	-5.01728	5.24e-07	3.52e-06
ENSG00000146701	MDH2	protein_coding	4841.38	4610.19	2280.5	2230.77	3490.71	-1.055	0.0875129	-12.0545	1.84e-33	9.24e-32
ENSG00000132773	TOE1	protein_coding	212.412	233.212	91.491	109.286	161.6	-1.05545	0.221277	-4.76075	1.93e-06	1.19e-05
ENSG00000048991	R3HDM1	protein_coding	1460.78	1533.39	663.027	753.496	1102.68	-1.05611	0.115949	-9.10594	8.55e-20	2.03e-18
ENSG00000002834	LASP1	protein_coding	2784.76	2826.57	1261.67	1401.54	2068.64	-1.05831	0.0990109	-10.6874	1.17e-26	4.29e-25
ENSG00000111863	ADTRP	protein_coding	102.606	102.093	46.3103	40.2632	72.818	-1.05834	0.291875	-3.61211	0.000303716	0.00128374
ENSG00000096092	TMEM14A	protein_coding	384.322	438.399	176.205	203.233	300.54	-1.05848	0.177425	-5.95971	2.53e-09	2.29e-08
ENSG00000144381	HSPD1	protein_coding	23503	23852.7	11193.5	11383	17483.1	-1.0597	0.0748989	-14.1482	1.92e-45	1.51e-43
ENSG00000183624	HMCES	protein_coding	929.753	913.831	403.238	462.068	677.222	-1.06025	0.132227	-8.01473	1.1e-15	1.92e-14
ENSG00000078668	VDAC3	protein_coding	2793.76	2712.47	1285.39	1326.77	2029.6	-1.06081	0.0955547	-11.1001	1.25e-28	5.16e-27
ENSG00000137770	CTDSPL2	protein_coding	983.756	1105	499.247	483.158	767.791	-1.06123	0.127532	-8.31807	8.94e-17	1.7e-15
ENSG00000169251	NMD3	protein_coding	2298.73	2252.05	1094.5	1062.18	1676.87	-1.06167	0.0993399	-10.6854	1.19e-26	4.37e-25
ENSG00000213866	YBX1P10	processed_pseudogene	327.619	410.373	201.054	135.169	268.554	-1.06197	0.205619	-5.15986	2.47e-07	1.74e-06
ENSG00000173113	TRMT112	protein_coding	1710.1	1628.48	842.621	734.323	1228.88	-1.06256	0.113849	-9.33094	1.05e-20	2.67e-19
ENSG00000104626	ERI1	protein_coding	740.742	723.658	342.244	343.196	537.46	-1.06315	0.138463	-7.67386	1.67e-14	2.59e-13
ENSG00000138413	IDH1	protein_coding	3159.18	3314.01	1312.5	1730.36	2379.01	-1.06407	0.119073	-8.93516	4.07e-19	9.14e-18
ENSG00000155393	HEATR3	protein_coding	431.125	429.39	194.277	203.233	314.506	-1.0642	0.168552	-6.30749	2.84e-10	2.88e-09
ENSG00000100865	CINP	protein_coding	550.831	597.543	291.416	242.538	420.582	-1.06439	0.158357	-6.71686	1.86e-11	2.15e-10
ENSG00000001036	FUCA2	protein_coding	1104.36	1132.03	512.801	537.801	821.749	-1.06493	0.120962	-8.80058	1.36e-18	2.92e-17
ENSG00000253626	EIF5AL1	protein_coding	115.207	102.093	49.6988	42.1805	77.2947	-1.06637	0.287579	-3.69442	0.000220393	0.000964361
ENSG00000071282	LMCD1	protein_coding	21.6012	28.0255	6.77711	5.75188	15.5389	-1.06696	0.407997	-2.5902	0.00959212	0.0282628
ENSG00000018699	TTC27	protein_coding	765.044	788.717	376.13	349.906	569.949	-1.06716	0.136916	-7.79014	6.69e-15	1.08e-13
ENSG00000160932	LY6E	protein_coding	3215.88	2756.51	1300.08	1506.99	2194.86	-1.0681	0.111436	-9.58362	9.37e-22	2.53e-20
ENSG00000124767	GLO1	protein_coding	3117.78	3196.91	1471.76	1508.91	2323.84	-1.06877	0.0927276	-11.5244	9.94e-31	4.43e-29
ENSG00000167747	C19orf48	transcribed_unitary_pseudogene	855.949	768.699	408.886	348.947	595.62	-1.06882	0.142117	-7.51706	5.6e-14	8.31e-13
ENSG00000198618	PPIAP22	processed_pseudogene	1743.4	1931.76	936.371	788.008	1349.88	-1.0701	0.117777	-9.08396	1.05e-19	2.48e-18
ENSG00000135074	ADAM19	protein_coding	26.1015	35.0318	9.03615	8.62782	19.6993	-1.07241	0.400195	-2.6544	0.00794494	0.0239854
ENSG00000122378	PRXL2A	protein_coding	1698.4	1651.5	786.145	786.09	1230.53	-1.07248	0.107158	-10.0059	1.44e-23	4.45e-22
ENSG00000272979	AC093388.1	lncRNA	13.5008	19.0173	3.38856	0.958647	9.21632	-1.07319	0.404067	-2.64435	0.00818491	0.0246158
ENSG00000100503	NIN	protein_coding	2193.43	2417.2	1088.86	1075.6	1693.77	-1.07329	0.103067	-10.4117	2.19e-25	7.55e-24
ENSG00000143314	MRPL24	protein_coding	1575.99	1609.46	731.928	760.207	1169.4	-1.07391	0.108969	-9.85255	6.68e-23	1.96e-21
ENSG00000075415	SLC25A3	protein_coding	11202.9	10577.6	5348.27	4911.15	8009.99	-1.07473	0.084729	-12.6839	7.26e-37	4.11e-35
ENSG00000167315	ACAA2	protein_coding	1279.87	1373.25	637.048	602.989	973.29	-1.07498	0.116925	-9.19095	3.89e-20	9.47e-19
ENSG00000112655	PTK7	protein_coding	1333.88	1233.12	633.66	565.602	941.565	-1.07523	0.121123	-8.87439	7.03e-19	1.54e-17
ENSG00000118922	KLF12	protein_coding	152.109	154.14	68.9006	64.2293	109.845	-1.07586	0.251975	-4.25787	2.06e-05	0.000108756
ENSG00000185344	ATP6V0A2	protein_coding	651.637	669.609	294.804	315.395	482.861	-1.07743	0.144767	-7.43754	1.03e-13	1.49e-12
ENSG00000271605	MILR1	protein_coding	147.608	173.157	70.0301	69.0226	114.955	-1.07953	0.250209	-4.30305	1.68e-05	9.01e-05
ENSG00000143674	MAP3K21	protein_coding	1587.69	1722.57	754.518	787.049	1212.96	-1.08132	0.110617	-9.77291	1.47e-22	4.21e-21
ENSG00000065911	MTHFD2	protein_coding	2831.56	2767.52	1259.41	1356.49	2053.74	-1.08167	0.0970705	-11.1415	7.88e-29	3.27e-27
ENSG00000049283	EPN3	protein_coding	139.508	135.123	66.6416	50.8083	98.0202	-1.0826	0.266715	-4.04694	5.19e-05	0.000256359
ENSG00000205544	TMEM256	protein_coding	33.3019	16.0146	5.64759	5.75188	15.179	-1.08343	0.409586	-2.62175	0.00874803	0.0261106
ENSG00000175581	MRPL48	protein_coding	450.026	411.374	185.241	206.109	313.187	-1.08446	0.171947	-6.30032	2.97e-10	3e-09
ENSG00000080839	RBL1	protein_coding	399.623	393.358	172.816	186.936	288.183	-1.08448	0.17494	-6.19208	5.94e-10	5.81e-09
ENSG00000104147	OIP5	protein_coding	20.7012	30.0273	6.77711	5.75188	15.8144	-1.08464	0.40791	-2.63334	0.00845499	0.0253316
ENSG00000188873	RPL10AP2	processed_pseudogene	53.103	40.0364	20.3313	11.5038	31.2436	-1.08622	0.375807	-2.8706	0.00409696	0.0133586
ENSG00000148019	CEP78	protein_coding	639.037	668.608	308.359	292.387	477.098	-1.08631	0.14545	-7.4637	8.41e-14	1.23e-12
ENSG00000135446	CDK4	protein_coding	875.75	841.765	411.145	381.541	627.55	-1.08674	0.132969	-8.16877	3.12e-16	5.65e-15
ENSG00000170421	KRT8	protein_coding	2446.34	2246.04	1101.28	1082.31	1718.99	-1.08679	0.101867	-10.6668	1.46e-26	5.3e-25
ENSG00000248415	GAPDHP61	processed_pseudogene	27.9016	42.0382	12.4247	8.62782	22.7481	-1.08762	0.394934	-2.73147	0.00630532	0.0195247
ENSG00000186314	PRELID2	protein_coding	115.207	117.106	42.9217	53.6842	82.2297	-1.08784	0.281781	-3.84564	0.000120236	0.000555386
ENSG00000155368	DBI	protein_coding	2841.46	3062.78	1361.07	1386.2	2162.88	-1.08789	0.0965432	-11.2668	1.91e-29	8.2e-28
ENSG00000178921	PFAS	protein_coding	583.233	501.456	249.624	245.414	394.932	-1.08789	0.160053	-6.79152	1.11e-11	1.32e-10
ENSG00000066926	FECH	protein_coding	1068.36	983.894	467.621	479.323	749.8	-1.08882	0.126226	-8.62226	6.56e-18	1.34e-16
ENSG00000226950	DANCR	lncRNA	1410.38	1290.17	647.214	602.989	987.689	-1.08884	0.118135	-9.21401	3.14e-20	7.72e-19
ENSG00000166002	SMCO4	protein_coding	27.0015	35.0318	9.03615	8.62782	19.9243	-1.09037	0.39962	-2.70138	0.00690524	0.0211898
ENSG00000076248	UNG	protein_coding	966.655	865.787	398.72	442.895	668.514	-1.09041	0.134757	-8.08771	6.08e-16	1.08e-14
ENSG00000130726	TRIM28	protein_coding	3912.52	3609.28	1854.67	1640.24	2754.18	-1.09041	0.0992543	-10.9849	4.52e-28	1.83e-26
ENSG00000132382	MYBBP1A	protein_coding	1768.6	1579.44	787.274	762.124	1224.36	-1.09106	0.112585	-9.68856	3.37e-22	9.34e-21
ENSG00000231503	PTMAP4	processed_pseudogene	34.202	57.0519	16.9428	13.4211	30.4044	-1.09155	0.378533	-2.86321	0.00419378	0.0136495
ENSG00000122566	HNRNPA2B1	protein_coding	21549	22123.1	10397.2	9958.42	16006.9	-1.09165	0.0767258	-14.2277	6.17e-46	4.93e-44
ENSG00000176678	FOXL1	protein_coding	76.5044	81.0737	27.1084	34.5113	54.7994	-1.09175	0.321188	-3.38029	0.000724099	0.00282156
ENSG00000213740	SERBP1P1	processed_pseudogene	132.308	142.129	59.8645	56.5602	97.7153	-1.09254	0.263472	-4.13347	3.57e-05	0.000180913
ENSG00000249193	HSPD1P5	processed_pseudogene	18.9011	20.0182	3.38856	3.83459	11.5356	-1.09281	0.410096	-2.63408	0.00843649	0.0252916
ENSG00000101189	MRGBP	protein_coding	534.631	528.48	238.328	245.414	386.713	-1.09282	0.156038	-6.99758	2.6e-12	3.3e-11
ENSG00000151503	NCAPD3	protein_coding	1297.87	1334.21	567.018	644.211	960.829	-1.09371	0.119503	-9.14907	5.74e-20	1.39e-18
ENSG00000235001	EIF4A1P2	processed_pseudogene	209.712	204.186	96.0091	85.3196	148.807	-1.09442	0.225837	-4.83569	1.33e-06	8.4e-06
ENSG00000174842	GLMN	protein_coding	423.024	427.389	203.313	181.184	308.728	-1.09466	0.171509	-6.37592	1.82e-10	1.89e-09
ENSG00000110042	DTX4	protein_coding	890.151	880.801	350.151	456.316	644.355	-1.09496	0.144933	-7.55105	4.32e-14	6.47e-13
ENSG00000152284	TCF7L1	protein_coding	20.7012	23.0209	4.51807	4.79323	13.2584	-1.09647	0.410203	-2.64227	0.00823516	0.0247481
ENSG00000160446	ZDHHC12	protein_coding	176.41	135.123	63.253	69.0226	110.952	-1.09723	0.258477	-4.23256	2.31e-05	0.000121013
ENSG00000232445	EMSLR	lncRNA	102.606	120.109	48.5693	43.1391	78.6059	-1.09819	0.286463	-3.81889	0.000134055	0.000614451
ENSG00000143727	ACP1	protein_coding	1708.3	1786.62	823.419	787.049	1276.35	-1.09867	0.107412	-10.2261	1.51e-24	5.02e-23
ENSG00000168291	PDHB	protein_coding	1282.57	1321.2	612.199	583.816	949.947	-1.09999	0.116033	-9.47679	2.62e-21	6.86e-20
ENSG00000158246	TENT5B	protein_coding	274.516	237.216	121.988	103.534	184.313	-1.1001	0.212638	-5.1646	2.41e-07	1.7e-06
ENSG00000162591	MEGF6	protein_coding	208.812	190.173	64.3825	105.451	142.205	-1.10021	0.24735	-4.4373	9.11e-06	5.11e-05
ENSG00000226562	CYP4F26P	lncRNA	66.6038	46.0419	16.9428	23.0075	38.149	-1.10044	0.359256	-3.04032	0.00236325	0.00815519
ENSG00000149256	TENM4	protein_coding	240.314	231.21	114.081	92.9887	169.649	-1.10051	0.217613	-5.04776	4.47e-07	3.02e-06
ENSG00000164542	KIAA0895	protein_coding	414.024	413.376	180.723	190.771	299.723	-1.10102	0.171977	-6.39494	1.61e-10	1.68e-09
ENSG00000101000	PROCR	protein_coding	498.628	484.44	232.681	210.902	356.663	-1.10305	0.162369	-6.78723	1.14e-11	1.35e-10
ENSG00000141384	TAF4B	protein_coding	643.537	689.627	264.307	336.485	483.489	-1.10327	0.155428	-7.09332	1.31e-12	1.72e-11
ENSG00000108064	TFAM	protein_coding	2298.73	2380.16	1050.45	1100.53	1707.47	-1.10369	0.0998984	-11.0461	2.29e-28	9.34e-27
ENSG00000233514	AL356653.1	processed_pseudogene	55.8032	66.0601	23.7199	21.0902	41.6683	-1.10385	0.346775	-3.16215	0.00156608	0.00566448
ENSG00000224773	HSPA8P7	processed_pseudogene	19.8011	34.0309	9.03615	3.83459	16.6757	-1.10396	0.408377	-2.68574	0.00723688	0.0220772
ENSG00000136527	TRA2B	protein_coding	3669.51	3595.27	1652.49	1694.89	2653.04	-1.10399	0.0904232	-12.2077	2.83e-34	1.5e-32
ENSG00000188229	TUBB4B	protein_coding	2233.93	2163.97	979.292	1041.09	1604.57	-1.10408	0.101809	-10.8424	2.17e-27	8.36e-26
ENSG00000113448	PDE4D	protein_coding	1490.49	1581.44	711.597	695.978	1119.87	-1.10486	0.111318	-9.92241	3.33e-23	1e-21
ENSG00000214706	IFRD2	protein_coding	1012.56	883.803	468.75	394.004	689.779	-1.10516	0.139487	-7.91944	2.39e-15	4e-14
ENSG00000187522	HSPA14	protein_coding	441.025	477.434	216.868	195.564	332.723	-1.10576	0.167902	-6.5793	4.73e-11	5.25e-10
ENSG00000141401	IMPA2	protein_coding	549.031	537.489	257.53	232.951	394.25	-1.10581	0.156596	-7.05564	1.72e-12	2.22e-11
ENSG00000114054	PCCB	protein_coding	977.456	896.815	432.606	420.846	681.931	-1.10639	0.130301	-8.48695	2.12e-17	4.2e-16
ENSG00000159166	LAD1	protein_coding	990.957	934.85	509.413	362.368	699.397	-1.10664	0.151815	-7.28647	3.18e-13	4.41e-12
ENSG00000144034	TPRKB	protein_coding	497.728	496.451	222.515	224.323	360.255	-1.10784	0.16012	-6.91225	4.77e-12	5.88e-11
ENSG00000178409	BEND3	protein_coding	264.615	293.267	115.211	129.417	200.627	-1.10828	0.20335	-5.44087	5.3e-08	4.08e-07
ENSG00000138777	PPA2	protein_coding	2089.92	2075.89	989.458	919.342	1518.65	-1.10866	0.103268	-10.7336	7.08e-27	2.65e-25
ENSG00000225921	NOL7	protein_coding	1253.77	1250.14	543.298	597.237	911.111	-1.1088	0.119006	-9.31377	1.23e-20	3.13e-19
ENSG00000233016	SNHG7	lncRNA	675.039	561.51	300.452	255.959	448.24	-1.10946	0.160294	-6.91643	4.63e-12	5.72e-11
ENSG00000137656	BUD13	protein_coding	349.22	356.324	135.542	175.432	254.13	-1.10963	0.19078	-5.80833	6.31e-09	5.49e-08
ENSG00000185666	SYN3	protein_coding	394.223	408.371	193.148	164.887	290.157	-1.10983	0.177355	-6.25067	4.09e-10	4.08e-09
ENSG00000213707	HMGB1P10	processed_pseudogene	75.6043	62.0564	21.4608	29.718	47.2099	-1.11037	0.338034	-3.26324	0.00110147	0.00411898
ENSG00000170017	ALCAM	protein_coding	4247.34	4701.27	1872.74	2216.39	3259.44	-1.11042	0.103878	-10.6886	1.15e-26	4.24e-25
ENSG00000165916	PSMC3	protein_coding	1625.49	1605.46	757.907	718.026	1176.72	-1.11068	0.109235	-10.165	2.84e-24	9.27e-23
ENSG00000179862	CITED4	protein_coding	153.909	117.106	64.3825	47.9323	95.8325	-1.11113	0.275987	-4.01329	5.99e-05	0.000293026
ENSG00000283429	MIR1244-3	miRNA	44.1025	42.0382	15.8133	12.4624	28.6041	-1.11169	0.377614	-2.91842	0.0035181	0.0116849
ENSG00000183527	PSMG1	protein_coding	1171.87	1200.09	519.578	557.932	862.367	-1.11233	0.120082	-9.25947	2.05e-20	5.14e-19
ENSG00000251259	AC004069.1	lncRNA	30.6017	27.0246	10.1657	4.79323	18.1463	-1.11384	0.404747	-2.72748	0.00638203	0.0197314
ENSG00000157193	LRP8	protein_coding	1197.07	1243.13	507.154	596.278	885.908	-1.11559	0.12494	-8.92563	4.43e-19	9.9e-18
ENSG00000158050	DUSP2	protein_coding	34.202	17.0155	6.77711	4.79323	15.6969	-1.11719	0.409216	-2.7056	0.00681808	0.0209516
ENSG00000136636	KCTD3	protein_coding	5142.89	5278.8	2229.67	2522.2	3793.39	-1.11758	0.0928254	-12.0386	2.23e-33	1.11e-31
ENSG00000163528	CHCHD4	protein_coding	847.848	846.77	391.943	372.914	614.869	-1.11759	0.132808	-8.41052	4.08e-17	7.94e-16
ENSG00000125870	SNRPB2	protein_coding	1102.56	1160.05	508.283	514.793	821.424	-1.11905	0.121315	-9.22061	2.95e-20	7.29e-19
ENSG00000165874	SHLD2P1	transcribed_unprocessed_pseudogene	56.7032	72.0655	25.9789	21.0902	43.9595	-1.1196	0.343909	-3.23485	0.00121707	0.00450186
ENSG00000261534	AL596244.1	lncRNA	281.716	227.207	99.3976	119.831	182.038	-1.1201	0.217853	-5.13161	2.87e-07	2e-06
ENSG00000170545	SMAGP	protein_coding	113.406	128.116	49.6988	48.891	85.0282	-1.12055	0.277704	-4.01953	5.83e-05	0.000285872
ENSG00000168140	VASN	protein_coding	39.6023	17.0155	5.64759	7.66917	17.4836	-1.12138	0.407899	-2.72282	0.00647274	0.019993
ENSG00000160014	CALM3	protein_coding	1891.91	1911.74	876.506	849.361	1382.38	-1.12175	0.104113	-10.7718	4.68e-27	1.77e-25
ENSG00000121743	GJA3	protein_coding	295.217	299.272	123.117	136.128	213.434	-1.12191	0.196745	-5.69295	1.25e-08	1.04e-07
ENSG00000179820	MYADM	protein_coding	237.614	223.203	103.916	94.906	164.91	-1.12241	0.217411	-5.15193	2.58e-07	1.81e-06
ENSG00000204856	FAM216A	protein_coding	292.517	307.279	124.247	137.086	215.282	-1.12315	0.196444	-5.70805	1.14e-08	9.57e-08
ENSG00000278259	MYO19	protein_coding	1161.07	1148.04	545.557	496.579	837.812	-1.12323	0.121984	-9.20432	3.44e-20	8.43e-19
ENSG00000169288	MRPL1	protein_coding	713.741	735.669	306.099	341.278	524.197	-1.12474	0.14237	-7.89483	2.91e-15	4.84e-14
ENSG00000151136	BTBD11	protein_coding	449.126	432.393	181.852	207.068	317.61	-1.12492	0.170657	-6.5843	4.57e-11	5.08e-10
ENSG00000122483	CCDC18	protein_coding	200.711	228.207	89.2319	93.9474	153.025	-1.12498	0.224868	-4.99157	5.99e-07	3.99e-06
ENSG00000183207	RUVBL2	protein_coding	1795.6	1784.62	857.304	762.124	1299.91	-1.125	0.109994	-10.2253	1.53e-24	5.04e-23
ENSG00000125520	SLC2A4RG	protein_coding	623.736	570.519	281.25	251.165	431.667	-1.12513	0.154076	-7.29668	2.95e-13	4.1e-12
ENSG00000004864	SLC25A13	protein_coding	1209.67	1222.11	564.759	531.09	881.907	-1.12616	0.118812	-9.4749	2.67e-21	6.98e-20
ENSG00000136068	FLNB	protein_coding	14885.1	15145.8	6198.8	7411.3	10910.2	-1.12624	0.0939522	-11.987	4.16e-33	2.05e-31
ENSG00000010704	HFE	protein_coding	244.814	207.188	93.75	99.6993	161.363	-1.12652	0.222096	-5.06121	4.17e-07	2.83e-06
ENSG00000138018	SELENOI	protein_coding	2373.44	2408.19	1062.88	1098.61	1735.78	-1.12826	0.0986674	-11.4328	2.87e-30	1.26e-28
ENSG00000110955	ATP5F1B	protein_coding	18064	17363.8	8231.93	7858.99	12879.7	-1.12831	0.0783309	-14.4041	4.88e-47	3.98e-45
ENSG00000124508	BTN2A2	protein_coding	104.406	120.109	44.0512	46.015	78.6454	-1.1287	0.285749	-3.93331	8.38e-05	0.000398605
ENSG00000213763	ACTBP2	processed_pseudogene	36.0021	39.0355	14.6837	7.66917	24.3476	-1.12958	0.391204	-2.86265	0.00420116	0.0136713
ENSG00000132434	LANCL2	protein_coding	487.828	482.439	210.09	218.571	349.732	-1.12979	0.162282	-6.95483	3.53e-12	4.4e-11
ENSG00000112237	CCNC	protein_coding	1918.01	2185.99	942.018	905.921	1487.98	-1.13016	0.109707	-10.2994	7.09e-25	2.38e-23
ENSG00000137962	ARHGAP29	protein_coding	1235.77	1284.17	483.434	638.459	910.458	-1.13136	0.136107	-8.30908	9.64e-17	1.84e-15
ENSG00000112640	PPP2R5D	protein_coding	510.329	537.489	243.976	219.53	377.831	-1.13173	0.159833	-7.07425	1.5e-12	1.96e-11
ENSG00000213190	MLLT11	protein_coding	118.807	119.108	40.6627	54.6429	83.3051	-1.13182	0.282612	-3.98811	6.66e-05	0.000322891
ENSG00000258011	HMGA1P3	processed_pseudogene	18.9011	22.02	4.51807	2.87594	12.0788	-1.13225	0.410288	-2.72809	0.00637015	0.0196977
ENSG00000225093	RPL3P7	processed_pseudogene	36.0021	30.0273	13.5542	3.83459	20.8545	-1.13247	0.402974	-2.79225	0.0052343	0.0166145
ENSG00000125821	DTD1	protein_coding	308.718	276.251	140.06	113.12	209.537	-1.13256	0.203836	-5.5473	2.9e-08	2.31e-07
ENSG00000278291	AL161772.1	lncRNA	18.001	24.0218	1.12952	5.75188	12.2261	-1.13333	0.409795	-2.73282	0.0062794	0.0194536
ENSG00000167862	MRPL58	protein_coding	502.229	553.503	219.127	245.414	380.068	-1.13419	0.161338	-7.02329	2.17e-12	2.77e-11
ENSG00000153898	MCOLN2	protein_coding	143.108	157.143	66.6416	57.5188	106.103	-1.1342	0.257593	-4.38921	1.14e-05	6.27e-05
ENSG00000111490	TBC1D30	protein_coding	92.7053	93.0846	33.8856	38.3459	64.5053	-1.13447	0.304237	-3.7095	0.000207667	0.00091394
ENSG00000156256	USP16	protein_coding	1338.38	1530.39	643.825	639.417	1038	-1.13527	0.118994	-9.5375	1.46e-21	3.88e-20
ENSG00000119705	SLIRP	protein_coding	805.546	784.713	381.777	324.981	574.254	-1.1369	0.140992	-8.05882	7.7e-16	1.35e-14
ENSG00000230457	PA2G4P4	processed_pseudogene	93.6053	103.094	45.1807	31.6353	68.3788	-1.13842	0.303478	-3.73444	0.000188133	0.000836729
ENSG00000167088	SNRPD1	protein_coding	2007.11	2073.89	958.961	870.451	1477.6	-1.13893	0.105827	-10.7598	5.33e-27	2.01e-25
ENSG00000168653	NDUFS5	protein_coding	2392.34	2561.33	1146.46	1075.6	1793.93	-1.13915	0.101258	-11.248	2.37e-29	1.01e-27
ENSG00000232389	AL583856.1	processed_pseudogene	57.6033	54.0491	24.8494	13.4211	37.4807	-1.14017	0.361593	-3.13169	0.00173806	0.00621824
ENSG00000115355	CCDC88A	protein_coding	1094.46	1173.07	473.268	533.966	818.691	-1.14054	0.12588	-9.05661	1.35e-19	3.15e-18
ENSG00000212232	SNORD17	snoRNA	22.5013	28.0255	4.51807	6.71053	15.4388	-1.14058	0.408441	-2.75607	0.00585005	0.0183209
ENSG00000107833	NPM3	protein_coding	882.95	794.722	413.404	328.816	604.973	-1.14103	0.146843	-7.76624	8.09e-15	1.29e-13
ENSG00000097046	CDC7	protein_coding	462.626	469.427	195.407	211.861	334.83	-1.14193	0.16576	-6.88154	5.92e-12	7.23e-11
ENSG00000103257	SLC7A5	protein_coding	26951.1	23835.7	8805.73	12419.3	18003	-1.14316	0.236892	-4.82579	1.39e-06	8.78e-06
ENSG00000198780	FAM169A	protein_coding	269.115	258.235	114.081	111.203	188.159	-1.14468	0.20591	-5.54844	2.88e-08	2.3e-07
ENSG00000215005	HSPD1P7	processed_pseudogene	19.8011	33.03	7.90663	3.83459	16.1431	-1.14471	0.408707	-2.77667	0.00549185	0.0173263
ENSG00000100003	SEC14L2	protein_coding	1422.98	1297.18	502.636	694.06	979.214	-1.14552	0.141701	-8.08113	6.42e-16	1.14e-14
ENSG00000117395	EBNA1BP2	protein_coding	1905.41	1987.81	911.521	824.436	1407.29	-1.14585	0.107558	-10.6508	1.73e-26	6.27e-25
ENSG00000128567	PODXL	protein_coding	537.331	541.492	206.702	262.669	387.049	-1.14608	0.165048	-6.93729	4e-12	4.97e-11
ENSG00000160124	CCDC58	protein_coding	490.528	497.452	217.997	213.778	354.939	-1.14632	0.161321	-7.09857	1.26e-12	1.66e-11
ENSG00000136943	CTSV	protein_coding	90.9052	85.0773	28.238	38.3459	60.6416	-1.14662	0.313205	-3.63999	0.000272647	0.00116539
ENSG00000108352	RAPGEFL1	protein_coding	413.124	345.314	175.075	152.425	271.484	-1.14827	0.186847	-6.13752	8.38e-10	8.08e-09
ENSG00000142864	SERBP1	protein_coding	14754.5	15375	6856.18	6630	10903.9	-1.14907	0.0784319	-14.6502	1.34e-48	1.16e-46
ENSG00000130204	TOMM40	protein_coding	1381.58	1273.16	617.847	558.891	957.868	-1.14967	0.120181	-9.5627	1.15e-21	3.07e-20
ENSG00000118507	AKAP7	protein_coding	173.71	174.158	57.6054	84.3609	122.459	-1.14979	0.251777	-4.55286	5.29e-06	3.08e-05
ENSG00000164024	METAP1	protein_coding	2459.84	2540.31	1109.19	1117.78	1806.78	-1.14988	0.0978306	-11.7515	6.93e-32	3.22e-30
ENSG00000197696	NMB	protein_coding	85.5049	64.0582	22.5904	31.6353	50.9472	-1.15	0.333729	-3.42315	0.000619005	0.00243752
ENSG00000182628	SKA2	protein_coding	848.749	913.831	352.41	420.846	633.959	-1.15047	0.139375	-8.24974	1.59e-16	2.96e-15
ENSG00000261468	AC096921.2	lncRNA	74.7043	81.0737	25.9789	31.6353	53.3481	-1.15082	0.323906	-3.5305	0.000414768	0.00169546
ENSG00000139220	PPFIA2	protein_coding	19.8011	27.0246	5.64759	3.83459	14.077	-1.15193	0.409948	-2.77711	0.00548446	0.0173111
ENSG00000069943	PIGB	protein_coding	379.822	352.32	144.578	169.68	261.6	-1.15194	0.185232	-6.20998	5.3e-10	5.21e-09
ENSG00000165283	STOML2	protein_coding	1865.81	1829.66	809.865	830.188	1333.88	-1.15221	0.105142	-10.9557	6.24e-28	2.48e-26
ENSG00000144815	NXPE3	protein_coding	480.627	523.476	203.313	231.993	359.852	-1.15232	0.164715	-6.98863	2.78e-12	3.5e-11
ENSG00000138829	FBN2	protein_coding	5901.64	5853.32	2658.89	2584.51	4249.59	-1.15256	0.0840292	-13.7151	8.25e-43	6.06e-41
ENSG00000213080	AL354714.2	processed_pseudogene	41.4024	41.0373	14.6837	10.5451	26.9171	-1.154	0.382697	-2.98627	0.00282402	0.00957298
ENSG00000134490	TMEM241	protein_coding	243.914	219.199	91.491	102.575	164.295	-1.15578	0.219418	-5.25547	1.48e-07	1.07e-06
ENSG00000158089	GALNT14	protein_coding	144.008	136.124	66.6416	46.015	98.1972	-1.1567	0.270701	-4.25865	2.06e-05	0.000108436
ENSG00000134874	DZIP1	protein_coding	609.335	631.574	246.235	292.387	444.883	-1.15716	0.153794	-7.51778	5.57e-14	8.28e-13
ENSG00000198931	APRT	protein_coding	1047.66	937.853	429.217	441.936	714.166	-1.15788	0.130177	-8.89008	6.11e-19	1.34e-17
ENSG00000165704	HPRT1	protein_coding	1076.46	1057.96	477.786	460.15	768.09	-1.15941	0.123526	-9.38159	6.5e-21	1.67e-19
ENSG00000198807	PAX9	protein_coding	162.909	162.147	72.2892	60.3947	114.435	-1.16077	0.250669	-4.61638	3.9e-06	2.31e-05
ENSG00000085276	MECOM	protein_coding	486.928	557.507	210.09	239.662	373.547	-1.16123	0.165078	-7.02743	2.1e-12	2.69e-11
ENSG00000130816	DNMT1	protein_coding	1846.01	1814.65	827.937	786.09	1318.67	-1.16204	0.106143	-10.9449	7.03e-28	2.79e-26
ENSG00000154548	SRSF12	protein_coding	37.8022	55.05	11.2952	17.2556	30.3508	-1.16206	0.378013	-3.04469	0.00232919	0.00805169
ENSG00000115425	PECR	protein_coding	138.608	144.131	60.994	52.7256	99.1146	-1.16228	0.263435	-4.39627	1.1e-05	6.08e-05
ENSG00000218582	GAPDHP63	processed_pseudogene	73.8042	88.0801	33.8856	25.8835	55.4133	-1.16308	0.322744	-3.58305	0.000339612	0.00142057
ENSG00000278535	DHRS11	protein_coding	96.3055	103.094	33.8856	42.1805	68.8663	-1.16369	0.29967	-3.86297	0.000112016	0.000520582
ENSG00000138190	EXOC6	protein_coding	427.524	428.389	177.334	189.812	305.765	-1.16402	0.171288	-6.78724	1.14e-11	1.35e-10
ENSG00000130748	TMEM160	protein_coding	72.0041	34.0309	18.0723	15.3383	34.8614	-1.1641	0.375581	-3.076	0.00209799	0.00735542
ENSG00000104691	UBXN8	protein_coding	722.741	729.663	319.654	311.56	520.905	-1.16629	0.140448	-8.29811	1.06e-16	2.01e-15
ENSG00000183696	UPP1	protein_coding	593.134	557.507	219.127	275.132	411.225	-1.16629	0.161994	-7.19286	6.35e-13	8.53e-12
ENSG00000197905	TEAD4	protein_coding	339.319	326.297	136.672	145.714	237.001	-1.16644	0.18893	-6.16396	7.09e-10	6.89e-09
ENSG00000160783	PMF1	protein_coding	153.909	173.157	72.2892	60.3947	114.938	-1.16654	0.2518	-4.61854	3.86e-06	2.29e-05
ENSG00000137642	SORL1	protein_coding	1282.57	1291.17	660.768	455.357	922.468	-1.16818	0.147803	-7.90101	2.77e-15	4.63e-14
ENSG00000147383	NSDHL	protein_coding	639.037	638.581	291.416	261.711	457.686	-1.16834	0.148989	-7.83548	4.67e-15	7.6e-14
ENSG00000164167	LSM6	protein_coding	362.721	357.325	155.874	150.508	256.607	-1.16889	0.182723	-6.3876	1.69e-10	1.76e-09
ENSG00000079819	EPB41L2	protein_coding	617.435	624.568	290.286	246.372	444.665	-1.16942	0.153177	-7.6282	2.38e-14	3.65e-13
ENSG00000163479	SSR2	protein_coding	1830.7	1832.67	801.958	804.305	1317.41	-1.16956	0.105149	-11.1199	1e-28	4.14e-27
ENSG00000047597	XK	protein_coding	114.307	107.097	38.4036	46.9737	76.6953	-1.17036	0.289043	-4.02954	5.59e-05	0.000274509
ENSG00000176619	LMNB2	protein_coding	2295.13	2095.91	948.795	974.944	1578.69	-1.17101	0.104523	-11.2008	4.04e-29	1.69e-27
ENSG00000114450	GNB4	protein_coding	1159.27	1152.05	500.377	507.124	829.704	-1.17147	0.120207	-9.74106	2.01e-22	5.69e-21
ENSG00000175602	CCDC85B	protein_coding	262.815	186.169	85.8434	97.782	158.152	-1.17169	0.236073	-4.95145	7.37e-07	4.84e-06
ENSG00000170515	PA2G4	protein_coding	3013.37	3109.83	1374.62	1312.39	2202.55	-1.17259	0.0947427	-12.3746	3.59e-35	1.96e-33
ENSG00000172244	C5orf34	protein_coding	93.6053	105.096	42.9217	32.594	68.5541	-1.17269	0.301878	-3.86562	0.000110809	0.000515575
ENSG00000065150	IPO5	protein_coding	8690.9	8898.09	4015.44	3719.55	6330.99	-1.17305	0.0837256	-14.0099	1.36e-44	1.05e-42
ENSG00000147251	DOCK11	protein_coding	295.217	310.282	118.599	135.169	214.817	-1.17404	0.197732	-5.92678	3.09e-09	2.77e-08
ENSG00000249014	HMGN2P4	processed_pseudogene	14.4008	18.0164	1.12952	1.91729	8.866	-1.17468	0.403203	-2.84134	0.00449237	0.0145179
ENSG00000164649	CDCA7L	protein_coding	1079.16	1109.01	490.211	460.15	784.633	-1.17607	0.123563	-9.51349	1.84e-21	4.86e-20
ENSG00000145781	COMMD10	protein_coding	410.423	400.364	179.593	164.887	288.817	-1.17713	0.175572	-6.6957	2.15e-11	2.47e-10
ENSG00000163464	CXCR1	protein_coding	178.21	190.173	92.6205	55.6015	129.151	-1.17753	0.25562	-4.59494	4.33e-06	2.55e-05
ENSG00000119333	DYNC2I2	protein_coding	391.522	321.292	142.319	157.218	253.088	-1.17757	0.191686	-6.13379	8.58e-10	8.26e-09
ENSG00000105988	NHP2P1	processed_pseudogene	45.9026	39.0355	15.8133	9.58647	27.5845	-1.17762	0.382965	-3.04559	0.00232223	0.00803187
ENSG00000276600	RAB7B	protein_coding	483.328	487.443	238.328	174.474	345.893	-1.17812	0.176808	-6.65653	2.8e-11	3.19e-10
ENSG00000174442	ZWILCH	protein_coding	538.231	561.51	215.738	253.083	392.14	-1.1784	0.159984	-7.35844	1.86e-13	2.63e-12
ENSG00000233588	CYP51A1P2	processed_pseudogene	47.7027	46.0419	16.9428	12.4624	30.7874	-1.17863	0.373108	-3.12912	0.00175333	0.00626719
ENSG00000215210	RBMXP2	processed_pseudogene	41.4024	56.051	18.0723	12.4624	31.997	-1.17985	0.372943	-3.13622	0.0017114	0.00613352
ENSG00000156876	SASS6	protein_coding	305.117	374.34	128.765	154.342	240.641	-1.18038	0.197959	-5.95322	2.63e-09	2.37e-08
ENSG00000136811	ODF2	protein_coding	543.631	563.512	225.904	246.372	394.855	-1.1808	0.156664	-7.52969	5.09e-14	7.58e-13
ENSG00000115318	LOXL3	protein_coding	39.6023	40.0364	6.77711	15.3383	25.4385	-1.18129	0.390213	-2.99186	0.00277282	0.00942205
ENSG00000164318	EGFLAM	protein_coding	243.914	214.195	90.3615	97.782	161.563	-1.18158	0.221167	-5.32953	9.85e-08	7.3e-07
ENSG00000174547	MRPL11	protein_coding	712.841	697.634	310.618	295.263	504.089	-1.18201	0.142625	-8.28128	1.22e-16	2.3e-15
ENSG00000178035	IMPDH2	protein_coding	7579.33	7571.88	3495.86	3119.44	5441.63	-1.18208	0.0883231	-13.3828	7.62e-41	5.23e-39
ENSG00000134748	PRPF38A	protein_coding	1134.96	1142.04	463.103	519.587	814.923	-1.18219	0.124222	-9.51229	1.87e-21	4.91e-20
ENSG00000125319	HROB	protein_coding	134.108	137.125	51.9578	54.6429	94.4583	-1.18292	0.267064	-4.41156	1.03e-05	5.7e-05
ENSG00000152240	HAUS1	protein_coding	489.628	486.442	190.889	222.406	347.341	-1.184	0.166165	-7.11731	1.1e-12	1.45e-11
ENSG00000019144	PHLDB1	protein_coding	430.225	392.357	179.593	167.763	292.484	-1.18526	0.176049	-6.72362	1.77e-11	2.06e-10
ENSG00000163701	IL17RE	protein_coding	169.21	160.146	72.2892	59.4361	115.27	-1.18736	0.250932	-4.71655	2.4e-06	1.46e-05
ENSG00000109576	AADAT	protein_coding	140.408	158.144	55.3464	62.312	104.053	-1.18752	0.259938	-4.55159	5.32e-06	3.1e-05
ENSG00000138346	DNA2	protein_coding	372.621	387.352	157.003	162.011	269.747	-1.1882	0.179611	-6.6057	3.96e-11	4.43e-10
ENSG00000099812	MISP	protein_coding	575.133	471.429	231.551	210.902	372.254	-1.18957	0.168664	-7.04565	1.85e-12	2.38e-11
ENSG00000038427	VCAN	protein_coding	2058.42	2201	997.365	841.692	1524.62	-1.18978	0.112863	-10.5394	5.69e-26	2.03e-24
ENSG00000151849	CENPJ	protein_coding	576.033	629.572	255.271	255.959	429.209	-1.19277	0.152553	-7.81157	5.65e-15	9.12e-14
ENSG00000157657	ZNF618	protein_coding	753.343	699.636	324.172	295.263	518.104	-1.19281	0.14389	-8.28355	1.2e-16	2.26e-15
ENSG00000111581	NUP107	protein_coding	1010.76	1031.94	435.994	439.06	729.438	-1.19353	0.125427	-9.51065	1.89e-21	4.98e-20
ENSG00000167700	MFSD3	protein_coding	333.019	281.256	127.636	126.541	217.113	-1.19357	0.199626	-5.96812	2.4e-09	2.18e-08
ENSG00000130821	SLC6A8	protein_coding	1394.18	1258.14	550.075	587.65	947.512	-1.19369	0.120523	-9.90019	4.15e-23	1.25e-21
ENSG00000167460	TPM4	protein_coding	4591.16	4742.31	2105.42	1933.59	3343.12	-1.19398	0.090778	-13.1514	1.67e-39	1.07e-37
ENSG00000088305	DNMT3B	protein_coding	36.9021	48.0437	10.1657	14.3797	27.3728	-1.19401	0.383243	-3.08069	0.00206521	0.00725338
ENSG00000170561	IRX2	protein_coding	1829.8	1793.63	791.792	769.793	1296.26	-1.19413	0.106108	-11.2507	2.3e-29	9.81e-28
ENSG00000112559	MDFI	protein_coding	418.524	342.311	164.91	152.425	269.542	-1.19414	0.187524	-6.35875	2.03e-10	2.09e-09
ENSG00000214826	DDX12P	unprocessed_pseudogene	100.806	97.0883	38.4036	35.4699	67.9419	-1.19611	0.299546	-3.97131	7.15e-05	0.000344424
ENSG00000123080	CDKN2C	protein_coding	152.109	171.156	47.4398	77.6504	112.089	-1.19652	0.266178	-4.47922	7.49e-06	4.26e-05
ENSG00000100522	GNPNAT1	protein_coding	1306.87	1310.19	536.521	583.816	934.351	-1.19699	0.117902	-10.1482	3.38e-24	1.09e-22
ENSG00000214026	MRPL23	protein_coding	272.716	244.222	107.304	104.492	182.184	-1.19706	0.210475	-5.67501	1.39e-08	1.15e-07
ENSG00000151835	SACS	protein_coding	1518.39	1499.36	649.473	646.128	1078.34	-1.19713	0.111241	-10.7578	5.45e-27	2.05e-25
ENSG00000145331	TRMT10A	protein_coding	414.924	395.359	180.723	158.177	287.296	-1.1981	0.177737	-6.73167	1.68e-11	1.95e-10
ENSG00000164116	GUCY1A1	protein_coding	40.5023	30.0273	7.90663	10.5451	22.2453	-1.19855	0.395533	-2.99099	0.00278076	0.00944743
ENSG00000126457	PRMT1	protein_coding	2530.94	2395.18	1043.67	1074.64	1761.11	-1.19911	0.0998011	-12.0124	3.06e-33	1.52e-31
ENSG00000171056	SOX7	protein_coding	660.638	595.541	253.012	277.049	446.56	-1.19916	0.152587	-7.85175	4.1e-15	6.7e-14
ENSG00000175334	BANF1	protein_coding	1350.98	1277.16	565.889	557.932	937.99	-1.20059	0.117085	-10.2498	1.19e-24	3.94e-23
ENSG00000134758	RNF138	protein_coding	872.15	972.884	376.13	406.466	656.908	-1.20131	0.134734	-8.91083	5.07e-19	1.12e-17
ENSG00000080823	MOK	protein_coding	604.835	552.502	210.09	273.214	410.16	-1.20248	0.165793	-7.2457	4.3e-13	5.88e-12
ENSG00000128951	DUT	protein_coding	1251.07	1246.13	495.859	566.56	889.906	-1.20309	0.122343	-9.82932	8.42e-23	2.46e-21
ENSG00000100908	EMC9	protein_coding	83.7048	67.061	21.4608	30.6767	50.7258	-1.20341	0.333376	-3.58316	0.000339466	0.00142026
ENSG00000184445	KNTC1	protein_coding	660.638	636.579	275.602	271.297	461.029	-1.20506	0.147149	-8.18223	2.79e-16	5.08e-15
ENSG00000235489	DBF4P1	processed_pseudogene	19.8011	27.0246	2.25904	5.75188	13.7092	-1.20616	0.410352	-2.89225	0.00382492	0.0125753
ENSG00000122140	MRPS2	protein_coding	502.229	476.433	197.666	210.902	346.807	-1.20661	0.164226	-7.33855	2.16e-13	3.04e-12
ENSG00000113649	TCERG1	protein_coding	3880.12	4150.77	1763.18	1678.59	2868.17	-1.20692	0.0925009	-13.046	6.69e-39	4.16e-37
ENSG00000264230	ANXA8L1	protein_coding	530.13	538.49	214.608	231.993	378.805	-1.20816	0.158699	-7.60461	2.86e-14	4.35e-13
ENSG00000138668	HNRNPD	protein_coding	5583.92	5903.37	2522.21	2401.41	4102.73	-1.2085	0.0872206	-13.8545	1.2e-43	8.98e-42
ENSG00000158715	SLC45A3	protein_coding	192.611	154.14	76.8072	59.4361	120.749	-1.20861	0.253602	-4.75086	2.03e-06	1.25e-05
ENSG00000148834	GSTO1	protein_coding	1544.49	1433.3	699.172	564.643	1060.4	-1.2091	0.126151	-9.58125	9.59e-22	2.58e-20
ENSG00000162840	MT2P1	processed_pseudogene	37.8022	36.0328	11.2952	8.62782	23.4395	-1.21031	0.391611	-3.05305	0.00226529	0.00785832
ENSG00000073060	SCARB1	protein_coding	1816.3	1713.56	719.503	781.297	1257.67	-1.21041	0.11018	-10.9824	4.65e-28	1.88e-26
ENSG00000166788	SAAL1	protein_coding	696.64	753.685	284.639	323.064	514.507	-1.21151	0.145826	-8.30128	1.03e-16	1.96e-15
ENSG00000108932	SLC16A6	protein_coding	24.3014	29.0264	7.90663	2.87594	16.0276	-1.21183	0.408762	-2.93145	0.0033738	0.0112589
ENSG00000280206	AC026401.3	lncRNA	152.109	155.141	62.1235	57.5188	106.723	-1.21251	0.255981	-4.71911	2.37e-06	1.44e-05
ENSG00000173207	CKS1B	protein_coding	1118.76	1105	464.232	476.447	791.112	-1.21265	0.122342	-9.9069	3.89e-23	1.17e-21
ENSG00000189334	S100A14	protein_coding	11221.8	11098.1	5068.15	4471.13	7964.8	-1.21271	0.0874975	-13.8593	1.12e-43	8.46e-42
ENSG00000149554	CHEK1	protein_coding	1073.76	1049.95	440.512	456.316	755.136	-1.21395	0.124431	-9.75075	1.83e-22	5.21e-21
ENSG00000047936	ROS1	protein_coding	1542.69	1598.45	616.717	711.316	1117.29	-1.21451	0.116586	-10.4135	2.15e-25	7.42e-24
ENSG00000223864	NPM1P19	processed_pseudogene	56.7032	93.0846	29.3675	21.0902	50.0614	-1.21476	0.342478	-3.52461	0.000424102	0.00172754
ENSG00000164520	RAET1E	protein_coding	227.713	234.213	90.3615	94.906	161.798	-1.21502	0.218796	-5.539	3.04e-08	2.42e-07
ENSG00000005436	GCFC2	protein_coding	783.045	831.756	297.063	375.79	571.913	-1.21702	0.147705	-8.23363	1.82e-16	3.36e-15
ENSG00000124191	TOX2	protein_coding	22.5013	19.0173	3.38856	2.87594	11.9458	-1.2172	0.410176	-2.9143	0.00356483	0.011826
ENSG00000053372	MRTO4	protein_coding	1341.98	1394.27	585.091	571.353	973.172	-1.21762	0.115341	-10.5523	4.95e-26	1.77e-24
ENSG00000181396	OGFOD3	protein_coding	444.625	432.393	181.852	180.226	309.774	-1.21894	0.170345	-7.14609	8.93e-13	1.19e-11
ENSG00000165629	ATP5F1C	protein_coding	4316.65	4418.02	1908.89	1806.09	3112.41	-1.21896	0.0894387	-13.6274	2.75e-42	1.99e-40
ENSG00000249565	SERBP1P5	processed_pseudogene	192.611	239.217	107.304	61.3534	150.122	-1.21898	0.252682	-4.81334	1.48e-06	9.3e-06
ENSG00000101188	NTSR1	protein_coding	102.606	100.091	41.7922	32.594	69.2708	-1.21902	0.299923	-4.04243	5.29e-05	0.00026088
ENSG00000186603	HPDL	protein_coding	48.6028	45.0409	18.0723	9.58647	30.3256	-1.2191	0.377877	-3.19557	0.00139557	0.00509909
ENSG00000184117	NIPSNAP1	protein_coding	923.453	922.839	412.274	363.327	655.473	-1.21921	0.133376	-9.13564	6.5e-20	1.56e-18
ENSG00000111252	SH2B3	protein_coding	261.915	269.245	110.693	103.534	186.347	-1.22091	0.207493	-5.87108	4.33e-09	3.83e-08
ENSG00000099800	TIMM13	protein_coding	839.748	766.697	363.705	307.726	569.469	-1.22139	0.144099	-8.47018	2.45e-17	4.84e-16
ENSG00000225855	RUSC1-AS1	lncRNA	261.915	247.225	103.916	100.658	178.428	-1.22241	0.211058	-5.77828	7.55e-09	6.51e-08
ENSG00000132507	EIF5A	protein_coding	5363.41	4906.46	2198.04	2155.04	3655.74	-1.22343	0.0902826	-13.5498	7.95e-42	5.63e-40
ENSG00000163655	GMPS	protein_coding	3030.47	3197.91	1346.39	1287.46	2215.56	-1.22487	0.0956541	-12.803	1.58e-37	9.31e-36
ENSG00000124207	CSE1L	protein_coding	6144.65	6194.63	2655.5	2575.88	4392.67	-1.22513	0.0838157	-14.6157	2.23e-48	1.89e-46
ENSG00000085415	SEH1L	protein_coding	1952.21	2009.83	838.103	832.105	1408.06	-1.22589	0.103907	-11.7946	4.16e-32	1.96e-30
ENSG00000087842	PIR	protein_coding	513.929	461.419	195.407	205.15	343.976	-1.22828	0.16656	-7.36531	1.77e-13	2.51e-12
ENSG00000170144	HNRNPA3	protein_coding	8420.88	8537.76	3704.82	3470.3	6033.44	-1.22844	0.0829558	-14.8075	1.31e-49	1.17e-47
ENSG00000146054	TRIM7	protein_coding	461.726	469.427	202.184	180.226	328.391	-1.22924	0.168417	-7.28955	3.11e-13	4.32e-12
ENSG00000089006	SNX5	protein_coding	2980.07	2936.67	1294.43	1199.27	2102.61	-1.22971	0.0968375	-12.6964	6.19e-37	3.54e-35
ENSG00000176890	TYMS	protein_coding	305.117	297.27	129.895	113.12	211.351	-1.2298	0.19925	-6.16002	7.27e-10	7.06e-09
ENSG00000136159	NUDT15	protein_coding	1058.46	1047.95	390.813	483.158	745.096	-1.23107	0.134792	-9.12799	6.98e-20	1.67e-18
ENSG00000134809	TIMM10	protein_coding	285.316	270.246	116.34	106.41	194.578	-1.23225	0.204847	-6.00245	1.94e-09	1.79e-08
ENSG00000125656	CLPP	protein_coding	713.741	654.595	277.862	287.594	483.448	-1.23265	0.146652	-8.39788	4.55e-17	8.81e-16
ENSG00000076554	TPD52	protein_coding	1204.27	1272.16	485.693	545.47	876.897	-1.23311	0.122882	-10.0302	1.12e-23	3.52e-22
ENSG00000234602	MCIDAS	protein_coding	49.5028	55.05	14.6837	17.2556	34.1231	-1.23333	0.364871	-3.34468	0.000823789	0.00317185
ENSG00000170779	CDCA4	protein_coding	312.318	309.281	110.693	138.045	217.584	-1.23335	0.199997	-6.15449	7.53e-10	7.29e-09
ENSG00000142657	PGD	protein_coding	4227.54	4118.74	1772.21	1741.86	2965.09	-1.23338	0.08888	-13.8752	8.96e-44	6.83e-42
ENSG00000057019	DCBLD2	protein_coding	2999.87	2988.72	1170.18	1337.31	2124.02	-1.23537	0.101238	-12.2002	3.1e-34	1.64e-32
ENSG00000171488	LRRC8C	protein_coding	238.514	250.227	91.491	101.617	170.462	-1.23703	0.215604	-5.72296	1.05e-08	8.83e-08
ENSG00000141198	TOM1L1	protein_coding	1152.97	1143.04	501.506	453.44	812.738	-1.2377	0.123741	-9.9973	1.57e-23	4.83e-22
ENSG00000082512	TRAF5	protein_coding	624.636	621.565	283.509	228.158	439.467	-1.23865	0.157334	-7.86543	3.68e-15	6.04e-14
ENSG00000169908	TM4SF1	protein_coding	957.655	918.835	364.834	410.301	662.906	-1.23941	0.133032	-9.31058	1.27e-20	3.22e-19
ENSG00000128050	PAICS	protein_coding	8590.99	8692.9	3651.73	3605.47	6135.27	-1.2399	0.0802842	-15.4429	8.42e-54	8.45e-52
ENSG00000259790	ANP32BP1	transcribed_processed_pseudogene	73.8042	76.0692	30.497	20.1316	50.1255	-1.24043	0.333743	-3.6901	0.000224165	0.00097913
ENSG00000104356	POP1	protein_coding	1233.97	1291.17	539.91	509.041	893.524	-1.24067	0.119366	-10.389	2.78e-25	9.49e-24
ENSG00000136450	SRSF1	protein_coding	1817.2	1882.71	780.497	761.165	1310.39	-1.24165	0.106267	-11.6806	1.6e-31	7.33e-30
ENSG00000257337	AC068888.1	lncRNA	81.9047	53.0482	22.5904	21.0902	44.6584	-1.24237	0.34779	-3.5428	0.000395909	0.00162611
ENSG00000078098	FAP	protein_coding	220.513	257.234	66.6416	115.996	165.096	-1.24292	0.243204	-5.09722	3.45e-07	2.37e-06
ENSG00000139428	MMAB	protein_coding	490.528	398.362	169.428	188.853	311.793	-1.24353	0.180088	-6.8955	5.37e-12	6.59e-11
ENSG00000154518	ATP5MC3	protein_coding	4647.87	4460.05	1916.79	1885.66	3227.59	-1.24566	0.0882766	-14.1092	3.34e-45	2.61e-43
ENSG00000186867	QRFPR	protein_coding	327.619	310.282	129.895	124.624	223.105	-1.24776	0.19394	-6.42113	1.35e-10	1.43e-09
ENSG00000189403	HMGB1	protein_coding	8105.86	8440.67	3406.63	3496.18	5862.34	-1.24836	0.0820201	-15.2192	2.64e-52	2.56e-50
ENSG00000004660	CAMKK1	protein_coding	318.618	310.282	146.837	102.575	219.578	-1.24856	0.207527	-6.0054	1.91e-09	1.76e-08
ENSG00000006607	FARP2	protein_coding	1190.77	1134.03	446.16	510	820.24	-1.24905	0.126092	-9.90065	4.14e-23	1.24e-21
ENSG00000189046	ALKBH2	protein_coding	525.63	583.53	227.033	223.365	389.89	-1.24908	0.15895	-7.8496	4.17e-15	6.81e-14
ENSG00000073536	NLE1	protein_coding	598.534	567.516	273.343	199.399	409.698	-1.24924	0.169378	-7.36829	1.73e-13	2.46e-12
ENSG00000065268	WDR18	protein_coding	570.633	471.429	219.127	202.274	365.866	-1.2504	0.168996	-7.3903	1.47e-13	2.09e-12
ENSG00000155561	NUP205	protein_coding	3568.7	3582.26	1503.39	1469.61	2530.99	-1.25061	0.0911512	-13.718	7.92e-43	5.84e-41
ENSG00000160447	PKN3	protein_coding	36.0021	13.0118	5.64759	0.958647	13.905	-1.25186	0.4096	-3.04343	0.00233894	0.008084
ENSG00000198959	TGM2	protein_coding	127.807	120.109	41.7922	48.891	84.6499	-1.25214	0.279632	-4.45492	8.39e-06	4.73e-05
ENSG00000171262	FAM98B	protein_coding	1333.88	1398.27	545.557	579.023	964.182	-1.25306	0.116889	-10.7153	8.63e-27	3.2e-25
ENSG00000196083	IL1RAP	protein_coding	1036.86	1130.03	421.31	465.902	763.525	-1.25398	0.128548	-9.74937	1.86e-22	5.27e-21
ENSG00000109062	SLC9A3R1	protein_coding	505.829	490.446	181.852	218.571	349.175	-1.25432	0.167875	-7.46215	8.51e-14	1.24e-12
ENSG00000115350	POLE4	protein_coding	504.929	438.399	203.313	176.391	330.758	-1.2546	0.173217	-7.23356	4.71e-13	6.4e-12
ENSG00000217835	RBMXP5	processed_pseudogene	54.0031	59.0537	10.1657	23.0075	36.5575	-1.25463	0.36758	-3.37759	0.000731228	0.00284597
ENSG00000198836	OPA1	protein_coding	3666.81	3962.6	1565.51	1592.31	2696.81	-1.25564	0.0933329	-13.4513	3.02e-41	2.12e-39
ENSG00000136108	CKAP2	protein_coding	1681.3	1700.55	702.56	691.184	1193.9	-1.25631	0.108363	-11.5895	4.66e-31	2.1e-29
ENSG00000171960	PPIH	protein_coding	334.819	310.282	120.858	134.211	225.043	-1.25661	0.194819	-6.43722	1.22e-10	1.29e-09
ENSG00000049323	LTBP1	protein_coding	2864.86	2951.68	1217.62	1182.01	2054.04	-1.25998	0.0956534	-13.1697	1.31e-39	8.49e-38
ENSG00000228232	GAPDHP1	processed_pseudogene	966.655	1036.94	447.289	281.842	683.182	-1.26115	0.281093	-4.48556	7.27e-06	4.14e-05
ENSG00000166689	PLEKHA7	protein_coding	290.717	279.254	82.4548	136.128	197.138	-1.26151	0.225162	-5.58975	2.27e-08	1.84e-07
ENSG00000077264	PAK3	protein_coding	345.62	347.316	142.319	132.293	241.887	-1.26229	0.188013	-6.70145	2.06e-11	2.38e-10
ENSG00000226887	ERVMER34-1	protein_coding	1043.16	1028.94	448.419	396.88	729.348	-1.26264	0.129068	-9.77698	1.41e-22	4.05e-21
ENSG00000167085	PHB	protein_coding	1602.09	1502.37	632.53	639.417	1094.1	-1.26267	0.112652	-11.2042	3.89e-29	1.64e-27
ENSG00000101670	LIPG	protein_coding	580.533	559.509	168.298	279.925	397.066	-1.26385	0.190566	-6.62456	3.48e-11	3.92e-10
ENSG00000259479	SORD2P	transcribed_unprocessed_pseudogene	66.6038	74.0673	28.238	17.2556	46.5412	-1.26423	0.342499	-3.66249	0.000249778	0.0010779
ENSG00000161547	SRSF2	protein_coding	3161.88	3164.88	1301.21	1301.84	2232.45	-1.26452	0.0931843	-13.5676	6.24e-42	4.45e-40
ENSG00000131019	ULBP3	protein_coding	144.908	167.152	58.735	57.5188	107.078	-1.26471	0.257908	-4.88379	1.04e-06	6.69e-06
ENSG00000111669	TPI1	protein_coding	6994.3	6859.24	2786.52	2920.04	4890.02	-1.26586	0.083703	-15.122	1.16e-51	1.11e-49
ENSG00000175591	P2RY2	protein_coding	177.31	192.175	64.3825	74.7744	127.16	-1.26882	0.242218	-5.21966	1.79e-07	1.28e-06
ENSG00000164985	PSIP1	protein_coding	1498.59	1653.5	599.774	681.598	1108.37	-1.26885	0.118899	-10.6675	1.45e-26	5.28e-25
ENSG00000235587	GAPDHP65	processed_pseudogene	179.11	230.209	101.657	48.891	139.967	-1.2703	0.271262	-4.67153	2.99e-06	1.8e-05
ENSG00000144369	FAM171B	protein_coding	242.114	307.279	91.491	118.872	189.939	-1.27089	0.220068	-5.76132	8.35e-09	7.16e-08
ENSG00000130159	ECSIT	protein_coding	552.632	553.503	217.997	224.323	387.114	-1.27147	0.156941	-8.09198	5.87e-16	1.05e-14
ENSG00000186638	KIF24	protein_coding	159.309	155.141	50.8283	65.188	107.617	-1.27155	0.258935	-4.88984	1.01e-06	6.5e-06
ENSG00000134183	GNAT2	protein_coding	59.4034	74.0673	24.8494	17.2556	43.8939	-1.27437	0.346977	-3.64162	0.000270928	0.00115904
ENSG00000125354	SEPTIN6	protein_coding	298.817	291.265	107.304	121.748	204.784	-1.27457	0.201619	-6.30725	2.84e-10	2.88e-09
ENSG00000233270	SNRPEP4	processed_pseudogene	146.708	164.149	66.6416	47.9323	106.358	-1.27561	0.263843	-4.81571	1.47e-06	9.2e-06
ENSG00000071794	HLTF	protein_coding	1058.46	1102	445.03	428.515	758.502	-1.27576	0.12494	-10.205	1.88e-24	6.18e-23
ENSG00000103995	CEP152	protein_coding	212.412	251.228	77.9368	97.782	159.84	-1.27633	0.227824	-5.58614	2.32e-08	1.87e-07
ENSG00000175318	GRAMD2A	protein_coding	190.811	204.186	72.2892	76.6917	135.994	-1.27782	0.234878	-5.42196	5.9e-08	4.5e-07
ENSG00000023909	GCLM	protein_coding	1024.26	1044.95	386.295	445.771	725.319	-1.27785	0.130626	-9.77634	1.42e-22	4.07e-21
ENSG00000236565	HNRNPA3P5	processed_pseudogene	127.807	143.13	57.6054	40.2632	92.2015	-1.27978	0.277547	-4.59027	4.43e-06	2.61e-05
ENSG00000204899	MZT1	protein_coding	1174.57	1250.14	441.642	532.049	849.599	-1.27998	0.12938	-9.88789	4.7e-23	1.4e-21
ENSG00000001630	CYP51A1	protein_coding	87.305	57.0519	23.7199	22.0489	47.5314	-1.28137	0.3427	-3.70757	0.000209258	0.000920617
ENSG00000100228	RAB36	protein_coding	110.706	105.096	37.2741	38.3459	72.8555	-1.28244	0.293492	-4.3429	1.41e-05	7.62e-05
ENSG00000229251	HNRNPA1P8	processed_pseudogene	51.3029	68.0619	21.4608	14.3797	38.8013	-1.28392	0.358936	-3.5435	0.000394858	0.00162314
ENSG00000118508	RAB32	protein_coding	493.228	440.4	163.78	201.316	324.681	-1.2861	0.175896	-7.30105	2.86e-13	3.97e-12
ENSG00000091483	FH	protein_coding	5745.03	5763.24	2399.1	2271.03	4044.6	-1.28709	0.085904	-14.9814	9.71e-51	8.88e-49
ENSG00000257851	HNRNPA3P10	processed_pseudogene	34.202	46.0419	12.4247	7.66917	25.0844	-1.2872	0.390498	-3.25447	0.00113606	0.00422832
ENSG00000205336	ADGRG1	protein_coding	432.025	342.311	158.133	142.838	268.827	-1.28754	0.191193	-6.72284	1.78e-11	2.07e-10
ENSG00000169851	PCDH7	protein_coding	255.615	242.22	102.786	87.2369	171.964	-1.28771	0.216749	-5.92524	3.12e-09	2.79e-08
ENSG00000102053	ZC3H12B	protein_coding	48.6028	31.0282	7.90663	11.5038	24.7603	-1.28897	0.392177	-3.23949	0.00119744	0.00443588
ENSG00000077152	UBE2T	protein_coding	490.528	449.409	192.018	177.35	327.326	-1.28906	0.169642	-7.5879	3.25e-14	4.93e-13
ENSG00000214182	PTMAP5	transcribed_processed_pseudogene	194.411	220.2	73.4187	81.485	142.379	-1.29147	0.232897	-5.52693	3.26e-08	2.58e-07
ENSG00000075131	TIPIN	protein_coding	264.615	252.229	105.045	92.0301	178.48	-1.29249	0.212914	-6.0547	1.41e-09	1.32e-08
ENSG00000205403	CFI	protein_coding	93.6053	115.105	27.1084	43.1391	69.7394	-1.29266	0.30787	-4.17154	3.03e-05	0.00015545
ENSG00000196196	HRCT1	protein_coding	60.3034	52.0473	14.6837	18.2143	36.3122	-1.29401	0.360907	-3.54463	0.000393162	0.00161785
ENSG00000168268	NT5DC2	protein_coding	531.93	536.488	223.645	196.523	372.146	-1.29412	0.161769	-7.98981	1.35e-15	2.32e-14
ENSG00000135318	NT5E	protein_coding	1119.66	1153.05	375	521.504	792.304	-1.29439	0.145928	-8.86492	7.66e-19	1.67e-17
ENSG00000146729	NIPSNAP2	protein_coding	2070.12	2087.9	857.304	812.932	1457.06	-1.29507	0.103806	-12.4721	1.06e-35	5.88e-34
ENSG00000127337	YEATS4	protein_coding	581.433	636.579	231.551	246.372	423.984	-1.29835	0.154507	-8.39376	4.71e-17	9.11e-16
ENSG00000280173	AC104447.1	TEC	59.4034	51.0464	15.8133	16.297	35.64	-1.30011	0.36195	-3.55067	0.000384259	0.00158485
ENSG00000196924	FLNA	protein_coding	14794.1	13840.6	6335.47	5132.59	10025.7	-1.30039	0.100806	-12.8994	4.54e-38	2.76e-36
ENSG00000178752	ERFE	protein_coding	42.3024	50.0455	11.2952	13.4211	29.266	-1.30044	0.377919	-3.39517	0.000685867	0.00268509
ENSG00000169684	CHRNA5	protein_coding	63.9037	52.0473	21.4608	12.4624	37.4686	-1.30053	0.362601	-3.55119	0.0003835	0.00158205
ENSG00000107984	DKK1	protein_coding	260.115	268.244	97.1386	102.575	182.018	-1.30309	0.20995	-6.19008	6.01e-10	5.88e-09
ENSG00000218336	TENM3	protein_coding	1067.46	1067.97	422.44	423.722	745.398	-1.30379	0.124855	-10.4358	1.7e-25	5.96e-24
ENSG00000105202	FBL	protein_coding	2887.37	2827.57	1280.87	989.323	1996.28	-1.30573	0.117927	-11.0701	1.75e-28	7.18e-27
ENSG00000105974	CAV1	protein_coding	7748.54	7796.09	3003.39	3221.05	5442.27	-1.306	0.0840894	-15.5299	2.18e-54	2.24e-52
ENSG00000135052	GOLM1	protein_coding	2385.14	2403.18	960.091	949.06	1674.37	-1.30692	0.0994603	-13.1366	2.03e-39	1.3e-37
ENSG00000236972	FABP5P1	processed_pseudogene	43.2025	39.0355	10.1657	10.5451	25.7372	-1.3076	0.386281	-3.33492	0.00085324	0.0032744
ENSG00000110063	DCPS	protein_coding	584.133	541.492	194.277	241.579	390.37	-1.30772	0.164928	-7.91902	2.39e-15	4.01e-14
ENSG00000114790	ARHGEF26	protein_coding	78.3045	57.0519	18.0723	23.0075	44.109	-1.30788	0.347346	-3.72819	0.000192859	0.000854718
ENSG00000104976	SNAPC2	protein_coding	205.212	196.178	72.2892	75.7331	137.353	-1.30947	0.233892	-5.57873	2.42e-08	1.95e-07
ENSG00000106991	ENG	protein_coding	504.029	459.418	190.889	182.143	334.119	-1.31005	0.168164	-7.77902	7.31e-15	1.17e-13
ENSG00000116711	PLA2G4A	protein_coding	570.633	633.576	251.883	216.654	418.186	-1.31069	0.158896	-8.23953	1.73e-16	3.21e-15
ENSG00000108829	LRRC59	protein_coding	2687.55	2622.38	1054.97	1057.39	1855.57	-1.3109	0.0973747	-13.4591	2.72e-41	1.91e-39
ENSG00000178202	POGLUT3	protein_coding	432.925	457.416	168.298	174.474	308.278	-1.31259	0.171936	-7.62201	2.5e-14	3.82e-13
ENSG00000138028	CGREF1	protein_coding	315.918	324.295	112.952	129.417	220.646	-1.31263	0.196572	-6.66254	2.69e-11	3.07e-10
ENSG00000123737	EXOSC9	protein_coding	774.044	757.689	300.452	299.098	532.821	-1.31272	0.140055	-9.36434	7.65e-21	1.95e-19
ENSG00000101871	MID1	protein_coding	411.324	407.37	142.319	170.639	282.913	-1.31291	0.180791	-7.24919	4.19e-13	5.74e-12
ENSG00000128973	CLN6	protein_coding	259.215	237.216	84.7139	99.6993	170.211	-1.31589	0.218445	-6.00622	1.9e-09	1.75e-08
ENSG00000106348	IMPDH1	protein_coding	1247.47	1196.09	509.413	451.523	851.124	-1.31693	0.123998	-10.6147	2.55e-26	9.16e-25
ENSG00000147010	SH3KBP1	protein_coding	1452.68	1561.42	542.169	640.376	1049.16	-1.31701	0.121925	-10.7969	3.56e-27	1.35e-25
ENSG00000204392	LSM2	protein_coding	542.731	530.482	215.738	199.399	372.087	-1.31721	0.16047	-8.19762	2.45e-16	4.51e-15
ENSG00000279806	AC018629.1	TEC	1777.6	1727.57	692.395	691.184	1222.19	-1.31753	0.108083	-12.1852	3.73e-34	1.96e-32
ENSG00000166510	CCDC68	protein_coding	61.2035	77.0701	12.4247	27.8008	44.6248	-1.31757	0.354457	-3.68062	0.000232671	0.00101114
ENSG00000105426	PTPRS	protein_coding	1116.96	1009.92	378.389	451.523	739.198	-1.3176	0.135359	-9.72776	2.3e-22	6.43e-21
ENSG00000145362	ANK2	protein_coding	528.33	553.503	184.111	231.034	374.245	-1.31778	0.166997	-7.88054	3.26e-15	5.38e-14
ENSG00000149089	APIP	protein_coding	649.837	650.591	258.66	246.372	451.365	-1.31885	0.148898	-8.84777	8.93e-19	1.94e-17
ENSG00000127920	GNG11	protein_coding	182.71	198.18	63.253	74.7744	129.73	-1.31981	0.2413	-5.44863	5.08e-08	3.92e-07
ENSG00000049541	RFC2	protein_coding	538.231	499.454	182.982	214.737	358.851	-1.32146	0.166504	-7.92534	2.28e-15	3.83e-14
ENSG00000182902	SLC25A18	protein_coding	85.5049	90.0819	28.238	28.7594	58.146	-1.32402	0.316164	-4.15425	3.26e-05	0.000166866
ENSG00000264215	AC126365.1	lncRNA	34.202	31.0282	7.90663	5.75188	19.7222	-1.32497	0.401319	-3.24373	0.00117977	0.00437947
ENSG00000141994	DUS3L	protein_coding	407.723	371.338	161.521	134.211	268.698	-1.32519	0.186072	-7.10908	1.17e-12	1.54e-11
ENSG00000160949	TONSL	protein_coding	445.525	360.328	134.413	168.722	277.247	-1.32526	0.192399	-6.87557	6.17e-12	7.52e-11
ENSG00000129757	CDKN1C	protein_coding	115.207	108.098	32.756	42.1805	74.5603	-1.32955	0.294217	-4.48908	7.15e-06	4.08e-05
ENSG00000122376	SHLD2	protein_coding	1614.69	1684.53	599.774	683.515	1145.63	-1.33294	0.115405	-11.5452	7.81e-31	3.5e-29
ENSG00000034510	TMSB10	protein_coding	13402.7	13796.5	5414.91	5288.85	9475.74	-1.33318	0.078218	-17.0436	3.9e-65	5.62e-63
ENSG00000137404	NRM	protein_coding	114.307	85.0773	27.1084	37.3872	65.9699	-1.33437	0.312311	-4.24116	2.22e-05	0.000116827
ENSG00000146281	PM20D2	protein_coding	1758.7	1903.73	677.711	746.786	1271.73	-1.33493	0.112154	-11.8981	1.21e-32	5.8e-31
ENSG00000187720	THSD4	protein_coding	1707.4	1667.52	630.271	682.556	1171.94	-1.33568	0.111192	-12.0074	3.25e-33	1.61e-31
ENSG00000150893	FREM2	protein_coding	36.9021	54.0491	11.2952	11.5038	28.4375	-1.33693	0.382397	-3.4475	0.000565808	0.00224776
ENSG00000159199	ATP5MC1	protein_coding	1062.06	963.876	421.31	360.451	701.925	-1.33783	0.13568	-9.85345	6.62e-23	1.95e-21
ENSG00000136824	SMC2	protein_coding	1857.71	2040.86	707.078	804.305	1352.49	-1.33852	0.113738	-11.7643	5.96e-32	2.78e-30
ENSG00000148835	TAF5	protein_coding	297.917	322.293	114.081	115.996	212.572	-1.34001	0.198731	-6.72654	1.74e-11	2.02e-10
ENSG00000213160	KLHL23	protein_coding	424.824	426.388	151.355	168.722	292.822	-1.34049	0.176159	-7.59597	3.05e-14	4.64e-13
ENSG00000148459	PDSS1	protein_coding	387.022	407.37	160.392	138.045	273.207	-1.34103	0.182572	-7.33171	2.27e-13	3.2e-12
ENSG00000182004	SNRPE	protein_coding	2905.37	2941.67	1127.26	1150.38	2031.17	-1.34124	0.0954733	-14.045	8.26e-45	6.43e-43
ENSG00000124097	HMGB1P1	processed_pseudogene	82.8047	88.0801	29.3675	24.9248	56.2943	-1.34188	0.320341	-4.15415	3.26e-05	0.00016689
ENSG00000161981	SNRNP25	protein_coding	401.423	382.348	137.801	155.301	269.218	-1.34272	0.182552	-7.34091	2.12e-13	2.99e-12
ENSG00000143942	CHAC2	protein_coding	275.416	280.255	105.045	99.6993	190.104	-1.34288	0.206705	-6.47904	9.23e-11	9.96e-10
ENSG00000092470	WDR76	protein_coding	374.421	323.294	115.211	142.838	238.941	-1.34308	0.197447	-6.78731	1.14e-11	1.35e-10
ENSG00000136010	ALDH1L2	protein_coding	4228.44	4387.99	1598.27	1752.41	2991.78	-1.34406	0.0930938	-14.4354	3.1e-47	2.54e-45
ENSG00000005022	SLC25A5	protein_coding	7621.64	7442.77	3107.3	2759.94	5232.91	-1.34464	0.0895165	-15.0199	5.44e-51	5.07e-49
ENSG00000056050	HPF1	protein_coding	335.719	366.333	135.542	125.583	240.794	-1.34608	0.190418	-7.05407	1.74e-12	2.24e-11
ENSG00000106628	POLD2	protein_coding	1556.19	1508.37	629.142	554.098	1061.95	-1.34624	0.117057	-11.4955	1.39e-30	6.17e-29
ENSG00000267374	MIR924HG	lncRNA	54.0031	47.0428	12.4247	14.3797	31.9626	-1.34644	0.371419	-3.5751	0.000350091	0.00145916
ENSG00000144681	STAC	protein_coding	21.6012	32.0291	2.25904	5.75188	15.4103	-1.34821	0.409685	-3.21694	0.00129564	0.00476763
ENSG00000095002	MSH2	protein_coding	875.75	844.768	330.949	326.899	594.591	-1.34859	0.1353	-9.95878	2.31e-23	7.06e-22
ENSG00000112312	GMNN	protein_coding	856.849	890.81	333.208	334.568	603.859	-1.34926	0.134634	-10.0132	1.33e-23	4.15e-22
ENSG00000135480	KRT7	protein_coding	14859.8	13774.5	5011.67	6069.19	9928.81	-1.34928	0.0984674	-13.7022	9.85e-43	7.2e-41
ENSG00000092295	TGM1	protein_coding	806.446	840.764	268.825	353.741	567.444	-1.35011	0.151276	-8.91665	4.81e-19	1.07e-17
ENSG00000099783	HNRNPM	protein_coding	4580.36	4570.15	1864.83	1680.51	3173.96	-1.35107	0.0926514	-14.5802	3.75e-48	3.17e-46
ENSG00000108518	PFN1	protein_coding	5060.09	5255.78	1965.36	2033.29	3578.63	-1.35127	0.0873581	-15.4662	5.87e-54	5.98e-52
ENSG00000197472	ZNF695	protein_coding	135.008	128.116	51.9578	37.3872	88.1173	-1.35226	0.280511	-4.7943	1.63e-06	1.01e-05
ENSG00000115053	NCL	protein_coding	28629.7	30505.7	11700.7	11217.1	20513.3	-1.35499	0.0784742	-17.2663	8.44e-67	1.27e-64
ENSG00000123064	DDX54	protein_coding	2117.82	2103.91	848.268	776.504	1461.63	-1.35553	0.105554	-12.8378	1.01e-37	6.01e-36
ENSG00000281398	SNHG4	lncRNA	1940.51	1983.8	780.497	728.572	1358.35	-1.35592	0.106617	-12.713	5e-37	2.88e-35
ENSG00000132967	HMGB1P5	transcribed_processed_pseudogene	341.119	311.283	133.283	106.41	223.024	-1.35676	0.200606	-6.74788	1.5e-11	1.76e-10
ENSG00000280832	GSEC	lncRNA	121.507	123.112	41.7922	40.2632	81.6686	-1.35687	0.282972	-4.76522	1.89e-06	1.16e-05
ENSG00000256663	AC112777.1	processed_pseudogene	13.5008	24.0218	0	1.91729	9.85998	-1.35878	0.40355	-3.15663	0.00159601	0.00576117
ENSG00000197594	ENPP1	protein_coding	48.6028	54.0491	14.6837	12.4624	32.4495	-1.35927	0.370271	-3.62156	0.000292836	0.00124041
ENSG00000278023	RDM1	protein_coding	19.8011	26.0237	4.51807	0	12.5857	-1.36123	0.409004	-3.25939	0.00111654	0.00416351
ENSG00000169093	ASMTL	protein_coding	226.813	206.187	86.9729	67.1053	146.77	-1.36221	0.234139	-5.79779	6.72e-09	5.84e-08
ENSG00000116874	WARS2	protein_coding	818.147	916.833	344.503	310.602	597.521	-1.36368	0.14064	-9.68795	3.39e-22	9.39e-21
ENSG00000182379	NXPH4	protein_coding	49.5028	45.0409	12.4247	11.5038	29.6181	-1.36448	0.377039	-3.56521	0.000363563	0.00150704
ENSG00000166582	CENPV	protein_coding	196.211	166.151	62.1235	64.2293	122.179	-1.36503	0.247765	-5.48546	4.12e-08	3.22e-07
ENSG00000135723	FHOD1	protein_coding	364.521	357.325	149.096	115.038	246.495	-1.36874	0.194121	-7.03629	1.97e-12	2.54e-11
ENSG00000183011	NAA38	protein_coding	525.63	484.44	180.723	193.647	346.11	-1.36947	0.166333	-8.22034	2.03e-16	3.75e-15
ENSG00000170915	PAQR8	protein_coding	91.8052	131.119	32.756	38.3459	73.5066	-1.37201	0.303007	-4.49702	6.89e-06	3.95e-05
ENSG00000172031	EPHX4	protein_coding	259.215	300.273	105.045	95.8647	190.099	-1.37313	0.210758	-6.49703	8.19e-11	8.89e-10
ENSG00000149136	SSRP1	protein_coding	4585.76	4616.2	1791.42	1717.89	3177.82	-1.37476	0.0884336	-15.5433	1.77e-54	1.83e-52
[truncated: 518 more rows]

## Sheet: IL1R1_KO_IR_VS_IL1R1_KO
ENSEMBL_ID	Gene_symbol	Category	IL1R1_KO_1	IL1R1_KO_2	IL1R1_KO_IR_1	IL1R1_KO_IR_2	BaseMean	Log2FoldChange	LfcSE	Stat	Pvalue	Padj
ENSG00000117724	CENPF	protein_coding	7486.63	8255.84	195.649	186.16	4031.07	-5.27339	0.117515	-44.5095	0	0
ENSG00000126709	IFI6	protein_coding	21.6519	26.1734	8495.39	9357.05	4475.07	8.09089	0.191794	37.9316	0	0
ENSG00000131747	TOP2A	protein_coding	4919.9	5192.62	89.8927	85.0732	2571.87	-5.70697	0.139843	-39.9454	0	0
ENSG00000137959	IFI44L	protein_coding	263.759	283.234	5412.6	5919.09	2969.67	4.30426	0.111758	38.3628	0	0
ENSG00000148773	MKI67	protein_coding	5302.74	5918	46.5327	69.0594	2834.08	-6.37446	0.159546	-38.525	0	0
ENSG00000125148	MT2A	protein_coding	20374.4	18803.7	2038.98	2217.91	10858.8	-3.16995	0.0901493	-35.1523	1.07316e-270	3.60295e-267
ENSG00000066279	ASPM	protein_coding	3157.24	3417.5	77.202	88.0758	1685	-5.16355	0.147641	-34.2851	1.30989e-257	3.7695e-254
ENSG00000169715	MT1E	protein_coding	5038	4578.48	351.11	366.315	2583.48	-3.68776	0.110215	-33.372	3.48981e-244	8.78733e-241
ENSG00000134057	CCNB1	protein_coding	2810.81	2826.73	150.174	140.121	1481.96	-4.18862	0.130441	-31.8412	1.74469e-222	3.905e-219
ENSG00000234745	HLA-B	protein_coding	630.857	653.401	5214.83	5156.44	2913.88	2.9779	0.0977141	30.4459	1.35755e-203	2.73465e-200
ENSG00000011426	ANLN	protein_coding	2475.2	2376.17	43.36	65.056	1239.95	-5.27345	0.168588	-30.3146	7.36677e-202	1.34906e-198
ENSG00000265972	TXNIP	protein_coding	5291.92	4997.25	26936.1	26416.7	15910.5	2.35502	0.0817255	28.814	1.43103e-182	2.40222e-179
ENSG00000113739	STC2	protein_coding	1074.72	984.307	6572.74	6936.97	3892.18	2.6835	0.095973	27.9469	7.18165e-172	1.11282e-168
ENSG00000134871	COL4A2	protein_coding	1869.94	1683.51	83.5473	89.0766	931.518	-4.22564	0.156523	-26.6072	5.60817e-156	8.06936e-153
ENSG00000111335	OAS2	protein_coding	31.4937	26.1734	1728.05	2155.85	985.394	5.72716	0.204111	26.465	2.45305e-154	3.29428e-151
ENSG00000113368	LMNB1	protein_coding	1664.24	1575.08	52.8781	66.0568	839.564	-4.58391	0.17045	-26.2569	5.96235e-152	7.5066e-149
ENSG00000134824	FADS2	protein_coding	2458.47	2890.29	243.239	225.194	1454.3	-3.43913	0.130572	-26.2412	9.00282e-152	1.06678e-148
ENSG00000186480	INSIG1	protein_coding	2136.65	2262.13	209.397	193.166	1200.34	-3.37932	0.128537	-26.1745	5.18386e-151	5.80131e-148
ENSG00000181163	NPM1	protein_coding	60642	58894.9	12028.7	13351.5	36229.3	-2.21583	0.0849255	-26.0906	4.66109e-150	4.94173e-147
ENSG00000068489	PRR11	protein_coding	1691.8	1893.83	26.439	30.0258	910.524	-5.64382	0.203305	-26.0113	3.68646e-149	3.713e-146
ENSG00000058404	CAMK2B	protein_coding	1819.74	2144.35	112.101	128.11	1051.08	-3.92752	0.150257	-25.9028	6.19173e-148	5.93934e-145
ENSG00000010292	NCAPD2	protein_coding	2963.36	3159.5	380.722	423.364	1731.74	-2.88121	0.113681	-25.302	3.03283e-141	2.77697e-138
ENSG00000104549	SQLE	protein_coding	5828.29	6463.9	1017.37	1084.93	3598.62	-2.51642	0.0994981	-25.2786	5.48866e-141	4.80711e-138
ENSG00000135486	HNRNPA1	protein_coding	27245	28133.6	5642.09	6281.4	16825.5	-2.1949	0.0868389	-25.2739	6.19267e-141	5.19771e-138
ENSG00000170312	CDK1	protein_coding	1494.96	1689.12	83.5473	82.0706	837.426	-4.12358	0.160902	-25.2555	9.85902e-141	7.94401e-138
ENSG00000088325	TPX2	protein_coding	2296.08	2505.17	289.772	291.251	1345.57	-2.99114	0.121163	-24.6247	6.86348e-134	5.31762e-131
ENSG00000109971	HSPA8	protein_coding	56194.5	56580.4	11034.6	12784	34148.4	-2.22069	0.0903812	-24.5695	2.6797e-133	1.99925e-130
ENSG00000144136	SLC20A1	protein_coding	14133.8	15349.8	3231.91	3369.9	9021.33	-2.13864	0.0874661	-24.4481	5.26728e-132	3.78943e-129
ENSG00000119917	IFIT3	protein_coding	118.101	129.932	1641.33	2028.75	979.528	3.77065	0.153372	24.4023	1.6174e-131	1.12348e-128
ENSG00000137965	IFI44	protein_coding	47.2405	53.2816	1242.63	1394.2	684.339	4.51091	0.180292	24.3932	2.01731e-131	1.35456e-128
ENSG00000147274	RBMX	protein_coding	9592.77	9476.64	2047.44	2209.9	5831.69	-2.1422	0.0885389	-24.1904	2.80607e-129	1.8234e-126
ENSG00000138778	CENPE	protein_coding	1420.17	1429.26	95.1805	102.088	761.673	-3.73546	0.153881	-24.0131	2.03118e-127	1.27863e-124
ENSG00000189060	H1-0	protein_coding	377.924	436.535	3032.03	2809.42	1663.98	2.79368	0.116467	23.9528	8.6464e-127	5.27797e-124
ENSG00000138642	HERC6	protein_coding	170.263	199.105	1856.02	2194.89	1105.07	3.36826	0.14068	23.8418	1.23099e-125	7.29326e-123
ENSG00000163584	RPL22L1	protein_coding	3118.86	3248.31	512.917	550.474	1857.64	-2.54475	0.107439	-23.6604	9.21461e-124	5.3034e-121
ENSG00000171848	RRM2	protein_coding	1197.74	1287.17	39.1298	39.0336	640.769	-4.74127	0.193133	-23.6278	1.99488e-123	1.11625e-120
ENSG00000145386	CCNA2	protein_coding	1188.89	1252.58	52.8781	49.0422	635.848	-4.38448	0.181691	-23.5002	4.05979e-122	2.21028e-119
ENSG00000107201	DDX58	protein_coding	178.136	201.909	1718.54	1762.52	965.275	3.12326	0.133266	23.3466	1.49088e-120	7.90323e-118
ENSG00000137309	HMGA1	protein_coding	3692.63	4416.76	627.134	587.506	2331.01	-2.69396	0.11578	-23.2458	1.56707e-119	8.09413e-117
ENSG00000118193	KIF14	protein_coding	1376.86	1537.69	15.8634	21.0181	737.858	-5.81912	0.228621	-23.0387	1.90914e-117	9.61443e-115
ENSG00000164611	PTTG1	protein_coding	1866	1887.29	211.512	240.207	1051.25	-2.98966	0.129443	-23.0202	2.92714e-117	1.43815e-114
ENSG00000187514	PTMA	protein_coding	17828.4	17360.5	4688.17	4855.18	11183	-1.86703	0.0818083	-22.8205	2.87151e-115	1.37723e-112
ENSG00000100316	RPL3	protein_coding	36759	37644.8	8383.29	9667.32	23113.6	-2.02268	0.0904933	-22.3508	1.18563e-110	5.55426e-108
ENSG00000198830	HMGN2	protein_coding	4499.66	4111.1	840.761	890.766	2585.57	-2.28393	0.102222	-22.3309	1.85306e-110	8.48366e-108
ENSG00000172893	DHCR7	protein_coding	2236.05	2483.67	364.859	337.29	1355.47	-2.69944	0.121016	-22.2671	7.70528e-110	3.44922e-107
ENSG00000164109	MAD2L1	protein_coding	1610.11	1689.12	193.534	206.177	924.736	-2.97657	0.133602	-22.1958	3.76775e-109	1.64995e-106
ENSG00000112972	HMGCS1	protein_coding	2413.2	3084.72	326.786	336.289	1540.25	-2.98266	0.134524	-22.1265	1.75517e-108	7.52259e-106
ENSG00000180573	H2AC6	protein_coding	606.253	441.209	3756.46	4036.47	2210.1	2.83633	0.129121	21.9435	9.99882e-107	4.19617e-104
ENSG00000111640	GAPDH	protein_coding	35703	33168.3	7544.64	8753.53	21292.4	-2.05653	0.0939149	-21.8968	2.78516e-106	1.14498e-103
ENSG00000089127	OAS1	protein_coding	278.522	266.408	1829.58	2049.76	1106.07	2.775	0.127231	21.7631	5.19503e-105	2.09297e-102
ENSG00000164104	HMGB2	protein_coding	2077.6	2306.06	324.671	344.296	1263.16	-2.66139	0.122318	-21.7181	1.38266e-104	5.46125e-102
ENSG00000112984	KIF20A	protein_coding	1095.39	1278.76	17.9785	21.0181	603.286	-5.46749	0.231242	-21.6708	3.86878e-104	1.4987e-101
ENSG00000182481	KPNA2	protein_coding	4457.34	4487.81	982.474	1059.91	2746.88	-2.10564	0.0974056	-21.6085	1.49406e-103	5.67856e-101
ENSG00000099194	SCD	protein_coding	33882.3	29288	7714.91	8040.92	19731.5	-1.98233	0.0922862	-21.4793	2.43388e-102	9.07927e-100
ENSG00000137628	DDX60	protein_coding	203.725	219.67	1577.88	1792.54	948.454	2.92336	0.135865	21.4508	4.48758e-102	1.6436e-99
ENSG00000157456	CCNB2	protein_coding	957.604	977.764	31.7268	39.0336	501.532	-4.50472	0.203189	-21.3174	7.82496e-101	2.81475e-98
ENSG00000117399	CDC20	protein_coding	1241.05	1416.17	15.8634	12.0103	671.272	-5.97306	0.245859	-21.3039	1.04362e-100	3.68821e-98
ENSG00000198467	TPM2	protein_coding	3138.54	3006.2	628.191	649.559	1855.62	-2.23469	0.104951	-21.2771	1.84953e-100	6.42361e-98
ENSG00000251095	AC093866.1	lncRNA	611.174	511.316	3522.74	3115.68	1940.23	2.52005	0.118508	21.2466	3.54175e-100	1.20924e-97
ENSG00000169679	BUB1	protein_coding	1026.5	1068.44	23.2663	18.0155	534.054	-5.24739	0.228057	-21.2366	4.38899e-100	1.47353e-97
ENSG00000072571	HMMR	protein_coding	1082.59	981.503	24.3239	20.0172	527.11	-5.14242	0.225845	-21.1736	1.67158e-99	5.52006e-97
ENSG00000158406	H4C8	protein_coding	18.6994	21.4996	969.783	943.812	488.449	5.16133	0.227298	21.0774	1.28235e-98	4.1664e-96
ENSG00000181634	TNFSF15	protein_coding	61.019	84.1288	1367.43	1077.93	647.625	3.89519	0.182507	21.0597	1.86193e-98	5.95345e-96
ENSG00000169100	SLC25A6	protein_coding	6923.68	7713.68	1501.74	1726.49	4466.4	-2.15233	0.102457	-21.0019	6.30217e-98	1.98361e-95
ENSG00000077097	TOP2B	protein_coding	4556.74	4232.61	1036.41	1038.89	2716.16	-2.05764	0.0981256	-20.9614	1.47733e-97	4.57836e-95
ENSG00000113140	SPARC	protein_coding	944.81	1051.61	43.36	58.0499	524.457	-4.08975	0.190713	-20.9438	2.13755e-97	6.52405e-95
ENSG00000149485	FADS1	protein_coding	1894.54	1895.7	321.499	316.272	1107	-2.52463	0.120824	-20.8569	1.31817e-96	3.96317e-94
ENSG00000170144	HNRNPA3	protein_coding	8514.11	8701.72	2355.19	2491.14	5515.54	-1.81149	0.0874042	-20.7227	2.16041e-95	6.39988e-93
ENSG00000138160	KIF11	protein_coding	1513.66	1609.66	204.109	225.194	888.158	-2.79737	0.13463	-20.7123	2.68256e-95	7.83153e-93
ENSG00000024526	DEPDC1	protein_coding	948.746	892.7	38.0722	49.0422	482.14	-4.17211	0.196683	-20.615	2.0146e-94	5.79743e-92
ENSG00000109805	NCAPG	protein_coding	896.585	914.2	30.6693	24.0207	466.369	-4.72275	0.217346	-20.5931	3.16231e-94	8.97206e-92
ENSG00000137807	KIF23	protein_coding	1012.72	1135.74	82.4898	89.0766	580.006	-3.51266	0.1687	-20.5882	3.50471e-94	9.80539e-92
ENSG00000153132	CLGN	protein_coding	74.7974	74.7812	1061.79	922.794	533.541	3.58338	0.174436	20.2946	1.43494e-91	3.95964e-89
ENSG00000111331	OAS3	protein_coding	1416.23	1496.56	5564.89	6260.39	3684.52	1.99701	0.0988574	20.1963	1.05443e-90	2.87032e-88
ENSG00000112742	TTK	protein_coding	819.819	925.417	27.4966	30.0258	450.69	-4.60094	0.217671	-20.1316	3.89994e-90	1.04747e-87
ENSG00000166851	PLK1	protein_coding	821.788	902.048	30.6693	27.0233	445.382	-4.58525	0.217056	-20.1207	4.86061e-90	1.28832e-87
ENSG00000137812	KNL1	protein_coding	852.297	859.984	37.0146	47.0405	449.084	-4.11508	0.199397	-20.0453	2.21975e-89	5.8071e-87
ENSG00000138182	KIF20B	protein_coding	1600.27	1501.23	223.145	244.21	892.215	-2.6691	0.1331	-19.999	5.61875e-89	1.45108e-86
ENSG00000157514	TSC22D3	protein_coding	2053.98	2160.24	9596.31	8075.95	5471.62	2.04138	0.102132	19.9846	7.49482e-89	1.91108e-86
ENSG00000184678	H2BC21	protein_coding	116.133	104.694	1054.39	1064.92	585.033	3.16133	0.157138	19.9797	8.26859e-89	2.08203e-86
ENSG00000102317	RBM3	protein_coding	2964.34	3198.76	515.032	635.547	1828.42	-2.37787	0.119039	-19.9585	1.26566e-88	3.1476e-86
ENSG00000115380	EFEMP1	protein_coding	3141.49	3436.2	636.652	734.632	1987.24	-2.22648	0.111879	-19.8876	5.20783e-88	1.27935e-85
ENSG00000156970	BUB1B	protein_coding	824.74	946.917	23.2663	20.0172	453.735	-4.94749	0.232004	-19.8829	5.72582e-88	1.38965e-85
ENSG00000138668	HNRNPD	protein_coding	5769.24	5462.77	1553.56	1572.35	3589.48	-1.82592	0.092107	-19.8198	2.00941e-87	4.78499e-85
ENSG00000144452	ABCA12	protein_coding	2474.22	2334.11	8025.83	8293.14	5281.82	1.74625	0.088098	19.8195	2.01908e-87	4.78499e-85
ENSG00000115053	NCL	protein_coding	27747.9	28329.9	8235.23	9075.81	18347.2	-1.68065	0.0849327	-19.7874	3.81965e-87	8.94687e-85
ENSG00000005022	SLC25A5	protein_coding	7582.1	7553.83	1902.55	2163.86	4800.59	-1.87485	0.0948908	-19.7547	7.30599e-87	1.69163e-84
ENSG00000249353	NPM1P27	processed_pseudogene	2385.64	2452.82	543.586	508.437	1472.62	-2.16826	0.110921	-19.531	5.98172e-85	1.36927e-82
ENSG00000196230	TUBB	protein_coding	6028.08	6350.79	1448.86	1679.45	3876.79	-1.95944	0.10038	-19.5157	8.07688e-85	1.8281e-82
ENSG00000137642	SORL1	protein_coding	1489.06	1459.17	230.548	243.209	855.496	-2.57984	0.131904	-19.5083	9.33143e-85	2.08858e-82
ENSG00000124107	SLPI	protein_coding	862.139	1085.26	4543.28	4991.29	2870.49	2.25287	0.116058	19.4038	7.16624e-84	1.58634e-81
ENSG00000122566	HNRNPA2B1	protein_coding	23334.8	22370.8	7715.97	7689.62	15277.8	-1.5565	0.0803009	-19.3827	1.08049e-83	2.36581e-81
ENSG00000185745	IFIT1	protein_coding	29.5253	42.9992	2175.4	2811.42	1264.84	5.44451	0.273895	19.2924	6.22338e-83	1.348e-80
ENSG00000205413	SAMD9	protein_coding	789.31	800.159	3087.02	3307.85	1996.08	1.98209	0.103048	19.2264	2.22748e-82	4.77344e-80
ENSG00000210082	MT-RNR2	Mt_rRNA	170122	195130	590191	613757	392300	1.70418	0.0886722	19.2188	2.57654e-82	5.46334e-80
ENSG00000261716	H2BC20P	transcribed_unprocessed_pseudogene	328.715	261.734	1779.88	1775.53	1036.46	2.53486	0.132284	19.1292	1.4419e-81	3.02559e-79
ENSG00000126787	DLGAP5	protein_coding	1130.82	1244.17	12.6907	6.00517	598.422	-6.17868	0.267627	-19.0887	3.13754e-81	6.51574e-79
ENSG00000101439	CST3	protein_coding	1003.86	1103.02	3916.15	4040.48	2515.88	1.89323	0.0998159	18.9616	3.54156e-80	7.27971e-78
ENSG00000170889	RPS9	protein_coding	7213.03	7507.1	2028.4	2248.94	4749.37	-1.7638	0.0930656	-18.9496	4.45252e-80	9.05975e-78
ENSG00000137440	FGFBP1	protein_coding	1853.2	2382.72	289.772	333.287	1214.74	-2.69449	0.142374	-18.8896	1.38999e-79	2.8e-77
ENSG00000026025	VIM	protein_coding	6049.73	4735.52	1095.63	1143.98	3256.22	-2.22826	0.118162	-18.8505	2.91046e-79	5.80479e-77
ENSG00000198755	RPL10A	protein_coding	9628.2	10151.5	2752.83	3086.66	6404.81	-1.74138	0.0925907	-18.8054	6.81638e-79	1.34617e-76
ENSG00000188313	PLSCR1	protein_coding	444.848	487.947	2201.84	2099.81	1308.61	2.16829	0.115445	18.7657	1.442e-78	2.82016e-76
ENSG00000276043	UHRF1	protein_coding	862.139	920.743	61.3385	85.0732	482.323	-3.44868	0.181715	-18.738	2.42544e-78	4.69788e-76
ENSG00000158373	H2BC5	protein_coding	127.943	125.258	997.28	1012.87	565.838	2.89919	0.154272	18.6935	5.59168e-78	1.07275e-75
ENSG00000244879	GABPB1-AS1	lncRNA	749.943	737.529	2904.06	2840.44	1807.99	1.92386	0.102946	18.6797	7.2413e-78	1.37612e-75
ENSG00000099783	HNRNPM	protein_coding	4807.7	4510.24	1254.27	1350.16	2980.59	-1.81722	0.0975005	-18.6333	1.72449e-77	3.24655e-75
ENSG00000087586	AURKA	protein_coding	1137.71	964.677	123.735	114.098	585.055	-3.03746	0.163563	-18.4511	5.11008e-76	9.53124e-74
ENSG00000164032	H2AZ1	protein_coding	3365.88	3571.74	957.093	893.769	2197.12	-1.88205	0.102102	-18.426	8.1223e-76	1.50106e-73
ENSG00000146918	NCAPG2	protein_coding	910.363	1032.92	108.929	106.091	539.575	-3.06593	0.165218	-18.4208	8.95017e-76	1.63902e-73
ENSG00000165949	IFI27	protein_coding	6.88924	6.54335	1158.03	1492.28	665.936	6.57538	0.281164	18.4175	9.5173e-76	1.72718e-73
ENSG00000138496	PARP9	protein_coding	528.503	516.925	2207.13	2501.15	1438.43	2.13516	0.116028	18.3885	1.62499e-75	2.92265e-73
ENSG00000182795	C1orf116	protein_coding	512.756	667.422	2991.84	3559.06	1932.77	2.41862	0.131652	18.3576	2.86942e-75	5.11518e-73
ENSG00000079459	FDFT1	protein_coding	5330.3	6059.14	1577.88	1609.38	3644.18	-1.81513	0.0990355	-18.3244	5.2866e-75	9.34152e-73
ENSG00000111206	FOXM1	protein_coding	668.256	709.486	32.7844	31.0267	360.388	-4.14654	0.217903	-18.3106	6.80815e-75	1.19255e-72
ENSG00000103187	COTL1	protein_coding	3380.65	3639.04	773.077	911.785	2176.14	-2.02699	0.110786	-18.288	1.03092e-74	1.79024e-72
ENSG00000076003	MCM6	protein_coding	1249.9	1307.74	182.958	216.186	739.196	-2.6103	0.142511	-18.26	1.72305e-74	2.96658e-72
ENSG00000117650	NEK2	protein_coding	869.028	1039.46	6.34537	14.0121	482.211	-5.7755	0.26976	-18.2463	2.21334e-74	3.77844e-72
ENSG00000117632	STMN1	protein_coding	2115	2335.04	507.629	500.431	1364.52	-2.10706	0.115442	-18.2365	2.64657e-74	4.48005e-72
ENSG00000089685	BIRC5	protein_coding	993.034	1046.94	11.6332	6.00517	514.402	-6.02029	0.27271	-18.1885	6.36736e-74	1.06887e-71
ENSG00000187498	COL4A1	protein_coding	1055.04	836.614	66.6263	88.0758	511.588	-3.44438	0.187514	-18.1571	1.12737e-73	1.87684e-71
ENSG00000078018	MAP2	protein_coding	188.962	176.671	1172.84	1136.98	668.861	2.59193	0.142552	18.1269	1.9559e-73	3.22947e-71
ENSG00000121774	KHDRBS1	protein_coding	4248.69	4513.04	1288.11	1309.13	2839.74	-1.73446	0.0956857	-18.1224	2.12249e-73	3.47605e-71
ENSG00000120437	ACAT2	protein_coding	1010.75	1329.24	123.735	129.111	648.208	-3.09226	0.169714	-18.1119	2.56633e-73	4.16904e-71
ENSG00000166226	CCT2	protein_coding	5308.65	5195.42	1503.85	1649.42	3414.34	-1.7165	0.0949129	-18.0816	4.45214e-73	7.17472e-71
ENSG00000156802	ATAD2	protein_coding	1775.45	1641.45	358.513	338.291	1028.43	-2.24995	0.124405	-18.0604	6.53015e-73	1.04399e-70
ENSG00000075624	ACTB	protein_coding	34965.8	42733.7	8380.11	10197.8	24069.4	-2.03185	0.112675	-18.0321	1.09007e-72	1.72901e-70
ENSG00000132780	NASP	protein_coding	2696.64	2743.53	738.178	697.6	1718.99	-1.8958	0.10526	-18.0016	1.8938e-72	2.98036e-70
ENSG00000112081	SRSF3	protein_coding	7167.76	6986.43	1781.99	2129.83	4516.5	-1.8312	0.101892	-17.9691	3.40135e-72	5.31138e-70
ENSG00000058804	NDC1	protein_coding	2670.07	2752.88	695.875	733.631	1713.11	-1.8969	0.10552	-17.9674	3.5069e-72	5.43408e-70
ENSG00000090889	KIF4A	protein_coding	650.541	707.617	39.1298	28.0241	356.328	-4.0611	0.218503	-17.9419	5.55416e-72	8.54069e-70
ENSG00000113810	SMC4	protein_coding	2816.71	2636.04	634.537	714.615	1700.48	-1.98361	0.111005	-17.8594	2.44381e-71	3.7294e-69
ENSG00000196262	PPIA	protein_coding	22885.1	23031.7	7777.3	8457.28	15537.8	-1.48701	0.0836153	-17.7835	9.48546e-71	1.43665e-68
ENSG00000123416	TUBA1B	protein_coding	1052.08	1071.24	163.922	160.138	611.846	-2.6375	0.147937	-17.7583	1.48775e-70	2.23652e-68
ENSG00000144354	CDCA7	protein_coding	827.693	839.419	75.0868	97.0835	459.82	-3.14194	0.176382	-17.6438	1.1354e-69	1.69419e-67
ENSG00000067064	IDI1	protein_coding	2334.47	2377.11	604.925	623.537	1485.01	-1.9111	0.108311	-17.6338	1.35494e-69	2.00691e-67
ENSG00000091483	FH	protein_coding	5996.59	5763.76	1604.32	1846.59	3802.81	-1.74713	0.0990827	-17.6299	1.45106e-69	2.13359e-67
ENSG00000213853	EMP2	protein_coding	938.905	954.395	123.735	133.115	537.537	-2.79075	0.157459	-17.6276	1.51382e-69	2.20974e-67
ENSG00000100234	TIMP3	protein_coding	2264.59	2696.8	8485.87	8567.37	5503.66	1.75912	0.0997981	17.625	1.58476e-69	2.29665e-67
ENSG00000186298	PPP1CC	protein_coding	7411.83	8112.82	2517	2550.19	5147.96	-1.59895	0.0908142	-17.605	2.25681e-69	3.24723e-67
ENSG00000122966	CIT	protein_coding	594.443	690.791	28.5541	28.0241	335.453	-4.18148	0.228522	-17.5274	8.84704e-69	1.26393e-66
ENSG00000225630	MTND2P28	unprocessed_pseudogene	822.772	704.813	2920.98	3094.66	1885.81	1.94786	0.11113	17.5202	1.00425e-68	1.42462e-66
ENSG00000198888	MT-ND1	protein_coding	64129	52213.2	193636	206672	129163	1.76054	0.100549	17.5091	1.22006e-68	1.71867e-66
ENSG00000213585	VDAC1	protein_coding	12625	12667	3752.23	4329.73	8343.49	-1.62817	0.0931606	-17.4758	2.18939e-68	3.06271e-66
ENSG00000174371	EXO1	protein_coding	651.525	645.922	12.6907	20.0172	332.539	-4.80578	0.252455	-17.4571	3.03942e-68	4.22249e-66
ENSG00000177409	SAMD9L	protein_coding	20.6677	17.7605	562.622	683.588	321.16	4.58458	0.246526	17.4389	4.18091e-68	5.7685e-66
ENSG00000142864	SERBP1	protein_coding	14326.7	15105.8	4849.97	5296.56	9894.75	-1.52192	0.0874268	-17.4071	7.29186e-68	9.99233e-66
ENSG00000130513	GDF15	protein_coding	195.851	238.365	1387.52	1229.06	762.698	2.52119	0.145204	17.322	3.21074e-67	4.37008e-65
ENSG00000076382	SPAG5	protein_coding	675.145	676.77	58.1659	53.0456	365.782	-3.42527	0.19495	-17.2732	7.48783e-67	1.01231e-64
ENSG00000275216	AL161431.1	lncRNA	851.313	728.182	3597.82	3068.64	2061.49	2.04179	0.118198	17.2669	8.35148e-67	1.12155e-64
ENSG00000143815	LBR	protein_coding	4734.87	4731.78	1566.25	1448.25	3120.29	-1.63296	0.0946446	-17.2504	1.11187e-66	1.48328e-64
ENSG00000140450	ARRDC4	protein_coding	314.937	216.865	1662.49	1672.44	966.682	2.57647	0.149191	17.2371	1.39839e-66	1.85323e-64
ENSG00000167325	RRM1	protein_coding	2729.12	2788.4	785.768	796.685	1774.99	-1.77816	0.103162	-17.2292	1.60227e-66	2.10955e-64
ENSG00000153879	CEBPG	protein_coding	967.446	982.438	3327.09	3177.73	2113.68	1.71668	0.0997608	17.2032	2.51399e-66	3.28843e-64
ENSG00000154518	ATP5MC3	protein_coding	4717.16	4748.6	1313.49	1507.3	3071.64	-1.72457	0.100329	-17.1854	3.41332e-66	4.43599e-64
ENSG00000140988	RPS2	protein_coding	22988.4	22941.9	8458.37	8936.69	15831.3	-1.38948	0.0809025	-17.1743	4.13511e-66	5.33665e-64
ENSG00000166710	B2M	protein_coding	9552.42	8671.81	24998.6	25712.1	17233.7	1.46333	0.0852043	17.174	4.15932e-66	5.33665e-64
ENSG00000196754	S100A2	protein_coding	13496	15875.1	3387.37	4189.6	9237.02	-1.92402	0.112393	-17.1172	1.1039e-65	1.4074e-63
ENSG00000063046	EIF4B	protein_coding	17819.5	17406.3	5794.38	6490.58	11877.7	-1.50511	0.0881827	-17.0674	2.59327e-65	3.28546e-63
ENSG00000143476	DTL	protein_coding	972.367	958.134	101.526	142.122	543.537	-2.87641	0.167606	-17.0628	2.80544e-65	3.53205e-63
ENSG00000023445	BIRC3	protein_coding	1555.98	1169.39	6355.94	5651.86	3683.29	2.09961	0.123095	17.0526	3.34269e-65	4.1823e-63
ENSG00000198763	MT-ND2	protein_coding	82346.1	63602.3	260229	274464	170160	1.84598	0.108585	17.0003	8.17541e-65	1.01658e-62
ENSG00000065150	IPO5	protein_coding	8695.2	8776.51	3072.21	3236.79	5945.18	-1.45613	0.0859121	-16.9478	1.99719e-64	2.46818e-62
ENSG00000128050	PAICS	protein_coding	8419.63	8574.6	2950.6	3131.69	5769.13	-1.46855	0.0867887	-16.9196	3.22359e-64	3.95951e-62
ENSG00000140263	SORD	protein_coding	1370.96	1320.82	223.145	275.237	797.541	-2.37212	0.139921	-16.9174	3.34626e-64	4.08527e-62
ENSG00000124207	CSE1L	protein_coding	6528.04	6188.14	1979.75	2184.88	4220.21	-1.59255	0.0942607	-16.893	5.06847e-64	6.15055e-62
ENSG00000162772	ATF3	protein_coding	9.84177	14.0215	579.543	632.544	308.988	5.04381	0.26707	16.8736	7.03614e-64	8.48719e-62
ENSG00000196924	FLNA	protein_coding	13532.4	14118.7	3742.71	4563.93	8989.44	-1.71272	0.101647	-16.8486	1.07441e-63	1.28826e-61
ENSG00000161547	SRSF2	protein_coding	3717.24	3138.94	862.97	925.797	2161.24	-1.90731	0.113207	-16.8414	1.21251e-63	1.44525e-61
ENSG00000069275	NUCKS1	protein_coding	27482.2	27696.1	10898.2	11074.5	19287.7	-1.31838	0.0783621	-16.8239	1.63139e-63	1.93311e-61
ENSG00000148834	GSTO1	protein_coding	1505.79	1528.34	338.42	354.305	931.714	-2.08965	0.124404	-16.7759	3.66048e-63	4.31209e-61
ENSG00000110955	ATP5F1B	protein_coding	17100.1	18220.4	6162.41	6659.73	12035.7	-1.44843	0.0863625	-16.7709	3.98562e-63	4.66781e-61
ENSG00000111669	TPI1	protein_coding	7313.42	7004.19	2377.4	2570.21	4816.3	-1.51731	0.0906543	-16.7357	7.19955e-63	8.38311e-61
ENSG00000105202	FBL	protein_coding	2607.08	2826.73	668.379	769.662	1717.96	-1.88701	0.113114	-16.674	2.0252e-62	2.34458e-60
ENSG00000108106	UBE2S	protein_coding	1130.82	1176.87	214.685	225.194	686.892	-2.33263	0.139591	-16.6704	2.15302e-62	2.47831e-60
ENSG00000196517	SLC6A9	protein_coding	241.123	292.581	1410.79	1324.14	817.158	2.30008	0.137929	16.6478	3.13873e-62	3.59241e-60
ENSG00000122406	RPL5	protein_coding	18031.1	18087.7	6381.32	7005.03	12376.3	-1.4191	0.0853317	-16.6299	4.23287e-62	4.81734e-60
ENSG00000250305	TRMT9B	protein_coding	225.376	287.908	1404.44	1337.15	813.719	2.35496	0.141664	16.5937	7.73532e-62	8.75395e-60
ENSG00000187109	NAP1L1	protein_coding	13865.1	13727	4748.45	5260.53	9400.27	-1.44908	0.0875299	-16.5545	1.48655e-61	1.67291e-59
ENSG00000109084	TMEM97	protein_coding	832.613	981.503	101.526	128.11	510.938	-2.86723	0.17222	-16.5476	1.66553e-61	1.86392e-59
ENSG00000160179	ABCG1	protein_coding	259.823	192.562	1298.68	1306.12	764.298	2.45754	0.148279	16.5382	1.94909e-61	2.1692e-59
ENSG00000078081	LAMP3	protein_coding	18.6994	28.0429	506.572	597.514	287.707	4.185	0.241514	16.5367	1.99534e-61	2.20847e-59
ENSG00000123975	CKS2	protein_coding	1167.23	998.329	169.21	185.159	629.983	-2.53335	0.153044	-16.4987	3.75077e-61	4.12871e-59
ENSG00000102172	SMS	protein_coding	2727.15	2803.36	812.207	857.738	1800.11	-1.70448	0.103719	-16.4275	1.21625e-60	1.33153e-58
ENSG00000111348	ARHGDIB	protein_coding	1001.89	1094.61	184.016	188.162	617.17	-2.42586	0.147328	-16.4163	1.46199e-60	1.59191e-58
ENSG00000101057	MYBL2	protein_coding	596.411	706.682	10.5756	10.0086	330.919	-5.24969	0.277929	-16.3763	2.82302e-60	3.05736e-58
ENSG00000171863	RPS7	protein_coding	11618.2	11833.2	4547.51	4606.96	8151.47	-1.34586	0.0821879	-16.3747	2.8978e-60	3.12156e-58
ENSG00000065978	YBX1	protein_coding	23056.3	19996.5	7242.18	7675.6	14492.6	-1.51266	0.0932073	-16.2285	3.16977e-59	3.39637e-57
ENSG00000108561	C1QBP	protein_coding	6641.22	6510.64	1983.98	2308.99	4361.21	-1.59561	0.0985045	-16.1963	5.35139e-59	5.70362e-57
ENSG00000204525	HLA-C	protein_coding	1433.95	1530.21	4289.47	4608.97	2965.65	1.56746	0.0970101	16.1552	1.04351e-58	1.10634e-56
ENSG00000119888	EPCAM	protein_coding	2064.8	2068.63	593.292	586.505	1328.31	-1.78156	0.110471	-16.1176	1.91805e-58	2.02289e-56
ENSG00000101447	FAM83D	protein_coding	730.259	826.332	95.1805	107.092	439.716	-2.82865	0.174368	-16.1099	2.17282e-58	2.27965e-56
ENSG00000108179	PPIF	protein_coding	2639.56	2342.52	639.824	707.609	1582.38	-1.85501	0.11512	-16.1054	2.33912e-58	2.44141e-56
ENSG00000156261	CCT8	protein_coding	5723.97	5678.7	2053.78	2121.83	3894.57	-1.43508	0.0891071	-16.1034	2.41602e-58	2.50868e-56
ENSG00000228716	DHFR	protein_coding	1270.57	1266.61	289.772	266.229	773.295	-2.14225	0.133051	-16.0744	3.85772e-58	3.98183e-56
ENSG00000100129	EIF3L	protein_coding	3810.73	3961.53	1258.5	1340.15	2592.73	-1.56203	0.0971571	-16.0741	3.8743e-58	3.98183e-56
ENSG00000175197	DDIT3	protein_coding	32.4778	28.9777	505.514	510.439	269.352	3.76438	0.22709	16.058	5.02607e-58	5.13935e-56
ENSG00000167658	EEF2	protein_coding	49110.4	49364.9	18772.8	20435.6	34420.9	-1.31759	0.0820708	-16.0542	5.34478e-58	5.43764e-56
ENSG00000011304	PTBP1	protein_coding	5715.11	5849.76	1767.18	2040.76	3843.2	-1.58313	0.0987297	-16.0328	7.54644e-58	7.63897e-56
ENSG00000120802	TMPO	protein_coding	2863.95	2771.58	903.157	882.76	1855.36	-1.6366	0.102123	-16.0205	9.18789e-58	9.25404e-56
ENSG00000220323	H2BC19P	transcribed_unprocessed_pseudogene	87.5917	69.1726	665.206	687.592	377.39	2.97497	0.184525	15.981	1.73471e-57	1.73851e-55
ENSG00000136938	ANP32B	protein_coding	6022.18	6064.75	2032.63	2241.93	4090.37	-1.48347	0.0928882	-15.9687	2.11001e-57	2.10416e-55
ENSG00000143228	NUF2	protein_coding	505.867	505.708	20.0937	18.0155	262.421	-4.29797	0.252404	-15.9538	2.6805e-57	2.6599e-55
ENSG00000079246	XRCC5	protein_coding	10394.9	10124.4	3798.76	4063.5	7095.39	-1.37128	0.0860176	-15.941	3.28925e-57	3.24797e-55
ENSG00000129351	ILF3	protein_coding	6298.73	6021.75	2104.55	2284.97	4177.5	-1.47308	0.0924036	-15.9401	3.33866e-57	3.28068e-55
ENSG00000142945	KIF2C	protein_coding	676.129	685.183	7.40293	8.00689	344.18	-5.56349	0.287647	-15.922	4.46043e-57	4.36169e-55
ENSG00000075618	FSCN1	protein_coding	3811.72	3897.97	1200.33	1331.15	2560.29	-1.58673	0.0996405	-15.9212	4.5179e-57	4.39655e-55
ENSG00000121152	NCAPH	protein_coding	505.867	548.707	13.7483	14.0121	270.584	-4.68272	0.267284	-15.9071	5.65374e-57	5.47543e-55
ENSG00000082641	NFE2L1	protein_coding	3010.6	3165.11	7963.43	8259.11	5599.56	1.38034	0.0869185	15.8799	8.72941e-57	8.41364e-55
ENSG00000104356	POP1	protein_coding	1119.99	1269.41	167.095	229.197	696.424	-2.50884	0.157632	-15.8711	1.00386e-56	9.6294e-55
ENSG00000052802	MSMO1	protein_coding	4410.1	4799.08	1600.09	1567.35	3094.15	-1.52244	0.0959229	-15.869	1.03934e-56	9.9225e-55
ENSG00000163347	CLDN1	protein_coding	1537.28	1652.66	4597.22	5169.45	3239.15	1.59417	0.100517	15.8574	1.25005e-56	1.18778e-54
ENSG00000149257	SERPINH1	protein_coding	1839.43	1604.99	345.822	418.36	1052.15	-2.12263	0.133779	-15.8489	1.43152e-56	1.35382e-54
ENSG00000132341	RAN	protein_coding	12406.5	12700.6	4553.86	5000.3	8665.34	-1.38078	0.0871941	-15.835	1.78372e-56	1.67903e-54
ENSG00000164463	CREBRF	protein_coding	498.978	429.992	2080.22	1791.54	1200.18	2.01788	0.127753	15.7833	4.05178e-56	3.79623e-54
ENSG00000187608	ISG15	protein_coding	14.7627	6.54335	489.651	555.478	266.609	4.93964	0.279795	15.655	3.07245e-55	2.86534e-53
ENSG00000165629	ATP5F1C	protein_coding	4263.45	4255.98	1515.48	1560.34	2898.82	-1.45405	0.0929931	-15.6337	4.28823e-55	3.98074e-53
ENSG00000139734	DIAPH3	protein_coding	622	732.856	82.4898	69.0594	376.601	-3.01304	0.190898	-15.6253	4.89591e-55	4.524e-53
ENSG00000189403	HMGB1	protein_coding	8705.04	8445.6	3430.73	3354.89	5984.06	-1.32586	0.0849795	-15.6013	7.13722e-55	6.56494e-53
ENSG00000147604	RPL7	protein_coding	19861.7	19233.7	7017.97	7881.78	13498.8	-1.37827	0.0883466	-15.6003	7.24606e-55	6.63476e-53
ENSG00000133639	BTG1	protein_coding	1178.06	1166.59	3631.66	3349.88	2331.55	1.55481	0.0997045	15.5912	8.35666e-55	7.61704e-53
ENSG00000204628	RACK1	protein_coding	28264.6	28893.6	10941.5	11971.3	20017.7	-1.30737	0.0838767	-15.5866	8.98537e-55	8.15321e-53
ENSG00000132274	TRIM22	protein_coding	794.231	1013.28	3260.46	3507.02	2143.75	1.87004	0.120017	15.5762	1.05618e-54	9.54071e-53
ENSG00000163468	CCT3	protein_coding	12131.9	11846.3	4374.07	4827.15	8294.86	-1.36857	0.0879591	-15.5584	1.39489e-54	1.25441e-52
ENSG00000137124	ALDH1B1	protein_coding	1107.2	1187.15	213.627	254.219	690.549	-2.23345	0.143796	-15.4999	3.47585e-54	3.11189e-52
ENSG00000149136	SSRP1	protein_coding	4480.96	4543.89	1670.95	1671.44	3091.81	-1.41823	0.0916609	-15.4704	5.49382e-54	4.8968e-52
ENSG00000167601	AXL	protein_coding	1112.12	882.418	167.095	152.131	578.441	-2.55307	0.16447	-15.4669	5.80181e-54	5.14853e-52
ENSG00000225972	MTND1P23	unprocessed_pseudogene	410.402	392.601	1537.69	1488.28	957.244	1.87877	0.121905	15.3991	1.65879e-53	1.46556e-51
ENSG00000111897	SERINC1	protein_coding	2579.53	2467.78	6562.17	6411.52	4505.25	1.34908	0.0880783	15.3157	6.00459e-53	5.28194e-51
ENSG00000142731	PLK4	protein_coding	511.772	594.51	53.9356	40.0344	300.063	-3.34158	0.215267	-15.2336	2.1169e-52	1.85404e-50
ENSG00000155368	DBI	protein_coding	3184.8	2934.23	1030.06	1012.87	2040.49	-1.56206	0.102608	-15.2197	2.61928e-52	2.2841e-50
ENSG00000156804	FBXO32	protein_coding	368.082	332.776	1667.77	1387.19	938.956	2.07495	0.136212	15.2172	2.72087e-52	2.36246e-50
ENSG00000165304	MELK	protein_coding	778.484	814.18	136.425	136.117	466.302	-2.46312	0.161243	-15.211	2.99084e-52	2.58573e-50
ENSG00000115902	SLC1A4	protein_coding	147.627	135.541	781.538	847.729	478.109	2.44318	0.16037	15.1798	4.81351e-52	4.14373e-50
ENSG00000112118	MCM3	protein_coding	1806.95	1907.85	471.672	545.469	1182.99	-1.83428	0.120829	-15.1702	5.56761e-52	4.77251e-50
ENSG00000169607	CKAP2L	protein_coding	481.262	456.165	15.8634	11.0095	241.075	-4.55052	0.273142	-15.1412	8.66336e-52	7.39469e-50
ENSG00000206503	HLA-A	protein_coding	878.87	843.158	2543.43	2663.29	1732.19	1.57512	0.104142	15.1206	1.18514e-51	1.00732e-49
ENSG00000167553	TUBA1C	protein_coding	1701.64	1663.88	393.413	474.408	1058.34	-1.91535	0.126668	-15.108	1.43425e-51	1.21393e-49
ENSG00000075415	SLC25A3	protein_coding	10226.6	11053.6	4089.59	4308.71	7419.62	-1.32855	0.0879794	-15.1	1.61924e-51	1.36477e-49
ENSG00000182004	SNRPE	protein_coding	3130.67	3114.64	998.338	1104.95	2087.15	-1.54936	0.102636	-15.0919	1.83057e-51	1.53646e-49
ENSG00000147403	RPL10	protein_coding	10212.8	10969.5	3835.77	4236.65	7313.67	-1.37743	0.0912926	-15.0873	1.96386e-51	1.64149e-49
ENSG00000145604	SKP2	protein_coding	1321.75	1304.93	327.844	342.295	824.205	-1.93019	0.128043	-15.0569	3.1111e-51	2.58967e-49
ENSG00000144381	HSPD1	protein_coding	26048.2	24414.2	10118.7	10759.3	17835.1	-1.26219	0.0838472	-15.0532	3.29137e-51	2.72845e-49
ENSG00000136527	TRA2B	protein_coding	4101.06	3864.32	1384.35	1470.27	2705	-1.46297	0.0972433	-15.0419	3.9016e-51	3.22106e-49
ENSG00000070814	TCOF1	protein_coding	2197.67	2254.65	667.321	725.624	1461.32	-1.65109	0.109799	-15.031	4.60042e-51	3.78249e-49
ENSG00000132507	EIF5A	protein_coding	4601.03	5057.08	1605.38	1767.52	3257.75	-1.49896	0.0998058	-15.0166	5.7134e-51	4.67848e-49
ENSG00000108518	PFN1	protein_coding	4891.36	5128.12	1700.56	1899.63	3404.92	-1.45925	0.0972091	-15.0095	6.35825e-51	5.18545e-49
ENSG00000108578	BLMH	protein_coding	1350.29	1303.06	219.973	308.265	795.398	-2.26017	0.150707	-14.9703	1.1477e-50	9.3223e-49
ENSG00000101444	AHCY	protein_coding	3829.43	4109.23	1287.05	1438.24	2665.99	-1.52254	0.101771	-14.9576	1.38898e-50	1.12368e-48
ENSG00000102144	PGK1	protein_coding	10192.1	9756.14	3449.76	3961.41	6839.86	-1.41262	0.0944381	-14.9573	1.39522e-50	1.12421e-48
ENSG00000116560	SFPQ	protein_coding	10252.2	8439.99	2964.34	3207.76	6216.07	-1.5765	0.105455	-14.9483	1.59868e-50	1.28302e-48
ENSG00000152234	ATP5F1A	protein_coding	12457.7	12815.6	4904.97	5346.6	8881.23	-1.28974	0.0864478	-14.9187	2.48944e-50	1.98997e-48
ENSG00000162645	GBP2	protein_coding	173.215	225.278	1189.76	999.86	647.027	2.37775	0.1591	14.9104	2.82042e-50	2.24563e-48
ENSG00000106628	POLD2	protein_coding	1369.97	1447.95	342.65	383.33	885.976	-1.91588	0.128464	-14.8979	3.40117e-50	2.69737e-48
ENSG00000184661	CDCA2	protein_coding	506.851	508.512	47.5902	49.0422	277.999	-3.19352	0.210754	-14.8888	3.89645e-50	3.07804e-48
ENSG00000146670	CDCA5	protein_coding	425.164	488.882	27.4966	27.0233	242.142	-3.73819	0.241811	-14.8856	4.09003e-50	3.21834e-48
ENSG00000265190	ANXA8	protein_coding	1501.85	1673.23	417.737	438.377	1007.8	-1.85439	0.124537	-14.8777	4.60018e-50	3.60568e-48
ENSG00000119969	HELLS	protein_coding	648.572	646.857	97.2956	90.0775	370.701	-2.67574	0.178863	-14.855	6.45584e-50	5.04056e-48
ENSG00000077312	SNRPA	protein_coding	807.025	861.853	142.771	162.14	493.447	-2.37285	0.159297	-14.8428	7.746e-50	6.02454e-48
ENSG00000185885	IFITM1	protein_coding	26.5728	40.1949	437.83	575.495	270.023	3.61759	0.237766	14.8253	1.00516e-49	7.78764e-48
ENSG00000112715	VEGFA	protein_coding	1160.34	1120.78	3915.09	3288.83	2371.26	1.63399	0.110319	14.8084	1.29329e-49	9.98159e-48
ENSG00000100029	PES1	protein_coding	2446.66	2552.84	724.429	834.718	1639.66	-1.65459	0.111697	-14.8076	1.30833e-49	1.00592e-47
ENSG00000198826	ARHGAP11A	protein_coding	980.24	1142.28	200.937	132.114	613.893	-2.57272	0.173221	-14.8024	1.41306e-49	1.0823e-47
ENSG00000114686	MRPL3	protein_coding	3875.69	3591.37	1330.41	1369.18	2541.66	-1.45019	0.0981968	-14.7657	2.43916e-49	1.86115e-47
ENSG00000113649	TCERG1	protein_coding	3697.55	3715.69	1399.15	1386.19	2549.65	-1.39672	0.0946073	-14.761	2.61467e-49	1.98754e-47
ENSG00000183856	IQGAP3	protein_coding	557.044	618.814	71.9141	74.0637	330.459	-2.86551	0.192313	-14.7535	2.92248e-49	2.21318e-47
ENSG00000101224	CDC25B	protein_coding	3240.89	3126.79	1054.39	1159	2145.27	-1.50453	0.10216	-14.7239	4.52695e-49	3.41539e-47
ENSG00000057608	GDI2	protein_coding	8956.01	9156.02	3788.18	3859.32	6439.88	-1.23311	0.0839368	-14.6903	7.44205e-49	5.59376e-47
ENSG00000205339	IPO7	protein_coding	10956.8	11389.2	4729.41	4798.13	7968.39	-1.21942	0.0830918	-14.675	9.32006e-49	6.9793e-47
ENSG00000029534	ANK1	protein_coding	45.2721	68.2378	560.507	536.462	302.62	3.08358	0.207644	14.665	1.07975e-48	8.05577e-47
ENSG00000121621	KIF18A	protein_coding	481.262	522.533	48.6478	49.0422	275.371	-3.16133	0.211944	-14.6638	1.09987e-48	8.1756e-47
ENSG00000142937	RPS8	protein_coding	15451.6	15327.3	6556.88	6826.87	11040.7	-1.19168	0.0812851	-14.6601	1.16094e-48	8.59781e-47
ENSG00000100353	EIF3D	protein_coding	4784.08	4648.58	1750.26	1868.61	3262.88	-1.36714	0.0932764	-14.6551	1.24933e-48	9.21853e-47
ENSG00000073111	MCM2	protein_coding	698.765	725.377	95.1805	123.106	410.607	-2.59615	0.17632	-14.6411	1.53502e-48	1.12852e-46
ENSG00000111144	LTA4H	protein_coding	4438.64	4418.63	1712.19	1748.5	3079.49	-1.34171	0.0917042	-14.6291	1.83156e-48	1.34164e-46
ENSG00000140525	FANCI	protein_coding	1006.81	1121.72	204.109	245.211	644.463	-2.18051	0.148906	-14.6131	2.316e-48	1.69034e-46
ENSG00000148303	RPL7A	protein_coding	20354.7	20712.5	8260.61	9047.78	14593.9	-1.23548	0.0846899	-14.588	3.34832e-48	2.43497e-46
ENSG00000089157	RPLP0	protein_coding	27624.9	29003.9	11807.7	12604.8	20260.3	-1.20371	0.0826503	-14.5637	4.77973e-48	3.46341e-46
ENSG00000089009	RPL6	protein_coding	18883.4	18323.3	7392.35	8131	13182.5	-1.24963	0.0858529	-14.5551	5.42039e-48	3.91356e-46
ENSG00000198840	MT-ND3	protein_coding	14551.1	13642.9	32070.5	34771.9	23759.1	1.23439	0.0848917	14.5407	6.69472e-48	4.81185e-46
ENSG00000136826	KLF4	protein_coding	137.785	118.715	768.847	712.613	434.49	2.44109	0.167219	14.5405	6.71232e-48	4.81185e-46
ENSG00000155561	NUP205	protein_coding	3411.16	3603.52	1271.19	1328.14	2403.5	-1.41519	0.0980716	-14.4276	3.46901e-47	2.47801e-45
ENSG00000138430	OLA1	protein_coding	5596.03	5007.53	1956.49	2029.75	3647.45	-1.39502	0.0967427	-14.4183	3.96841e-47	2.82472e-45
ENSG00000165480	SKA3	protein_coding	472.405	407.557	27.4966	32.0276	234.872	-3.57543	0.240131	-14.4143	4.2061e-47	2.98337e-45
ENSG00000160752	FDPS	protein_coding	1718.37	2407.02	449.463	458.394	1258.31	-2.1247	0.147432	-14.3985	5.28697e-47	3.73687e-45
ENSG00000139354	GAS2L3	protein_coding	408.433	472.056	26.439	33.0284	234.989	-3.57631	0.240481	-14.3971	5.39686e-47	3.8012e-45
ENSG00000116459	ATP5PB	protein_coding	5062.61	5133.73	1942.74	2085.79	3556.22	-1.32557	0.0921595	-14.382	6.7113e-47	4.71054e-45
ENSG00000196730	DAPK1	protein_coding	125.975	135.541	799.516	695.599	439.158	2.42436	0.167932	14.3814	6.77135e-47	4.73618e-45
ENSG00000168653	NDUFS5	protein_coding	2549.02	2540.69	774.135	893.769	1689.4	-1.58476	0.110375	-14.3532	1.01732e-46	7.09097e-45
ENSG00000143799	PARP1	protein_coding	10551.4	10529.2	4588.76	4659.01	7582.08	-1.17882	0.0823419	-14.3157	1.74645e-46	1.21312e-44
ENSG00000096384	HSP90AB1	protein_coding	29681.8	31108	12472.9	13613.7	21719.1	-1.20979	0.0845117	-14.3148	1.76786e-46	1.22377e-44
ENSG00000242265	PEG10	protein_coding	2866.91	3077.25	1075.54	1065.92	2021.4	-1.45424	0.101617	-14.3077	1.95786e-46	1.35066e-44
ENSG00000198836	OPA1	protein_coding	3545.99	3793.28	1262.73	1391.2	2498.3	-1.44874	0.101282	-14.3014	2.14437e-46	1.47427e-44
ENSG00000115758	ODC1	protein_coding	4900.22	4192.42	1568.36	1623.4	3071.1	-1.48986	0.104324	-14.279	2.95613e-46	2.02545e-44
ENSG00000144895	EIF2A	protein_coding	3872.74	4123.25	1554.61	1527.31	2769.48	-1.36012	0.0954705	-14.2445	4.84807e-46	3.31049e-44
ENSG00000108829	LRRC59	protein_coding	2880.69	2639.78	943.344	982.846	1861.66	-1.49802	0.105207	-14.2351	5.54705e-46	3.77499e-44
ENSG00000187837	H1-2	protein_coding	114.164	97.2155	634.537	666.574	378.123	2.51932	0.176149	14.2298	5.98502e-46	4.05933e-44
ENSG00000111799	COL12A1	protein_coding	628.889	601.054	98.3532	90.0775	354.593	-2.59318	0.181188	-14.2173	7.15666e-46	4.83771e-44
ENSG00000145741	BTF3	protein_coding	9462.86	9708.47	4137.18	4221.63	6882.53	-1.18729	0.0835817	-14.2046	8.57471e-46	5.77689e-44
ENSG00000221963	APOL6	protein_coding	617.079	578.619	1829.58	1875.61	1225.22	1.60612	0.113227	14.179	1.23626e-45	8.30108e-44
ENSG00000139684	ESD	protein_coding	2815.73	2764.1	1004.68	1039.89	1906.1	-1.4301	0.100862	-14.1755	1.29928e-45	8.69526e-44
ENSG00000163071	SPATA18	protein_coding	660.383	711.356	2067.53	2040.76	1370.01	1.55844	0.110233	14.1328	2.38524e-45	1.59101e-43
ENSG00000133119	RFC3	protein_coding	626.921	669.292	109.986	104.09	377.572	-2.4963	0.175672	-14.1317	2.42116e-45	1.60964e-43
ENSG00000143401	ANP32E	protein_coding	3359	3138.01	1218.31	1207.04	2230.59	-1.4042	0.0994451	-14.1177	2.95271e-45	1.95656e-43
ENSG00000136450	SRSF1	protein_coding	2382.69	1985.44	629.249	662.57	1414.99	-1.72466	0.122122	-14.1157	3.04042e-45	2.00808e-43
ENSG00000026751	SLAMF7	protein_coding	44.288	28.9777	420.909	463.399	239.393	3.33708	0.231737	14.0901	4.37038e-45	2.87702e-43
ENSG00000131473	ACLY	protein_coding	5535.99	6433.99	2137.33	2264.95	4093.06	-1.42486	0.101199	-14.0784	5.15434e-45	3.38205e-43
ENSG00000215021	PHB2	protein_coding	3548.94	3794.21	1337.81	1427.23	2527.05	-1.392	0.0988905	-14.0739	5.49407e-45	3.59327e-43
ENSG00000113048	MRPS27	protein_coding	3225.15	3233.35	1178.12	1258.08	2223.68	-1.38942	0.0988332	-14.0557	7.1121e-45	4.63644e-43
ENSG00000178035	IMPDH2	protein_coding	6661.89	7336.03	2384.8	2766.38	4787.28	-1.42379	0.101376	-14.0434	8.4566e-45	5.49515e-43
ENSG00000137563	GGH	protein_coding	784.389	727.247	134.31	153.132	449.769	-2.31162	0.164319	-14.0169	1.22905e-44	7.96074e-43
ENSG00000167005	NUDT21	protein_coding	3639.49	3518.45	1418.19	1349.16	2481.32	-1.35536	0.0966863	-14.016	1.24401e-44	8.03186e-43
ENSG00000034510	TMSB10	protein_coding	12993.1	14086.9	4861.61	5637.85	9394.87	-1.35115	0.0964677	-14.0057	1.43842e-44	9.25734e-43
ENSG00000137154	RPS6	protein_coding	24303.3	24245	10859	11374.8	17695.5	-1.11781	0.0798916	-13.9914	1.75811e-44	1.12788e-42
ENSG00000122952	ZWINT	protein_coding	571.807	550.576	70.8566	86.0741	319.828	-2.70107	0.192015	-13.9491	3.18822e-44	2.03884e-42
ENSG00000035499	DEPDC1B	protein_coding	377.924	435.6	7.40293	13.0112	208.485	-4.58817	0.292698	-13.9149	5.14198e-44	3.27785e-42
ENSG00000197728	RPS26	protein_coding	3609.96	3536.21	1281.76	1419.22	2461.79	-1.38613	0.0998062	-13.886	7.70386e-44	4.89547e-42
ENSG00000228232	GAPDHP1	processed_pseudogene	1018.62	995.524	227.376	260.224	625.437	-1.99279	0.143332	-13.8797	8.4109e-44	5.32796e-42
ENSG00000157193	LRP8	protein_coding	1183.96	1145.09	317.268	321.276	741.899	-1.82638	0.131694	-13.8526	1.22676e-43	7.74666e-42
ENSG00000087074	PPP1R15A	protein_coding	185.025	170.127	804.804	823.709	495.916	2.13242	0.153587	13.8518	1.2409e-43	7.81145e-42
ENSG00000100823	APEX1	protein_coding	3720.19	3672.69	1385.4	1495.29	2568.39	-1.34372	0.0970311	-13.8463	1.33921e-43	8.40405e-42
ENSG00000186529	CYP4F3	protein_coding	105.307	94.4112	589.061	622.536	352.829	2.49494	0.179268	13.8436	1.39071e-43	8.70012e-42
ENSG00000167972	ABCA3	protein_coding	87.5917	109.367	619.731	607.523	356.053	2.52607	0.181661	13.8298	1.68446e-43	1.05052e-41
ENSG00000115267	IFIH1	protein_coding	428.117	395.405	1353.68	1493.28	917.621	1.75428	0.126898	13.8146	2.08219e-43	1.29132e-41
ENSG00000123213	NLN	protein_coding	2000.83	1774.18	507.629	599.516	1220.54	-1.73417	0.125461	-13.8145	2.08339e-43	1.29132e-41
ENSG00000136261	BZW2	protein_coding	1851.24	2028.44	482.248	610.525	1243.11	-1.78888	0.129642	-13.7903	2.91461e-43	1.80098e-41
ENSG00000159199	ATP5MC1	protein_coding	956.62	980.568	228.433	247.213	603.208	-1.97363	0.142979	-13.7798	3.37123e-43	2.07676e-41
ENSG00000170515	PA2G4	protein_coding	2843.29	2929.55	1005.74	1110.96	1972.38	-1.42794	0.103751	-13.7602	4.42593e-43	2.71817e-41
ENSG00000130741	EIF2S3	protein_coding	12361.3	11302.2	4691.34	5133.42	8372.06	-1.25507	0.0912173	-13.7586	4.5203e-43	2.76769e-41
ENSG00000167085	PHB	protein_coding	1649.48	1603.12	482.248	534.46	1067.33	-1.6473	0.119728	-13.7504	5.06181e-43	3.08985e-41
ENSG00000100297	MCM5	protein_coding	580.664	624.423	85.6624	104.09	348.71	-2.54856	0.184646	-13.7148	8.27999e-43	5.03904e-41
ENSG00000101040	ZMYND8	protein_coding	1103.26	1283.43	3401.12	3255.8	2260.9	1.45865	0.106588	13.6826	1.29044e-42	7.82968e-41
ENSG00000119335	SET	protein_coding	13733.2	13611.1	6120.11	6389.5	9963.48	-1.11887	0.0818993	-13.6612	1.73041e-42	1.04677e-40
ENSG00000109861	CTSC	protein_coding	2554.92	2223.81	744.523	820.706	1585.99	-1.5829	0.116009	-13.6399	2.32003e-42	1.39924e-40
ENSG00000114270	COL7A1	protein_coding	239.155	223.409	1356.85	970.835	697.562	2.25072	0.165054	13.6123	3.38611e-42	2.03611e-40
ENSG00000179091	CYC1	protein_coding	2614.96	2923.01	1001.51	999.86	1884.83	-1.44799	0.106382	-13.6079	3.59409e-42	2.15474e-40
ENSG00000141101	NOB1	protein_coding	1652.43	1840.55	535.126	569.49	1149.4	-1.63122	0.119812	-13.6076	3.60896e-42	2.15724e-40
ENSG00000154258	ABCA9	protein_coding	29.5253	46.7382	457.924	402.346	234.133	3.23391	0.233547	13.5768	5.50055e-42	3.2782e-40
ENSG00000171241	SHCBP1	protein_coding	518.661	517.86	5.28781	5.00431	261.703	-5.46909	0.312257	-13.575	5.63056e-42	3.34578e-40
ENSG00000123136	DDX39A	protein_coding	1154.44	1246.98	321.499	346.298	767.303	-1.80546	0.132889	-13.5718	5.88586e-42	3.4872e-40
ENSG00000085840	ORC1	protein_coding	400.56	421.579	40.1873	36.031	224.589	-3.18809	0.229848	-13.5699	6.03732e-42	3.56644e-40
ENSG00000168028	RPSA	protein_coding	19023.2	19072.9	8447.8	9031.77	13893.9	-1.1146	0.0822196	-13.5562	7.28386e-42	4.29024e-40
ENSG00000168016	TRANK1	protein_coding	127.943	98.1503	626.076	705.607	389.444	2.45392	0.180413	13.5415	8.89851e-42	5.22599e-40
ENSG00000100526	CDKN3	protein_coding	365.13	410.362	29.6117	31.0267	209.032	-3.37762	0.243189	-13.4859	1.89373e-41	1.10893e-39
ENSG00000122376	SHLD2	protein_coding	1605.19	1606.86	529.838	534.46	1069.09	-1.56688	0.116218	-13.4751	2.19202e-41	1.27988e-39
ENSG00000173726	TOMM20	protein_coding	14319.8	14520.6	6525.15	6829.88	10548.9	-1.10154	0.0818559	-13.4567	2.81031e-41	1.63615e-39
ENSG00000130766	SESN2	protein_coding	343.478	312.211	1133.71	1203.04	748.107	1.79348	0.13323	13.449	3.12178e-41	1.81225e-39
ENSG00000182899	RPL35A	protein_coding	7718.9	7691.24	3205.47	3485	5525.15	-1.19194	0.0886497	-13.4449	3.29961e-41	1.90998e-39
ENSG00000130726	TRIM28	protein_coding	3454.46	3734.39	1375.89	1448.25	2503.24	-1.33158	0.0991004	-13.4347	3.78725e-41	2.18597e-39
ENSG00000203837	PNLIPRP3	protein_coding	1189.87	1269.41	3536.48	3121.69	2279.36	1.41683	0.105531	13.4236	4.399e-41	2.53181e-39
ENSG00000164024	METAP1	protein_coding	2181.92	2474.32	775.192	823.709	1563.79	-1.51761	0.113114	-13.4123	5.12491e-41	2.9412e-39
ENSG00000100216	TOMM22	protein_coding	1675.07	1714.36	528.781	585.504	1125.93	-1.57692	0.11769	-13.3922	6.72029e-41	3.84584e-39
ENSG00000143321	HDGF	protein_coding	12509.9	11784.6	5399.91	5605.82	8825.04	-1.13227	0.0845884	-13.3853	7.37363e-41	4.20777e-39
ENSG00000132382	MYBBP1A	protein_coding	1511.7	1557.32	490.708	509.438	1017.29	-1.58917	0.118679	-13.3828	7.6258e-41	4.33938e-39
ENSG00000112511	PHF1	protein_coding	110.228	129.932	653.573	631.543	381.319	2.3261	0.173215	13.3761	8.34507e-41	4.7353e-39
ENSG00000112096	SOD2	protein_coding	4354	3709.15	11788.6	10083.7	7483.86	1.41973	0.106159	13.3731	8.68864e-41	4.9164e-39
ENSG00000084623	EIF3I	protein_coding	3077.52	3220.26	1214.08	1274.1	2196.49	-1.32342	0.0991735	-13.3423	1.31427e-40	7.4159e-39
ENSG00000139343	SNRPF	protein_coding	1365.05	1498.43	406.103	452.389	930.493	-1.70234	0.127532	-13.3384	1.38376e-40	7.78617e-39
ENSG00000198380	GFPT1	protein_coding	1455.6	1317.08	3638.01	3459.98	2467.67	1.33943	0.100487	13.3277	1.59672e-40	8.9594e-39
ENSG00000113657	DPYSL3	protein_coding	547.202	421.579	43.36	58.0499	267.548	-3.03371	0.224723	-13.3034	2.21234e-40	1.23793e-38
ENSG00000132463	GRSF1	protein_coding	3881.59	3751.21	1555.67	1606.38	2698.71	-1.25724	0.0945142	-13.3006	2.29671e-40	1.28158e-38
ENSG00000105220	GPI	protein_coding	5426.75	5093.53	1710.08	2096.8	3581.79	-1.44473	0.108614	-13.2999	2.31703e-40	1.28934e-38
ENSG00000094804	CDC6	protein_coding	577.712	531.881	78.2595	95.0818	320.734	-2.5508	0.190673	-13.285	2.82918e-40	1.57e-38
ENSG00000161800	RACGAP1	protein_coding	1329.62	1389.06	406.103	436.375	890.291	-1.65708	0.12497	-13.2501	4.50828e-40	2.49491e-38
ENSG00000172432	GTPBP2	protein_coding	255.886	244.908	920.078	1012.87	608.436	1.89897	0.143189	13.244	4.88661e-40	2.69688e-38
ENSG00000116711	PLA2G4A	protein_coding	720.417	679.574	139.598	151.13	422.68	-2.18884	0.164844	-13.2341	5.57748e-40	3.06975e-38
ENSG00000197958	RPL12	protein_coding	15189.8	14882.4	6273.45	7017.04	10840.7	-1.16668	0.0881994	-13.2274	6.09556e-40	3.34575e-38
ENSG00000156508	EEF1A1	protein_coding	193035	182704	86053.7	91728.9	138380	-1.07092	0.0809875	-13.2233	6.44053e-40	3.52549e-38
ENSG00000253729	PRKDC	protein_coding	14273.5	15106.7	6539.96	6914.95	10708.8	-1.11681	0.0844818	-13.2193	6.79347e-40	3.70861e-38
ENSG00000146701	MDH2	protein_coding	4671.89	4744.87	1822.18	2034.75	3318.42	-1.27284	0.0962985	-13.2164	7.05975e-40	3.84356e-38
ENSG00000115875	SRSF7	protein_coding	3013.55	2936.1	1071.31	1198.03	2054.75	-1.37167	0.103776	-13.2151	7.18208e-40	3.89962e-38
ENSG00000189334	S100A14	protein_coding	9084.94	11298.5	3342.95	3830.3	6889.17	-1.48317	0.112233	-13.2142	7.26103e-40	3.93189e-38
ENSG00000140374	ETFA	protein_coding	2912.18	2723.9	1048.04	1113.96	1949.52	-1.36386	0.10324	-13.2079	7.89688e-40	4.26474e-38
ENSG00000065427	KARS1	protein_coding	4732.91	4690.65	1981.87	2074.79	3370.05	-1.20344	0.0911545	-13.201	8.65342e-40	4.66082e-38
ENSG00000150753	CCT5	protein_coding	5826.33	5501.09	2385.86	2502.15	4053.86	-1.20003	0.090936	-13.1955	9.31614e-40	5.0043e-38
ENSG00000074800	ENO1	protein_coding	35465.8	34711.6	16431.3	17271.9	25970.1	-1.04988	0.0795642	-13.1953	9.34083e-40	5.0043e-38
ENSG00000114346	ECT2	protein_coding	2053.98	2155.57	788.941	736.634	1433.78	-1.44289	0.109681	-13.1511	1.67618e-39	8.95625e-38
ENSG00000167513	CDT1	protein_coding	334.62	408.492	29.6117	23.0198	198.936	-3.47437	0.255473	-13.1393	1.9613e-39	1.0452e-37
ENSG00000071967	CYBRD1	protein_coding	1146.57	978.699	2849.07	3016.6	1997.73	1.44328	0.109869	13.1339	2.10478e-39	1.1187e-37
ENSG00000147526	TACC1	protein_coding	993.034	945.982	2654.48	2462.12	1763.9	1.38079	0.105143	13.13	2.21796e-39	1.17575e-37
ENSG00000189057	FAM111B	protein_coding	389.734	317.82	8.46049	18.0155	183.507	-4.12476	0.289867	-13.127	2.30757e-39	1.22005e-37
ENSG00000163808	KIF15	protein_coding	322.81	357.08	11.6332	11.0095	175.633	-4.25262	0.293329	-13.125	2.3676e-39	1.2485e-37
ENSG00000089006	SNX5	protein_coding	2671.06	2949.18	1015.26	1089.94	1931.36	-1.39676	0.106403	-13.1243	2.3896e-39	1.25682e-37
ENSG00000128165	ADM2	protein_coding	9.84177	13.0867	322.556	317.273	165.689	4.17351	0.291314	13.1091	2.92227e-39	1.53297e-37
ENSG00000183111	ARHGEF37	protein_coding	278.522	277.625	968.726	1091.94	654.203	1.84308	0.140698	13.0844	4.04189e-39	2.1148e-37
ENSG00000206337	HCP5	lncRNA	56.0981	59.8249	438.888	439.378	248.547	2.75476	0.208361	13.081	4.22827e-39	2.20658e-37
ENSG00000167653	PSCA	protein_coding	64.9557	94.4112	526.665	554.477	310.127	2.61749	0.19906	13.0582	5.70958e-39	2.97193e-37
ENSG00000164687	FABP5	protein_coding	540.313	501.034	76.1444	87.0749	301.142	-2.54287	0.193419	-13.05	6.35862e-39	3.30124e-37
ENSG00000146281	PM20D2	protein_coding	2041.18	1834.94	650.4	688.592	1303.78	-1.50769	0.115609	-13.0362	7.61655e-39	3.94416e-37
ENSG00000197249	SERPINA1	protein_coding	1451.66	1038.52	256.987	285.245	758.104	-2.12465	0.162948	-13.0188	9.56615e-39	4.94104e-37
ENSG00000143947	RPS27A	protein_coding	11503.1	11758.4	5267.71	5576.8	8526.49	-1.09142	0.0838678	-13.0132	1.02944e-38	5.3036e-37
ENSG00000153029	MR1	protein_coding	1444.77	1214.26	3485.72	3624.12	2442.22	1.39893	0.1079	12.9632	1.97781e-38	1.01635e-36
ENSG00000119326	CTNNAL1	protein_coding	1134.76	1421.78	338.42	341.294	809.062	-1.8622	0.143523	-12.9614	2.02633e-38	1.03863e-36
ENSG00000206538	VGLL3	protein_coding	563.933	731.921	2052.73	2169.87	1379.61	1.6684	0.128694	12.959	2.08843e-38	1.06775e-36
ENSG00000164134	NAA15	protein_coding	3390.49	3572.67	1426.65	1467.26	2464.27	-1.2521	0.0967297	-12.9427	2.58517e-38	1.31837e-36
ENSG00000004864	SLC25A13	protein_coding	1263.68	1131.07	325.729	362.312	770.697	-1.7572	0.135652	-12.9412	2.63601e-38	1.34091e-36
ENSG00000163430	FSTL1	protein_coding	447.8	380.449	41.2449	48.0413	229.384	-2.98968	0.227249	-12.9371	2.78081e-38	1.411e-36
ENSG00000116574	RHOU	protein_coding	97.4335	92.5417	561.565	521.449	318.247	2.40138	0.184775	12.928	3.12903e-38	1.5837e-36
ENSG00000125835	SNRPB	protein_coding	848.36	959.069	232.663	223.192	565.821	-1.93224	0.149221	-12.9266	3.18801e-38	1.60951e-36
ENSG00000109606	DHX15	protein_coding	6268.22	6147.01	2741.2	2866.47	4505.72	-1.13566	0.0878902	-12.9206	3.44557e-38	1.73519e-36
ENSG00000180817	PPA1	protein_coding	7032.93	7205.17	3087.02	3312.85	5159.49	-1.14246	0.0884247	-12.9195	3.49511e-38	1.75575e-36
ENSG00000183684	ALYREF	protein_coding	799.151	858.114	204.109	208.179	517.388	-1.94965	0.1509	-12.8948	4.81514e-38	2.41284e-36
ENSG00000116584	ARHGEF2	protein_coding	1121.96	1115.17	2710.53	2831.44	1944.78	1.29262	0.100245	12.8927	4.95056e-38	2.47454e-36
ENSG00000150768	DLAT	protein_coding	2842.3	2720.17	1109.38	1129.97	1950.46	-1.29616	0.100542	-12.8894	5.16597e-38	2.57583e-36
ENSG00000237649	KIFC1	protein_coding	308.047	358.015	9.51805	11.0095	171.647	-4.30586	0.299607	-12.8881	5.25407e-38	2.61328e-36
ENSG00000119403	PHF19	protein_coding	563.933	737.529	113.159	109.094	380.929	-2.43468	0.188105	-12.8802	5.8154e-38	2.88536e-36
ENSG00000173660	UQCRH	protein_coding	2879.7	2866.92	1080.83	1192.03	2004.87	-1.32047	0.102735	-12.8508	8.51143e-38	4.21263e-36
ENSG00000145545	SRD5A1	protein_coding	454.69	444.013	1325.12	1420.22	911.012	1.58092	0.123294	12.8153	1.34639e-37	6.64749e-36
ENSG00000126457	PRMT1	protein_coding	2117.95	2330.37	762.502	842.725	1513.39	-1.44704	0.112926	-12.8103	1.43649e-37	7.07498e-36
ENSG00000051341	POLQ	protein_coding	367.098	319.69	25.3815	26.0224	184.548	-3.39566	0.256353	-12.7976	1.69139e-37	8.31009e-36
ENSG00000164587	RPS14	protein_coding	14127.9	14632.8	6079.92	6834.88	10418.9	-1.14363	0.0894271	-12.7882	1.90953e-37	9.35901e-36
ENSG00000132182	NUP210	protein_coding	908.395	1236.69	237.951	244.21	656.813	-2.08145	0.163002	-12.7476	3.21497e-37	1.56809e-35
ENSG00000108953	YWHAE	protein_coding	11939	11987.4	5725.64	5866.05	8879.54	-1.03696	0.081556	-12.7144	4.91889e-37	2.39339e-35
ENSG00000080986	NDC80	protein_coding	335.604	380.449	34.8995	29.025	194.994	-3.19959	0.245594	-12.6973	6.12002e-37	2.97064e-35
ENSG00000147140	NONO	protein_coding	6908.92	6778.91	3148.36	3227.78	5015.99	-1.09207	0.0860115	-12.6962	6.20905e-37	3.00661e-35
ENSG00000106263	EIF3B	protein_coding	6125.52	6505.96	2701.01	2904.5	4559.25	-1.15997	0.0914566	-12.6825	7.39361e-37	3.57163e-35
ENSG00000100439	ABHD4	protein_coding	144.674	107.498	653.573	638.549	386.074	2.26371	0.178198	12.6589	9.98709e-37	4.81292e-35
ENSG00000212907	MT-ND4L	protein_coding	12907.5	12975.5	25638.5	27375.6	19724.2	1.02603	0.0811561	12.6425	1.23063e-36	5.91644e-35
ENSG00000109255	NMU	protein_coding	292.3	325.298	11.6332	14.0121	160.811	-3.99221	0.291778	-12.6135	1.7782e-36	8.52857e-35
ENSG00000090621	PABPC4	protein_coding	4468.16	4212.98	1799.97	1931.66	3103.19	-1.20418	0.0955009	-12.6079	1.9093e-36	9.1356e-35
ENSG00000123064	DDX54	protein_coding	1760.69	1990.11	670.494	659.568	1270.22	-1.4707	0.116741	-12.5934	2.29686e-36	1.0964e-34
ENSG00000176619	LMNB2	protein_coding	2220.3	2232.22	889.409	873.752	1553.92	-1.31843	0.10477	-12.5811	2.68362e-36	1.27799e-34
ENSG00000196419	XRCC6	protein_coding	7536.83	7484.66	3264.69	3575.08	5465.31	-1.12372	0.0894013	-12.5688	3.13434e-36	1.48911e-34
ENSG00000047936	ROS1	protein_coding	1446.74	1439.54	405.046	496.427	946.938	-1.64224	0.130607	-12.5656	3.26214e-36	1.54618e-34
ENSG00000172340	SUCLG2	protein_coding	2661.21	2586.49	983.532	1088.94	1830.04	-1.32166	0.105169	-12.5645	3.31131e-36	1.5658e-34
ENSG00000138829	FBN2	protein_coding	5441.51	5677.76	2195.5	2508.16	3955.73	-1.22641	0.0976878	-12.5535	3.80523e-36	1.79514e-34
ENSG00000188641	DPYD	protein_coding	1487.09	1643.32	543.586	533.459	1051.86	-1.51181	0.120488	-12.5412	4.44017e-36	2.08979e-34
ENSG00000100503	NIN	protein_coding	2251.8	2309.8	896.812	919.791	1594.55	-1.31032	0.104535	-12.5319	4.99379e-36	2.34487e-34
ENSG00000139112	GABARAPL1	protein_coding	276.554	258.93	953.92	922.794	603.049	1.76479	0.140713	12.5276	5.27292e-36	2.47018e-34
ENSG00000166250	CLMP	protein_coding	3300.93	3383.85	1434.05	1454.25	2393.27	-1.19699	0.0957197	-12.5036	7.13391e-36	3.33423e-34
ENSG00000013810	TACC3	protein_coding	790.294	881.483	223.145	187.161	520.521	-1.96508	0.156924	-12.4981	7.6468e-36	3.56567e-34
ENSG00000078114	NEBL	protein_coding	770.61	894.57	2450.37	2199.89	1578.86	1.45613	0.116532	12.4925	8.20721e-36	3.81815e-34
ENSG00000172053	QARS1	protein_coding	2066.77	2334.11	786.825	836.72	1506.11	-1.41573	0.113309	-12.4908	8.37895e-36	3.88907e-34
ENSG00000071794	HLTF	protein_coding	1222.35	1118.91	336.304	375.323	763.222	-1.67865	0.13435	-12.4836	9.17414e-36	4.24836e-34
ENSG00000134690	CDCA8	protein_coding	328.715	392.601	38.0722	28.0241	196.853	-3.16202	0.247463	-12.4733	1.04439e-35	4.82526e-34
ENSG00000224578	HNRNPA1P48	protein_coding	416.307	490.751	62.3961	68.0586	259.378	-2.63641	0.209513	-12.4629	1.18944e-35	5.48287e-34
ENSG00000108064	TFAM	protein_coding	2344.31	2348.13	915.848	967.833	1644.03	-1.29888	0.104367	-12.4426	1.53363e-35	7.05331e-34
ENSG00000128590	DNAJB9	protein_coding	271.633	295.386	978.244	960.827	626.522	1.73056	0.139018	12.4355	1.676e-35	7.6905e-34
ENSG00000112237	CCNC	protein_coding	2205.54	2021.9	736.062	821.707	1446.3	-1.41664	0.113912	-12.4325	1.741e-35	7.97063e-34
ENSG00000130589	HELZ2	protein_coding	127.943	175.736	689.53	771.664	441.218	2.17687	0.174723	12.4253	1.90618e-35	8.70706e-34
ENSG00000140545	MFGE8	protein_coding	1368.01	1470.38	3494.18	3273.82	2401.6	1.23806	0.0996378	12.4242	1.93061e-35	8.7987e-34
ENSG00000140534	TICRR	protein_coding	268.68	386.058	14.8059	16.0138	171.389	-3.84881	0.29124	-12.4113	2.27061e-35	1.03249e-33
ENSG00000111602	TIMELESS	protein_coding	911.348	987.112	259.102	279.24	609.2	-1.77156	0.142735	-12.3956	2.76119e-35	1.25274e-33
ENSG00000198618	PPIAP22	processed_pseudogene	1841.39	1675.1	539.356	640.551	1174.1	-1.54425	0.124611	-12.387	3.07295e-35	1.39105e-33
ENSG00000003402	CFLAR	protein_coding	1103.26	1021.7	2610.06	2590.23	1831.31	1.27451	0.102901	12.3839	3.19607e-35	1.44353e-33
ENSG00000152256	PDK1	protein_coding	638.731	689.856	137.483	158.136	406.052	-2.0893	0.168307	-12.376	3.52472e-35	1.58841e-33
ENSG00000172009	THOP1	protein_coding	1027.48	1110.5	267.563	330.284	683.957	-1.78921	0.144642	-12.3557	4.53988e-35	2.04132e-33
ENSG00000240038	AMY2B	protein_coding	41.3354	47.673	389.182	354.305	208.124	2.84942	0.227487	12.3472	5.04268e-35	2.26235e-33
ENSG00000067082	KLF6	protein_coding	1650.46	1936.83	4388.88	4349.74	3081.48	1.2675	0.102683	12.3428	5.32686e-35	2.38454e-33
ENSG00000108010	GLRX3	protein_coding	2494.89	2386.45	915.848	1011.87	1702.27	-1.32101	0.107034	-12.3393	5.56658e-35	2.48632e-33
ENSG00000174564	IL20RB	protein_coding	1716.4	2081.72	4675.48	5068.36	3385.49	1.33915	0.108641	12.3253	6.62216e-35	2.95126e-33
ENSG00000164466	SFXN1	protein_coding	3150.35	2913.66	1215.14	1292.11	2142.82	-1.25752	0.102064	-12.319	7.15702e-35	3.18258e-33
ENSG00000169299	PGM2	protein_coding	1975.24	2066.76	770.962	804.692	1404.42	-1.33912	0.108852	-12.2988	9.19149e-35	4.07827e-33
ENSG00000122565	CBX3	protein_coding	4627.6	4771.97	2185.98	2109.82	3423.84	-1.11829	0.090931	-12.2974	9.35756e-35	4.14283e-33
ENSG00000140941	MAP1LC3B	protein_coding	1362.1	1218.93	3082.79	3154.71	2204.63	1.25693	0.102202	12.297	9.39715e-35	4.15123e-33
ENSG00000123485	HJURP	protein_coding	270.649	335.581	9.51805	10.0086	156.439	-4.20796	0.307373	-12.2783	1.18441e-34	5.22075e-33
ENSG00000124767	GLO1	protein_coding	3432.81	3378.24	1480.59	1521.31	2453.24	-1.16869	0.0952945	-12.2626	1.43797e-34	6.32458e-33
ENSG00000198727	MT-CYB	protein_coding	108593	93681.2	215016	228223	161378	1.12016	0.0913588	12.2611	1.46434e-34	6.42652e-33
ENSG00000075218	GTSE1	protein_coding	302.142	385.123	6.34537	6.00517	174.904	-4.74681	0.322318	-12.2596	1.49172e-34	6.53242e-33
ENSG00000104408	EIF3E	protein_coding	17323.5	16899.6	8248.98	8720.5	12798.1	-1.00363	0.0819887	-12.2409	1.8795e-34	8.2127e-33
ENSG00000138385	SSB	protein_coding	3295.02	3098.75	1342.04	1397.2	2283.25	-1.20797	0.098845	-12.2193	2.45237e-34	1.06927e-32
ENSG00000134321	RSAD2	protein_coding	2.95253	2.80429	492.823	579.499	269.52	5.85717	0.329037	12.2172	2.51499e-34	1.09421e-32
ENSG00000113070	HBEGF	protein_coding	176.168	136.476	681.069	705.607	424.83	2.07264	0.16926	12.2152	2.57989e-34	1.12003e-32
ENSG00000119285	HEATR1	protein_coding	5844.04	6166.64	2581.51	2832.44	4356.16	-1.13719	0.0931014	-12.2138	2.62425e-34	1.13684e-32
ENSG00000145425	RPS3A	protein_coding	8296.61	8726.03	3826.26	4143.57	6248.11	-1.08414	0.088853	-12.201	3.06962e-34	1.32692e-32
ENSG00000135476	ESPL1	protein_coding	262.775	343.993	16.921	13.0112	159.175	-3.79221	0.291441	-12.2	3.1095e-34	1.34128e-32
ENSG00000130779	CLIP1	protein_coding	1622.91	1475.99	3693	3535.04	2581.74	1.20727	0.0989548	12.1991	3.14456e-34	1.35067e-32
ENSG00000151835	SACS	protein_coding	1670.15	1411.49	518.205	502.432	1025.57	-1.56165	0.127946	-12.1991	3.14468e-34	1.35067e-32
ENSG00000142227	EMP3	protein_coding	755.848	802.028	212.57	172.148	485.648	-1.95405	0.159977	-12.1894	3.54044e-34	1.51742e-32
ENSG00000136717	BIN1	protein_coding	917.253	1005.81	291.887	257.221	618.042	-1.76193	0.144448	-12.1826	3.84874e-34	1.64605e-32
ENSG00000171262	FAM98B	protein_coding	1427.06	1405.89	490.708	516.444	960.024	-1.46499	0.120199	-12.182	3.87857e-34	1.65529e-32
ENSG00000163466	ARPC2	protein_coding	6320.38	6835	2758.12	3073.64	4746.79	-1.16035	0.0955245	-12.1465	5.99018e-34	2.5457e-32
ENSG00000075188	NUP37	protein_coding	684.987	675.835	170.267	164.141	423.808	-1.95881	0.160909	-12.1436	6.20355e-34	2.63083e-32
ENSG00000163840	DTX3L	protein_coding	991.066	1003	2352.02	2614.25	1740.08	1.29799	0.106892	12.141	6.40709e-34	2.71144e-32
ENSG00000166825	ANPEP	protein_coding	8177.52	8544.68	3720.5	4082.51	6131.31	-1.08865	0.0898439	-12.1167	8.61452e-34	3.63035e-32
ENSG00000197299	BLM	protein_coding	294.269	289.777	8.46049	8.00689	150.128	-4.32083	0.312887	-12.1041	1.00484e-33	4.22578e-32
ENSG00000131711	MAP1B	protein_coding	48.2247	25.2386	343.707	408.351	206.38	3.07563	0.249802	12.0894	1.20097e-33	5.04007e-32
ENSG00000099901	RANBP1	protein_coding	2364.98	2540.69	1019.49	998.859	1731	-1.26415	0.104581	-12.0854	1.26095e-33	5.28077e-32
ENSG00000167088	SNRPD1	protein_coding	2059.88	1978.9	816.437	797.686	1413.23	-1.30414	0.107954	-12.0775	1.38942e-33	5.80673e-32
ENSG00000071626	DAZAP1	protein_coding	2307.89	2372.43	959.208	984.847	1656.1	-1.25071	0.10357	-12.0736	1.45653e-33	6.07461e-32
ENSG00000177494	ZBED2	protein_coding	437.959	504.773	56.0507	83.0715	270.463	-2.59337	0.212984	-12.0721	1.48278e-33	6.17131e-32
ENSG00000107581	EIF3A	protein_coding	14639.6	15388.1	7256.98	7618.56	11225.8	-1.0047	0.083301	-12.0609	1.69987e-33	7.06024e-32
ENSG00000130204	TOMM40	protein_coding	1252.86	1253.52	394.47	444.382	836.307	-1.54621	0.128198	-12.0531	1.86678e-33	7.73753e-32
ENSG00000106153	CHCHD2	protein_coding	2352.18	2475.26	931.711	1020.88	1695.01	-1.28723	0.106784	-12.0521	1.88973e-33	7.81659e-32
ENSG00000133101	CCNA1	protein_coding	404.497	366.428	56.0507	41.0353	217.003	-2.785	0.22791	-12.0514	1.907e-33	7.87184e-32
ENSG00000163655	GMPS	protein_coding	3062.76	3014.62	1355.79	1323.14	2189.08	-1.16807	0.0972648	-12.0077	3.23801e-33	1.33387e-31
ENSG00000153044	CENPH	protein_coding	445.832	440.274	79.3171	67.0577	258.12	-2.45965	0.203264	-12.0063	3.29335e-33	1.3539e-31
ENSG00000223573	TINCR	protein_coding	33.462	56.0859	410.334	363.313	215.799	2.87373	0.236112	12.0034	3.40857e-33	1.39841e-31
ENSG00000149100	EIF3M	protein_coding	4010.52	4057.81	1822.18	1886.62	2944.28	-1.10944	0.0924832	-11.9952	3.7667e-33	1.5422e-31
ENSG00000137054	POLR1E	protein_coding	1140.66	1193.69	354.283	402.346	772.746	-1.58924	0.132457	-11.9889	4.06033e-33	1.65905e-31
ENSG00000136824	SMC2	protein_coding	1922.1	2066.76	805.862	739.636	1383.59	-1.34696	0.112415	-11.9788	4.5919e-33	1.87245e-31
ENSG00000115484	CCT4	protein_coding	4167.99	3763.36	1647.68	1768.52	2836.89	-1.19988	0.100173	-11.9769	4.69469e-33	1.9105e-31
ENSG00000178607	ERN1	protein_coding	319.857	285.103	1012.09	964.83	645.469	1.66748	0.13919	11.9691	5.15653e-33	2.09422e-31
ENSG00000149273	RPS3	protein_coding	14400.5	15012.3	6774.74	7446.41	10908.5	-1.03862	0.0869063	-11.9508	6.42976e-33	2.60606e-31
ENSG00000163507	CIP2A	protein_coding	548.186	662.748	123.735	130.112	366.195	-2.16066	0.180171	-11.9485	6.61356e-33	2.67517e-31
ENSG00000165704	HPRT1	protein_coding	1117.04	1070.31	326.786	369.318	720.863	-1.61352	0.13496	-11.9453	6.86916e-33	2.77299e-31
ENSG00000178445	GLDC	protein_coding	452.721	654.335	71.9141	92.0792	317.762	-2.58678	0.215129	-11.9411	7.22492e-33	2.91078e-31
ENSG00000149554	CHEK1	protein_coding	1028.46	1083.39	351.11	321.276	696.061	-1.61409	0.135238	-11.9246	8.81161e-33	3.54293e-31
ENSG00000152795	HNRNPDL	protein_coding	6417.82	6661.13	3206.53	3125.69	4852.79	-1.03681	0.0869557	-11.9229	8.98697e-33	3.60625e-31
ENSG00000184208	C22orf46	transcribed_unitary_pseudogene	327.731	242.104	1148.51	1005.87	681.053	1.86101	0.155989	11.9176	9.58723e-33	3.83947e-31
ENSG00000065328	MCM10	protein_coding	407.449	297.255	3.17268	7.00603	178.721	-4.88376	0.330977	-11.908	1.0757e-32	4.2994e-31
ENSG00000138018	SELENOI	protein_coding	2466.35	2268.67	960.265	985.848	1670.28	-1.26467	0.106297	-11.8951	1.25517e-32	5.00678e-31
ENSG00000133477	FAM83F	protein_coding	450.753	543.098	1418.19	1575.36	996.849	1.55634	0.130835	11.8898	1.33748e-32	5.32455e-31
ENSG00000143499	SMYD2	protein_coding	2156.33	2290.17	875.661	933.803	1563.99	-1.27844	0.107532	-11.8863	1.3953e-32	5.54378e-31
ENSG00000049323	LTBP1	protein_coding	2428.95	2751.01	995.165	1070.92	1811.51	-1.30614	0.109965	-11.8755	1.58649e-32	6.29099e-31
ENSG00000136492	BRIP1	protein_coding	358.24	388.862	41.2449	55.0474	210.849	-2.74746	0.2285	-11.8597	1.91755e-32	7.57395e-31
ENSG00000065154	OAT	protein_coding	3562.72	3689.52	1621.24	1677.44	2637.73	-1.12392	0.0947666	-11.8587	1.93886e-32	7.64314e-31
ENSG00000159335	PTMS	protein_coding	2188.81	2190.15	931.711	844.727	1538.85	-1.28313	0.108205	-11.8557	2.01046e-32	7.90992e-31
ENSG00000078668	VDAC3	protein_coding	2902.34	2781.86	1263.79	1213.04	2040.26	-1.18379	0.0999016	-11.8479	2.20633e-32	8.66359e-31
ENSG00000119922	IFIT2	protein_coding	85.6234	51.4121	1207.73	1450.25	698.754	3.6891	0.309113	11.8466	2.23998e-32	8.77862e-31
ENSG00000135829	DHX9	protein_coding	6626.46	6187.21	2933.67	3110.68	4714.51	-1.0729	0.0907525	-11.8217	3.01404e-32	1.17893e-30
ENSG00000079819	EPB41L2	protein_coding	780.452	575.815	113.159	145.125	403.638	-2.27705	0.192107	-11.8094	3.49184e-32	1.36317e-30
ENSG00000111142	METAP2	protein_coding	4112.87	4415.83	1918.42	1985.71	3108.21	-1.11494	0.0944656	-11.8016	3.82878e-32	1.49182e-30
ENSG00000140740	UQCRC2	protein_coding	4015.44	4272.81	1682.58	1910.64	2970.37	-1.1904	0.101032	-11.7812	4.87809e-32	1.89699e-30
ENSG00000004487	KDM1A	protein_coding	2746.84	2854.77	1174.95	1259.08	2008.91	-1.18711	0.101308	-11.7161	1.05423e-31	4.09179e-30
ENSG00000137817	PARP6	protein_coding	650.541	631.901	1683.64	1604.38	1142.61	1.33644	0.114127	11.7068	1.17698e-31	4.55943e-30
ENSG00000167772	ANGPTL4	protein_coding	788.326	953.46	208.34	247.213	549.334	-1.87204	0.159659	-11.7064	1.18197e-31	4.57e-30
ENSG00000058056	USP13	protein_coding	684.003	666.487	131.138	178.153	414.945	-2.04246	0.174029	-11.7042	1.21289e-31	4.68054e-30
ENSG00000183207	RUVBL2	protein_coding	1741.99	1660.14	492.823	639.55	1133.63	-1.55135	0.132526	-11.7005	1.26669e-31	4.87881e-30
ENSG00000053372	MRTO4	protein_coding	1267.62	1308.67	444.176	476.41	874.219	-1.45585	0.124364	-11.7	1.27483e-31	4.90078e-30
ENSG00000071539	TRIP13	protein_coding	533.424	638.444	126.907	127.109	356.471	-2.11466	0.180262	-11.6894	1.4443e-31	5.54171e-30
ENSG00000164904	ALDH7A1	protein_coding	2848.21	2962.27	1090.35	1281.1	2045.48	-1.27351	0.108991	-11.6826	1.56428e-31	5.99067e-30
ENSG00000082516	GEMIN5	protein_coding	1998.86	2144.35	824.898	864.744	1458.21	-1.27492	0.109124	-11.6805	1.6036e-31	6.12957e-30
ENSG00000067560	RHOA	protein_coding	8661.74	8561.51	4058.92	4391.78	6418.49	-1.01753	0.0871196	-11.6793	1.62586e-31	6.2029e-30
ENSG00000155463	OXA1L	protein_coding	2052.99	2102.29	839.703	884.761	1469.94	-1.25066	0.107097	-11.6751	1.70784e-31	6.50336e-30
ENSG00000115993	TRAK2	protein_coding	505.867	422.514	1514.43	1316.13	939.735	1.57237	0.134702	11.667	1.8785e-31	7.13972e-30
ENSG00000167754	KLK5	protein_coding	13.7785	17.7605	239.009	282.243	138.198	3.54551	0.289231	11.6394	2.59932e-31	9.86076e-30
ENSG00000184117	NIPSNAP1	protein_coding	929.063	974.96	274.966	313.27	623.064	-1.65128	0.141833	-11.6302	2.89459e-31	1.09603e-29
ENSG00000092853	CLSPN	protein_coding	269.664	275.756	22.2088	12.0103	144.91	-3.51648	0.287259	-11.6219	3.19016e-31	1.20568e-29
ENSG00000106682	EIF4H	protein_coding	6786.88	7215.45	3242.48	3481	5181.45	-1.04773	0.0902227	-11.6122	3.57225e-31	1.34755e-29
ENSG00000137449	CPEB2	protein_coding	169.278	162.649	630.306	656.565	404.7	1.89005	0.162533	11.6048	3.89783e-31	1.46763e-29
ENSG00000163541	SUCLG1	protein_coding	1881.75	1814.38	727.602	767.661	1297.85	-1.2855	0.110836	-11.5951	4.36321e-31	1.63979e-29
ENSG00000157657	ZNF618	protein_coding	848.36	845.962	227.376	266.229	546.982	-1.72878	0.148929	-11.5924	4.50474e-31	1.68982e-29
ENSG00000117395	EBNA1BP2	protein_coding	2011.66	2008.81	743.465	850.732	1403.67	-1.31286	0.113241	-11.5905	4.60681e-31	1.7249e-29
ENSG00000236204	LINC01376	lncRNA	32.4778	36.4558	309.865	303.261	170.515	2.8941	0.245212	11.5826	5.05097e-31	1.88769e-29
ENSG00000063177	RPL18	protein_coding	6774.09	6918.19	3249.89	3465.98	5102.04	-1.01788	0.0878902	-11.5808	5.15886e-31	1.92445e-29
ENSG00000154839	SKA1	protein_coding	277.538	245.843	9.51805	8.00689	135.226	-4.10603	0.316061	-11.5698	5.85876e-31	2.1815e-29
ENSG00000116221	MRPL37	protein_coding	1888.64	1920.94	792.113	786.677	1347.09	-1.25244	0.108322	-11.5594	6.62035e-31	2.46052e-29
ENSG00000137876	RSL24D1	protein_coding	4294.95	4257.85	2078.11	2021.74	3163.16	-1.05005	0.0911276	-11.522	1.0217e-30	3.79026e-29
ENSG00000102921	N4BP1	protein_coding	624.952	623.488	1629.7	1546.33	1106.12	1.32494	0.114995	11.5183	1.06634e-30	3.9486e-29
ENSG00000079785	DDX1	protein_coding	3794.99	3972.75	1827.47	1828.57	2855.94	-1.07559	0.0934125	-11.5135	1.12868e-30	4.17178e-29
ENSG00000196584	XRCC2	protein_coding	353.319	408.492	56.0507	58.0499	218.978	-2.56351	0.22038	-11.51	1.17423e-30	4.33216e-29
ENSG00000166387	PPFIBP2	protein_coding	115.149	101.889	489.651	528.455	308.786	2.13358	0.184673	11.5094	1.1826e-30	4.35509e-29
ENSG00000101311	FERMT1	protein_coding	1680.97	1764.84	593.292	697.6	1184.18	-1.39023	0.120887	-11.4962	1.3788e-30	5.06834e-29
ENSG00000145687	SSBP2	protein_coding	545.234	485.143	1389.64	1402.21	955.555	1.41165	0.122768	11.4939	1.41495e-30	5.19177e-29
ENSG00000135316	SYNCRIP	protein_coding	6866.6	7017.28	3244.6	3524.03	5163.13	-1.02621	0.0892903	-11.4925	1.43924e-30	5.27128e-29
ENSG00000204054	LINC00963	lncRNA	222.424	246.778	822.782	777.669	517.413	1.71975	0.149599	11.4815	1.63439e-30	5.97516e-29
ENSG00000203875	SNHG5	lncRNA	3440.68	3418.43	1592.69	1620.39	2518.05	-1.08201	0.0943858	-11.4627	2.03184e-30	7.41476e-29
ENSG00000163479	SSR2	protein_coding	1863.05	1819.05	695.875	775.667	1288.41	-1.3016	0.113587	-11.4559	2.19655e-30	8.00133e-29
ENSG00000198734	F5	protein_coding	112.196	134.606	523.493	594.512	341.202	2.08676	0.181652	11.451	2.32475e-30	8.45302e-29
ENSG00000171320	ESCO2	protein_coding	248.013	257.06	14.8059	9.00775	132.222	-3.77967	0.30476	-11.4508	2.32913e-30	8.45369e-29
ENSG00000130816	DNMT1	protein_coding	1748.88	1886.36	677.897	750.646	1265.94	-1.32487	0.11575	-11.4426	2.56213e-30	9.28265e-29
ENSG00000163535	SGO2	protein_coding	481.262	480.469	105.756	87.0749	288.641	-2.20962	0.19218	-11.4397	2.64695e-30	9.57274e-29
ENSG00000035403	VCL	protein_coding	4418.95	4568.2	1915.24	2170.87	3268.31	-1.12336	0.0983671	-11.4192	3.35452e-30	1.20667e-28
ENSG00000136636	KCTD3	protein_coding	5030.13	5289.83	2551.89	2450.11	3830.49	-1.03443	0.0906368	-11.4123	3.63148e-30	1.30165e-28
ENSG00000116717	GADD45A	protein_coding	304.111	337.45	947.575	1042.9	658.008	1.59338	0.139614	11.4038	4.00355e-30	1.43246e-28
ENSG00000126602	TRAP1	protein_coding	1679.01	1810.64	677.897	714.615	1220.54	-1.30384	0.114376	-11.3961	4.37243e-30	1.55891e-28
ENSG00000083799	CYLD	protein_coding	796.199	683.313	1941.68	1850.59	1317.95	1.33525	0.117201	11.3901	4.68457e-30	1.66724e-28
ENSG00000075239	ACAT1	protein_coding	1782.34	1752.68	740.293	710.611	1246.48	-1.26531	0.111062	-11.3897	4.70385e-30	1.67115e-28
ENSG00000165280	VCP	protein_coding	6761.29	6498.48	3008.76	3337.87	4901.6	-1.05165	0.0923927	-11.3819	5.14657e-30	1.82522e-28
ENSG00000038427	VCAN	protein_coding	1568.78	2049	577.428	618.532	1203.44	-1.55962	0.136985	-11.3803	5.2401e-30	1.85513e-28
ENSG00000138363	ATIC	protein_coding	3195.62	3367.96	1487.99	1539.32	2397.72	-1.10345	0.0971109	-11.3616	6.49512e-30	2.29138e-28
ENSG00000186395	KRT10	protein_coding	340.525	286.038	951.805	1132.97	677.836	1.68755	0.148446	11.3584	6.73385e-30	2.37144e-28
ENSG00000035687	ADSS2	protein_coding	3524.34	3676.43	1706.9	1688.45	2649.03	-1.07276	0.0944443	-11.3576	6.79564e-30	2.38903e-28
ENSG00000104738	MCM4	protein_coding	2434.85	2349.06	1052.27	1061.91	1724.53	-1.16274	0.102469	-11.3455	7.80757e-30	2.73523e-28
ENSG00000112964	GHR	protein_coding	73.8133	86.9331	430.427	425.366	254.135	2.28565	0.200456	11.3371	8.59764e-30	3.00679e-28
ENSG00000136381	IREB2	protein_coding	2068.74	2219.13	890.466	926.797	1526.28	-1.22072	0.107666	-11.3357	8.73343e-30	3.04898e-28
ENSG00000101158	NELFCD	protein_coding	1678.02	1606.86	621.846	677.583	1146.08	-1.3152	0.116048	-11.3296	9.36678e-30	3.26444e-28
ENSG00000068878	PSME4	protein_coding	3318.64	3628.76	1401.27	1597.37	2486.51	-1.19527	0.10557	-11.3207	1.0362e-29	3.60505e-28
ENSG00000153292	ADGRF1	protein_coding	75.7816	72.9116	388.125	435.375	243.048	2.335	0.205111	11.3117	1.14878e-29	3.98983e-28
ENSG00000114942	EEF1B2	protein_coding	8033.83	8113.76	3644.36	4122.55	5978.62	-1.04468	0.0923557	-11.3111	1.15594e-29	4.00778e-28
ENSG00000198554	WDHD1	protein_coding	550.155	549.642	121.62	137.118	339.633	-2.0038	0.176605	-11.3091	1.18301e-29	4.09458e-28
ENSG00000135052	GOLM1	protein_coding	2642.51	2409.82	1046.99	1118.96	1804.57	-1.20449	0.10655	-11.3027	1.27303e-29	4.3986e-28
ENSG00000154813	DPH3	protein_coding	361.193	329.037	1148.51	985.848	706.147	1.58861	0.140472	11.301	1.29697e-29	4.47366e-28
ENSG00000196591	HDAC2	protein_coding	3593.23	3525	1702.67	1691.46	2628.09	-1.05692	0.0937173	-11.2768	1.70821e-29	5.88207e-28
ENSG00000224259	LINC01133	lncRNA	20.6677	29.9125	272.851	272.234	148.916	3.086	0.26628	11.2766	1.71266e-29	5.88736e-28
ENSG00000156256	USP16	protein_coding	1580.59	1421.78	578.486	571.492	1038.09	-1.35933	0.120722	-11.2557	2.17109e-29	7.45051e-28
ENSG00000182585	EPGN	protein_coding	2525.4	2589.3	5190.51	6019.18	4081.1	1.11833	0.0993723	11.2534	2.2292e-29	7.63689e-28
ENSG00000162063	CCNF	protein_coding	284.427	316.885	29.6117	37.0319	166.989	-2.89503	0.252105	-11.2433	2.49834e-29	8.5444e-28
ENSG00000122026	RPL21	protein_coding	10801.3	11189.1	4936.69	5651.86	8144.76	-1.0431	0.0927858	-11.2417	2.54384e-29	8.68528e-28
ENSG00000102007	PLP2	protein_coding	1589.45	1498.43	529.838	622.536	1060.06	-1.39398	0.124242	-11.2154	3.42497e-29	1.16739e-27
ENSG00000082898	XPO1	protein_coding	6089.1	5658.13	2924.16	2859.46	4382.71	-1.01202	0.0902524	-11.2127	3.53172e-29	1.20174e-27
ENSG00000113356	POLR3G	protein_coding	760.769	711.356	219.973	209.18	475.319	-1.72564	0.153748	-11.2063	3.79562e-29	1.28936e-27
ENSG00000068078	FGFR3	protein_coding	672.193	721.638	172.382	205.177	442.848	-1.82057	0.162345	-11.1927	4.42528e-29	1.50072e-27
ENSG00000136982	DSCC1	protein_coding	427.133	389.797	78.2595	68.0586	240.812	-2.34245	0.207788	-11.1919	4.46561e-29	1.51185e-27
ENSG00000127184	COX7C	protein_coding	2807.86	2947.31	1262.73	1349.16	2091.76	-1.12538	0.100717	-11.1723	5.57285e-29	1.88355e-27
ENSG00000175063	UBE2C	protein_coding	448.785	477.665	4.23024	1.00086	232.92	-5.66264	0.33776	-11.1418	7.85197e-29	2.64498e-27
ENSG00000108883	EFTUD2	protein_coding	2649.4	2656.6	1146.4	1242.07	1923.62	-1.13651	0.102017	-11.1389	8.10728e-29	2.72643e-27
ENSG00000173193	PARP14	protein_coding	1511.7	1440.47	3088.08	3261.81	2325.51	1.09205	0.0981111	11.1298	8.98751e-29	3.01741e-27
ENSG00000100714	MTHFD1	protein_coding	2864.94	3009.01	1209.85	1372.18	2113.99	-1.16937	0.105102	-11.1245	9.53149e-29	3.19471e-27
ENSG00000166012	TAF1D	protein_coding	3078.5	2909.92	1346.28	1411.21	2186.48	-1.10499	0.0993909	-11.1164	1.04392e-28	3.49313e-27
ENSG00000136167	LCP1	protein_coding	695.813	631.901	174.498	188.162	422.593	-1.80899	0.1626	-11.1033	1.20846e-28	4.03702e-27
ENSG00000166803	PCLAF	protein_coding	220.456	260.799	12.6907	14.0121	126.989	-3.58959	0.30269	-11.0977	1.28746e-28	4.2867e-27
ENSG00000136159	NUDT15	protein_coding	950.715	1025.44	340.535	335.288	662.994	-1.5124	0.136192	-11.096	1.31112e-28	4.35827e-27
ENSG00000119138	KLF9	protein_coding	375.956	458.035	1260.61	1174.01	817.153	1.50902	0.13595	11.0938	1.34455e-28	4.46204e-27
ENSG00000120800	UTP20	protein_coding	1638.65	1647.06	639.824	697.6	1155.78	-1.27516	0.114988	-11.0862	1.46416e-28	4.85098e-27
ENSG00000158402	CDC25C	protein_coding	219.471	301.929	4.23024	9.00775	133.66	-4.27802	0.333263	-11.0817	1.53944e-28	5.09204e-27
ENSG00000122034	GTF3A	protein_coding	2351.2	2508.91	1093.52	1078.93	1758.14	-1.14646	0.10346	-11.0795	1.57682e-28	5.20714e-27
ENSG00000134548	SPX	protein_coding	169.278	116.846	609.155	638.549	383.457	2.03563	0.183281	11.0784	1.59705e-28	5.26531e-27
ENSG00000188229	TUBB4B	protein_coding	2289.2	2024.7	913.733	892.768	1530.1	-1.23636	0.111582	-11.078	1.6034e-28	5.27758e-27
ENSG00000106484	MEST	protein_coding	1046.18	1047.87	287.657	372.32	688.507	-1.61989	0.146277	-11.0643	1.86938e-28	6.13303e-27
ENSG00000203760	CENPW	protein_coding	241.123	226.213	8.46049	12.0103	121.952	-3.80402	0.314065	-11.0604	1.95131e-28	6.39141e-27
ENSG00000281398	SNHG4	lncRNA	1456.58	1832.14	547.817	599.516	1109.01	-1.485	0.134417	-11.043	2.36996e-28	7.72501e-27
ENSG00000168496	FEN1	protein_coding	671.209	617.879	160.749	184.158	408.499	-1.83478	0.16582	-11.0413	2.41489e-28	7.84645e-27
ENSG00000165672	PRDX3	protein_coding	3351.12	3582.02	1623.36	1658.43	2553.73	-1.06665	0.096597	-11.0413	2.41501e-28	7.84645e-27
ENSG00000116678	LEPR	protein_coding	747.974	701.074	191.419	223.192	465.915	-1.74736	0.158001	-11.0411	2.4206e-28	7.84651e-27
ENSG00000123505	AMD1	protein_coding	3221.21	3303.46	1585.28	1475.27	2396.31	-1.07948	0.0977604	-11.041	2.42282e-28	7.84651e-27
ENSG00000144554	FANCD2	protein_coding	472.405	469.252	104.699	104.09	287.611	-2.07512	0.187544	-11.0173	3.15375e-28	1.01973e-26
ENSG00000186081	KRT5	protein_coding	69267.3	57762.9	25121.3	30043.9	45548.8	-1.18608	0.107673	-11.0155	3.21661e-28	1.03839e-26
ENSG00000130821	SLC6A8	protein_coding	1417.21	1281.56	517.147	512.441	932.091	-1.36363	0.123812	-11.0089	3.46256e-28	1.116e-26
ENSG00000106348	IMPDH1	protein_coding	1149.52	1081.52	408.219	407.35	761.653	-1.42155	0.129243	-10.9924	4.15605e-28	1.33737e-26
ENSG00000159259	CHAF1B	protein_coding	376.94	393.536	72.9717	66.0568	227.376	-2.3285	0.210397	-10.9835	4.58966e-28	1.47455e-26
ENSG00000112297	CRYBG1	protein_coding	3930.8	4143.81	1717.48	1969.69	2940.45	-1.11623	0.101654	-10.9798	4.78226e-28	1.53398e-26
ENSG00000167460	TPM4	protein_coding	4429.78	4698.13	2146.85	2288.97	3390.93	-1.02973	0.0938023	-10.977	4.92879e-28	1.57847e-26
ENSG00000167900	TK1	protein_coding	219.471	286.038	5.28781	7.00603	129.451	-4.31042	0.334776	-10.9731	5.14786e-28	1.6434e-26
ENSG00000085415	SEH1L	protein_coding	1959.5	1886.36	841.819	827.712	1378.85	-1.18647	0.108126	-10.9707	5.28818e-28	1.68552e-26
ENSG00000128641	MYO1B	protein_coding	6551.66	7291.16	2896.66	3383.91	5030.85	-1.12521	0.10268	-10.9579	6.08801e-28	1.93739e-26
ENSG00000188039	NWD1	protein_coding	87.5917	95.346	448.406	424.365	263.927	2.1433	0.194741	10.9558	6.2332e-28	1.98047e-26
ENSG00000215492	HNRNPA1P7	processed_pseudogene	388.75	405.688	78.2595	71.0611	235.94	-2.2785	0.206571	-10.9547	6.30585e-28	2.00039e-26
ENSG00000093009	CDC45	protein_coding	222.424	235.561	11.6332	13.0112	120.657	-3.6055	0.306612	-10.9413	7.31743e-28	2.31401e-26
ENSG00000163938	GNL3	protein_coding	3213.34	3187.55	1454.15	1566.35	2355.34	-1.07048	0.0979041	-10.9329	8.02431e-28	2.53357e-26
ENSG00000185880	TRIM69	protein_coding	371.035	331.841	981.417	1043.9	682.048	1.49205	0.136392	10.9324	8.06614e-28	2.54279e-26
ENSG00000138777	PPA2	protein_coding	2198.65	2107.89	836.531	967.833	1527.73	-1.2347	0.112933	-10.9307	8.2208e-28	2.58346e-26
ENSG00000158710	TAGLN2	protein_coding	5165.94	5638.5	2549.78	2710.33	4016.14	-1.02713	0.0940021	-10.9261	8.64872e-28	2.7137e-26
ENSG00000160014	CALM3	protein_coding	1859.11	1807.83	781.538	802.691	1312.79	-1.19276	0.109315	-10.9087	1.04713e-27	3.27029e-26
ENSG00000247627	MTND4P12	processed_pseudogene	1629.8	1883.55	3777.61	3927.38	2804.58	1.11803	0.102532	10.9034	1.11037e-27	3.46243e-26
ENSG00000165916	PSMC3	protein_coding	1653.42	1603.12	681.069	687.592	1156.3	-1.23074	0.112944	-10.8938	1.23353e-27	3.84054e-26
ENSG00000143507	DUSP10	protein_coding	148.611	189.757	652.515	631.543	405.607	1.85228	0.169753	10.8907	1.27658e-27	3.96842e-26
ENSG00000141030	COPS3	protein_coding	1943.75	1921.88	858.74	840.723	1391.27	-1.16882	0.107305	-10.8903	1.28203e-27	3.97922e-26
ENSG00000131844	MCCC2	protein_coding	3153.3	2950.12	1351.56	1463.26	2229.56	-1.10214	0.101357	-10.8726	1.55623e-27	4.82287e-26
ENSG00000100749	VRK1	protein_coding	575.743	588.902	144.886	162.14	367.918	-1.85224	0.169957	-10.8716	1.57386e-27	4.87002e-26
ENSG00000198887	SMC5	protein_coding	2120.9	2064.9	953.92	902.777	1510.62	-1.15653	0.106391	-10.8686	1.62691e-27	5.02646e-26
ENSG00000167766	ZNF83	protein_coding	532.44	557.12	1534.52	1329.14	988.306	1.36631	0.125681	10.8676	1.6456e-27	5.07642e-26
ENSG00000168078	PBK	protein_coding	1008.78	922.613	342.65	321.276	648.83	-1.50377	0.138577	-10.8428	2.15756e-27	6.63541e-26
ENSG00000134802	SLC43A3	protein_coding	815.882	873.07	267.563	285.245	560.44	-1.56887	0.144587	-10.8394	2.23933e-27	6.87638e-26
ENSG00000168268	NT5DC2	protein_coding	537.36	544.968	143.828	130.112	339.067	-1.90548	0.175293	-10.8392	2.24482e-27	6.88276e-26
ENSG00000168394	TAP1	protein_coding	443.864	483.273	1214.08	1211.04	838.065	1.35971	0.125437	10.8353	2.34321e-27	7.1735e-26
ENSG00000125257	ABCC4	protein_coding	731.243	730.051	177.67	231.199	467.541	-1.77391	0.163486	-10.8323	2.42029e-27	7.39822e-26
ENSG00000240875	LINC00886	lncRNA	41.3354	52.3468	298.232	355.306	186.805	2.59127	0.236512	10.8304	2.47176e-27	7.54412e-26
ENSG00000062485	CS	protein_coding	4747.67	4922.47	2295.96	2484.14	3612.56	-1.00558	0.0928901	-10.8249	2.62291e-27	7.99333e-26
ENSG00000055044	NOP58	protein_coding	2019.53	1892.9	856.624	853.735	1405.7	-1.17623	0.108727	-10.8161	2.88913e-27	8.79133e-26
ENSG00000156042	CFAP70	protein_coding	15.7468	10.2824	239.009	205.177	117.554	3.51455	0.30612	10.8094	3.10742e-27	9.4413e-26
ENSG00000072110	ACTN1	protein_coding	5779.09	6008.67	2573.05	2993.58	4338.59	-1.06917	0.0989175	-10.8081	3.15058e-27	9.55802e-26
ENSG00000100632	ERH	protein_coding	1832.54	1711.55	739.235	767.661	1262.75	-1.2143	0.112346	-10.806	3.22504e-27	9.7692e-26
ENSG00000169871	TRIM56	protein_coding	1248.92	1133.87	2587.85	2627.26	1899.48	1.11543	0.103388	10.7876	3.93882e-27	1.18956e-25
ENSG00000145833	DDX46	protein_coding	4793.92	4282.16	2218.76	2089.8	3346.16	-1.06204	0.0984733	-10.7844	4.08051e-27	1.23051e-25
ENSG00000204592	HLA-E	protein_coding	1995.91	2260.26	4441.76	4461.84	3289.94	1.05212	0.0976231	10.7768	4.42979e-27	1.33384e-25
ENSG00000148848	ADAM12	protein_coding	395.639	358.015	68.7415	69.0594	222.864	-2.30631	0.212463	-10.7737	4.58098e-27	1.3773e-25
ENSG00000166197	NOLC1	protein_coding	5661.97	5746	2630.15	2960.55	4249.67	-1.01746	0.0944502	-10.772	4.66869e-27	1.40158e-25
ENSG00000012048	BRCA1	protein_coding	523.582	510.382	135.368	118.102	321.858	-1.94526	0.18015	-10.7638	5.10445e-27	1.53012e-25
ENSG00000118707	TGIF2	protein_coding	349.383	330.907	54.9932	57.0491	198.083	-2.42979	0.223516	-10.7627	5.16398e-27	1.54566e-25
ENSG00000240342	RPS2P5	processed_pseudogene	1422.14	1605.93	588.004	613.528	1057.4	-1.30903	0.121722	-10.7505	5.89204e-27	1.76097e-25
ENSG00000121691	CAT	protein_coding	1347.34	1037.59	382.837	388.334	789.024	-1.58407	0.147356	-10.7424	6.43828e-27	1.91853e-25
ENSG00000074201	CLNS1A	protein_coding	2436.82	2541.63	1117.84	1179.01	1818.83	-1.10145	0.102523	-10.742	6.46193e-27	1.92273e-25
ENSG00000168291	PDHB	protein_coding	1159.36	1318.95	444.176	474.408	849.224	-1.40149	0.13041	-10.7413	6.50912e-27	1.93392e-25
ENSG00000183527	PSMG1	protein_coding	1234.16	1214.26	457.924	491.423	849.441	-1.34005	0.124711	-10.7402	6.58707e-27	1.9542e-25
ENSG00000073060	SCARB1	protein_coding	1490.04	1776.05	560.507	648.558	1118.79	-1.40296	0.130587	-10.7395	6.64245e-27	1.96773e-25
ENSG00000174080	CTSF	protein_coding	248.013	241.169	775.192	745.642	502.504	1.59147	0.1481	10.7347	6.99528e-27	2.06921e-25
ENSG00000162613	FUBP1	protein_coding	3844.19	3721.3	1903.61	1721.48	2797.65	-1.04911	0.0977995	-10.7263	7.65998e-27	2.2625e-25
ENSG00000185499	MUC1	protein_coding	855.25	974.025	2063.3	2291.97	1546.14	1.23087	0.114801	10.7199	8.20519e-27	2.41999e-25
ENSG00000172831	CES2	protein_coding	529.487	604.793	1391.75	1566.35	1023.09	1.35517	0.126404	10.7174	8.43307e-27	2.48356e-25
ENSG00000091140	DLD	protein_coding	3165.11	3268.87	1553.56	1580.36	2391.98	-1.02603	0.0957353	-10.7164	8.5255e-27	2.50712e-25
ENSG00000115163	CENPA	protein_coding	202.74	247.713	13.7483	11.0095	118.803	-3.56644	0.310418	-10.7154	8.61811e-27	2.53066e-25
ENSG00000112695	COX7A2	protein_coding	1705.58	1808.77	672.609	770.663	1239.4	-1.26145	0.117699	-10.7147	8.6864e-27	2.547e-25
ENSG00000040275	SPDL1	protein_coding	727.307	716.965	225.26	227.195	474.182	-1.62608	0.151576	-10.7133	8.82016e-27	2.58246e-25
ENSG00000100522	GNPNAT1	protein_coding	1297.14	1322.69	531.953	520.448	918.06	-1.2922	0.120587	-10.7117	8.96964e-27	2.62242e-25
ENSG00000188177	ZC3H6	protein_coding	160.421	155.171	634.537	548.472	374.65	1.83534	0.171145	10.7021	9.955e-27	2.90628e-25
ENSG00000162511	LAPTM5	protein_coding	940.873	772.116	225.26	274.236	553.121	-1.71877	0.160603	-10.6884	1.1537e-26	3.35356e-25
ENSG00000196562	SULF2	protein_coding	798.167	663.683	1779.88	1858.6	1275.08	1.29232	0.12092	10.685	1.19668e-26	3.46849e-25
ENSG00000100219	XBP1	protein_coding	916.269	884.287	1973.41	2033.75	1451.93	1.13813	0.106565	10.6785	1.28379e-26	3.71027e-25
ENSG00000076248	UNG	protein_coding	904.458	906.722	318.326	319.275	612.195	-1.47055	0.137675	-10.6726	1.36779e-26	3.94738e-25
ENSG00000130164	LDLR	protein_coding	2930.88	3878.34	1162.26	1363.17	2333.66	-1.40008	0.131446	-10.6496	1.75057e-26	5.03764e-25
ENSG00000170581	STAT2	protein_coding	515.709	544.968	1279.65	1402.21	935.633	1.31297	0.123289	10.6459	1.82171e-26	5.23488e-25
ENSG00000113648	MACROH2A1	protein_coding	4734.87	4949.58	2160.6	2470.13	3578.79	-1.05144	0.0987675	-10.6449	1.84096e-26	5.28267e-25
ENSG00000264230	ANXA8L1	protein_coding	467.484	463.643	85.6624	115.099	282.972	-2.10096	0.196557	-10.6413	1.91369e-26	5.48356e-25
ENSG00000117450	PRDX1	protein_coding	4873.64	4274.68	2052.73	2225.92	3356.74	-1.08212	0.101723	-10.6372	2.00102e-26	5.72565e-25
ENSG00000183742	MACC1	protein_coding	38.3829	75.7159	372.261	420.362	226.681	2.57662	0.240105	10.6365	2.01606e-26	5.76049e-25
ENSG00000138796	HADH	protein_coding	1536.3	1375.04	570.025	594.512	1018.97	-1.29717	0.121915	-10.6362	2.02183e-26	5.76879e-25
ENSG00000131828	PDHA1	protein_coding	1897.49	1839.62	832.301	829.714	1349.78	-1.15201	0.108292	-10.6359	2.02969e-26	5.78132e-25
ENSG00000164346	NSA2	protein_coding	2490.95	2218.2	984.589	1069.92	1690.91	-1.17812	0.110751	-10.6357	2.03196e-26	5.78132e-25
ENSG00000065183	WDR3	protein_coding	2573.62	2608.93	1210.91	1251.08	1911.13	-1.06054	0.0999139	-10.6133	2.58442e-26	7.33248e-25
ENSG00000156697	UTP14A	protein_coding	1331.59	1352.6	463.212	555.478	925.721	-1.36814	0.128866	-10.6121	2.61828e-26	7.41809e-25
ENSG00000139641	ESYT1	protein_coding	2660.23	2585.56	1266.96	1224.05	1934.2	-1.06124	0.100038	-10.6071	2.76087e-26	7.8111e-25
ENSG00000186854	TRABD2A	protein_coding	565.902	591.706	162.864	158.136	369.652	-1.78469	0.167961	-10.6021	2.91387e-26	8.2324e-25
ENSG00000118515	SGK1	protein_coding	1570.75	1390.93	594.349	596.513	1038.13	-1.29001	0.121739	-10.5929	3.2135e-26	9.06621e-25
ENSG00000115414	FN1	protein_coding	589.522	459.904	114.217	124.107	321.937	-2.03615	0.192075	-10.5638	4.38588e-26	1.23393e-24
ENSG00000119801	YPEL5	protein_coding	807.025	760.898	1779.88	1777.53	1281.33	1.1644	0.110288	10.5559	4.76945e-26	1.33997e-24
ENSG00000101255	TRIB3	protein_coding	1328.64	1003.94	2926.27	2965.55	2056.1	1.31166	0.124343	10.5473	5.22939e-26	1.4651e-24
ENSG00000128965	CHAC1	protein_coding	5.90506	10.2824	203.052	203.175	105.604	3.82723	0.327859	10.5399	5.65519e-26	1.5822e-24
ENSG00000185760	KCNQ5	protein_coding	340.525	369.232	65.5688	64.0551	209.845	-2.30205	0.216831	-10.5324	6.1246e-26	1.71115e-24
ENSG00000125848	FLRT3	protein_coding	347.414	395.405	1159.09	986.849	722.189	1.49132	0.141567	10.5281	6.41267e-26	1.78681e-24
ENSG00000130600	H19	lncRNA	201.756	228.083	10.5756	14.0121	113.607	-3.50887	0.311175	-10.5281	6.41314e-26	1.78681e-24
ENSG00000143727	ACP1	protein_coding	1684.91	1720.9	752.983	748.644	1226.86	-1.16361	0.110767	-10.5026	8.40606e-26	2.33239e-24
ENSG00000139618	BRCA2	protein_coding	573.775	542.164	135.368	160.138	352.861	-1.84112	0.174916	-10.4994	8.68953e-26	2.40773e-24
ENSG00000112739	PRPF4B	protein_coding	4281.17	3966.21	2092.91	1993.72	3083.5	-1.0017	0.0954057	-10.4987	8.75612e-26	2.42285e-24
ENSG00000165283	STOML2	protein_coding	1746.91	1874.2	800.574	794.684	1304.09	-1.16477	0.111009	-10.4904	9.56616e-26	2.64336e-24
ENSG00000134419	RPS15A	protein_coding	1339.46	1421.78	533.011	584.503	969.689	-1.2806	0.122061	-10.4876	9.84877e-26	2.71772e-24
ENSG00000277791	PSMB3	protein_coding	1328.64	1438.6	468.5	571.492	951.808	-1.38075	0.131603	-10.4872	9.88973e-26	2.72529e-24
ENSG00000125166	GOT2	protein_coding	3878.64	3966.21	1831.7	2021.74	2924.57	-1.01359	0.0967272	-10.4781	1.08905e-25	2.99697e-24
ENSG00000006634	DBF4	protein_coding	663.335	693.595	216.8	204.176	444.477	-1.63715	0.156244	-10.4627	1.28097e-25	3.5155e-24
ENSG00000100558	PLEK2	protein_coding	476.342	417.84	96.2381	105.09	273.877	-2.04491	0.194767	-10.4543	1.39974e-25	3.83625e-24
ENSG00000203709	MIR29B2CHG	lncRNA	392.687	327.168	1008.91	1016.87	686.411	1.45734	0.139356	10.4515	1.44231e-25	3.94755e-24
ENSG00000084754	HADHA	protein_coding	6406.01	6188.14	2889.26	3319.86	4700.82	-1.00837	0.0965444	-10.4442	1.5579e-25	4.25813e-24
ENSG00000178999	AURKB	protein_coding	214.551	222.474	5.28781	6.00517	112.079	-4.19332	0.340159	-10.4305	1.79964e-25	4.91219e-24
ENSG00000144802	NFKBIZ	protein_coding	106.291	110.302	495.996	427.368	284.989	1.99374	0.190576	10.4262	1.88301e-25	5.13278e-24
ENSG00000102054	RBBP7	protein_coding	2723.22	2737.93	1342.04	1324.14	2031.83	-1.0222	0.0981522	-10.4133	2.15534e-25	5.86718e-24
ENSG00000159348	CYB5R1	protein_coding	529.487	621.619	1394.92	1545.33	1022.84	1.3253	0.127294	10.4081	2.27778e-25	6.18377e-24
ENSG00000152767	FARP1	protein_coding	778.484	827.267	260.16	281.242	536.788	-1.52596	0.146519	-10.4041	2.37393e-25	6.43614e-24
ENSG00000183671	GPR1	protein_coding	19.6835	25.2386	207.282	280.241	133.111	3.04182	0.284148	10.4006	2.46256e-25	6.66746e-24
ENSG00000166257	SCN3B	protein_coding	22.6361	14.9562	206.224	243.209	121.756	3.14221	0.291495	10.3948	2.61818e-25	7.07927e-24
ENSG00000101003	GINS1	protein_coding	424.18	358.95	68.7415	83.0715	233.736	-2.22509	0.21278	-10.3908	2.72957e-25	7.37058e-24
ENSG00000148908	RGS10	protein_coding	363.161	357.08	57.1083	75.0646	213.104	-2.28994	0.218773	-10.3871	2.83898e-25	7.65574e-24
ENSG00000006607	FARP2	protein_coding	1080.63	1199.3	428.312	446.384	788.656	-1.3529	0.13037	-10.3721	3.3228e-25	8.9365e-24
ENSG00000124098	FAM210B	protein_coding	1285.33	1322.69	2713.7	2646.28	1992	1.0266	0.0989928	10.3696	3.41077e-25	9.16088e-24
ENSG00000255823	MTRNR2L8	protein_coding	165.342	210.322	631.364	686.591	423.405	1.74492	0.1681	10.364	3.6153e-25	9.68438e-24
ENSG00000177570	SAMD12	protein_coding	434.022	411.296	1080.83	1085.93	753.02	1.33042	0.128322	10.3633	3.64237e-25	9.74394e-24
ENSG00000151503	NCAPD3	protein_coding	1368.01	1290.91	492.823	563.485	928.806	-1.30487	0.125933	-10.3575	3.87087e-25	1.03415e-23
ENSG00000168453	HR	protein_coding	439.927	475.795	115.274	77.0663	277.016	-2.13071	0.205674	-10.3122	6.20441e-25	1.65101e-23
ENSG00000136045	PWP1	protein_coding	1602.24	1700.34	664.148	743.64	1177.59	-1.20886	0.117287	-10.3041	6.75123e-25	1.79415e-23
ENSG00000186871	ERCC6L	protein_coding	213.566	202.844	10.5756	16.0138	110.75	-3.38564	0.309291	-10.3013	6.95236e-25	1.84517e-23
ENSG00000002834	LASP1	protein_coding	3008.63	2822.99	1379.06	1452.25	2165.73	-1.02933	0.100079	-10.2842	8.30619e-25	2.1958e-23
ENSG00000148459	PDSS1	protein_coding	415.323	391.666	95.1805	70.0603	243.057	-2.16012	0.209018	-10.2772	8.92718e-25	2.35687e-23
ENSG00000110756	HPS5	protein_coding	1361.12	1196.5	2781.39	2695.32	2008.58	1.08368	0.10552	10.2689	9.73454e-25	2.56666e-23
ENSG00000138180	CEP55	protein_coding	786.357	862.788	15.8634	36.031	425.26	-3.85846	0.369995	-10.2638	1.02619e-24	2.70217e-23
ENSG00000164045	CDC25A	protein_coding	381.861	376.71	84.6049	73.0629	229.06	-2.14069	0.20746	-10.258	1.08889e-24	2.86354e-23
[truncated: 2,493 more rows]

## Sheet: IL1RAP_KO_IR_VS_IL1RAP_KO
ENSEMBL_ID	Gene_symbol	Category	IL1RAP_KO_1	IL1RAP_KO_2	IL1RAP_KO_IR_1	IL1RAP_KO_IR_2	BaseMean	Log2FoldChange	LfcSE	Stat	Pvalue	Padj
[truncated: 3,122 more rows]
