# Supplementary material for: Genome-wide CRISPR screen reveals the synthetic lethality between BCL2L1 inhibition and radiotherapy
Source: Life Sci Alliance. 2024 Feb 5;7(4):e202302353. doi: 10.26508/lsa.202302353 (PMC10844523; doi:10.26508/lsa.202302353)
Supplement: Supplementary file 4 [file LSA-2023-02353_TableS4.xlsx]

## Sheet: Sheet1
geneSet	description	link	size	overlap	expect	enrichmentRatio	pValue	FDR	overlapId	database	userId
GO:0098742	cell-cell adhesion via plasma-membrane adhesion molecules	http://amigo.geneontology.org/amigo/term/GO:0098742	270	18	3.98377	4.51833	1.09291e-07	0.000326779	634;3684;4680;5098;9076;10686;22997;26025;56106;56111;56114;56122;56123;56124;56126;56131;57451;57863	geneontology_Biological_Process_noRedundant	TENM2;PCDHGA12;PCDHB12;PCDHGA4;CLDN16;PCDHB4;PCDHB14;PCDHB10;PCDHB13;PCDHGA10;PCDHGA1;PCDHGC3;CADM3;ITGAM;CEACAM6;CEACAM1;IGSF9B;CLDN1
GO:1901342	regulation of vasculature development	http://amigo.geneontology.org/amigo/term/GO:1901342	310	16	4.57396	3.49806	1.53382e-05	0.0229306	634;1634;2247;2752;3627;3791;7010;7474;8710;8837;9734;10014;11005;55273;56999;154796	geneontology_Biological_Process_noRedundant	ADAMTS9;GLUL;CXCL10;DCN;SPINK5;TEK;FGF2;KDR;WNT5A;CEACAM1;AMOT;HDAC9;SERPINB7;CFLAR;TMEM100;HDAC5
R-HSA-3371568	Attenuation phase	http://reactome.org/PathwayBrowser/#/R-HSA-3371568	14	4	0.206566	19.3643	4.11899e-05	0.0410526	3303;3304;3305;3306	pathway_Reactome	HSPA1A;HSPA2;HSPA1L;HSPA1B
GO:0001525	angiogenesis	http://amigo.geneontology.org/amigo/term/GO:0001525	484	19	7.14128	2.66059	0.000107308	0.065384	347;634;1634;1890;2069;2247;2752;3627;3791;4240;7010;7474;9734;10014;11005;55273;56999;80781;154796	geneontology_Biological_Process_noRedundant	ADAMTS9;APOD;EREG;GLUL;CXCL10;DCN;SPINK5;TEK;FGF2;KDR;COL18A1;WNT5A;CEACAM1;TYMP;AMOT;HDAC9;MFGE8;TMEM100;HDAC5
hsa05134	Legionellosis	http://www.kegg.jp/kegg-bin/show_pathway?hsa05134+3303+3304+3305+3306+3684+929	55	6	0.811509	7.39364	0.000153507	0.065384	3303;3304;3305;3306;3684;929	pathway_KEGG	HSPA1A;HSPA2;HSPA1L;ITGAM;HSPA1B;CD14
GO:0034340	response to type I interferon	http://amigo.geneontology.org/amigo/term/GO:0034340	88	14	2.06123	6.79205	1.5753e-08	3.70444e-05	2537;3429;3433;3434;3437;3665;4939;6773;8519;8638;9636;81844;91543;149095	geneontology_Biological_Process_noRedundant	IFIT3;IFITM1;IRF7;STAT2;TRIM56;OAS2;OASL;IFI27;IFI6;RSAD2;IFIT2;IFIT1;ISG15;DCST1
GO:0009615	response to virus	http://amigo.geneontology.org/amigo/term/GO:0009615	313	26	7.33143	3.54638	2.47788e-08	3.70444e-05	1543;2537;3429;3433;3434;3437;3665;3965;4939;5359;5366;6773;7292;8519;8638;9636;10561;10964;23586;51191;55601;64135;79132;81844;91543;164668	geneontology_Biological_Process_noRedundant	IFIT3;IFITM1;LGALS9;IRF7;STAT2;HERC5;TRIM56;PMAIP1;DHX58;TNFSF4;IFIH1;DDX58;OAS2;PLSCR1;OASL;DDX60;IFI27;IFI6;CYP1A1;IFI44;IFI44L;RSAD2;IFIT2;IFIT1;ISG15;APOBEC3H
R-HSA-909733	Interferon alpha/beta signaling	http://reactome.org/PathwayBrowser/#/R-HSA-909733	69	12	1.61619	7.42485	6.07574e-08	6.05549e-05	2537;3429;3433;3434;3437;3665;4939;6773;8519;8638;91543;9636	pathway_Reactome	IFIT3;IFITM1;IRF7;STAT2;OAS2;OASL;IFI27;IFI6;RSAD2;IFIT2;IFIT1;ISG15
R-HSA-913531	Interferon Signaling	http://reactome.org/PathwayBrowser/#/R-HSA-913531	194	18	4.54408	3.9612	7.37341e-07	0.000551162	23586;2537;3429;3433;3434;3437;3665;3717;4939;51191;567;6773;7318;8519;8638;91543;9246;9636	pathway_Reactome	UBA7;B2M;UBE2L6;IFIT3;IFITM1;IRF7;STAT2;HERC5;DDX58;OAS2;OASL;IFI27;IFI6;RSAD2;IFIT2;IFIT1;ISG15;JAK2
GO:0098542	defense response to other organism	http://amigo.geneontology.org/amigo/term/GO:0098542	464	28	10.8683	2.5763	4.95789e-06	0.00296482	2537;3140;3429;3433;3434;3437;3665;4316;4939;5359;5366;6773;7292;8519;8638;9636;10964;23208;23586;25818;51191;55601;64135;79132;81844;91543;116071;164668	geneontology_Biological_Process_noRedundant	IFIT3;IFITM1;IRF7;BATF2;STAT2;HERC5;TRIM56;MR1;PMAIP1;MMP7;DHX58;TNFSF4;IFIH1;DDX58;OAS2;PLSCR1;OASL;DDX60;IFI27;IFI6;KLK5;IFI44L;RSAD2;IFIT2;IFIT1;ISG15;SYT11;APOBEC3H
GO:0006959	humoral immune response	http://amigo.geneontology.org/amigo/term/GO:0006959	236	21	2.90176	7.23699	1.41753e-12	4.23842e-09	629;715;716;718;719;1755;2919;2920;2921;3576;3934;4057;5266;6278;6279;6280;6283;6347;10148;54209;57115	geneontology_Biological_Process_noRedundant	LTF;EBI3;LCN2;PGLYRP4;C3AR1;DMBT1;TREM2;C3;CFB;PI3;CXCL2;S100A9;S100A8;CXCL3;S100A7;CXCL1;CXCL8;CCL2;C1S;C1R;S100A12
R-HSA-6783783	Interleukin-10 signaling	http://reactome.org/PathwayBrowser/#/R-HSA-6783783	45	11	0.553301	19.8807	5.1934e-12	6.97873e-09	1435;1440;2357;2919;2920;3552;3553;3576;6347;6364;7133	pathway_Reactome	FPR1;CSF3;CSF1;TNFRSF1B;CCL20;CXCL2;IL1B;IL1A;CXCL1;CXCL8;CCL2
GO:0060326	cell chemotaxis	http://amigo.geneontology.org/amigo/term/GO:0060326	285	22	3.50424	6.27811	7.00207e-12	6.97873e-09	719;972;1435;1902;2919;2920;2921;3553;3576;6278;6279;6280;6283;6288;6289;6291;6347;6364;8291;8740;9732;56300	geneontology_Biological_Process_noRedundant	IL36G;CD74;DOCK4;CSF1;SAA4;C3AR1;TNFSF14;DYSF;CCL20;CXCL2;IL1B;S100A9;S100A8;CXCL3;S100A7;CXCL1;SAA2;CXCL8;CCL2;SAA1;S100A12;LPAR1
GO:0036230	granulocyte activation	http://amigo.geneontology.org/amigo/term/GO:0036230	494	27	6.07402	4.44516	7.89641e-11	5.90256e-08	12;718;719;948;1116;1508;1520;2268;2357;2919;3240;3576;3934;4057;5328;6278;6279;6280;6283;6317;7130;7133;8876;9725;10562;116844;150372	geneontology_Biological_Process_noRedundant	FPR1;LTF;OLFM4;CD36;PLAU;FGR;LCN2;HP;C3AR1;TMEM63A;CTSB;NFAM1;CTSS;C3;TNFRSF1B;SERPINB3;TNFAIP6;LRG1;SERPINA3;S100A9;S100A8;S100A7;CXCL1;CHI3L1;VNN1;CXCL8;S100A12
hsa04657	IL-17 signaling pathway	http://www.kegg.jp/kegg-bin/show_pathway?hsa04657+1440+2919+2920+2921+3553+3576+3934+6278+6279+6280+6347+6364+7128	93	13	1.14349	11.3687	1.08858e-10	6.5097e-08	1440;2919;2920;2921;3553;3576;3934;6278;6279;6280;6347;6364;7128	pathway_KEGG	CSF3;LCN2;CCL20;CXCL2;IL1B;TNFAIP3;S100A9;S100A8;CXCL3;S100A7;CXCL1;CXCL8;CCL2
GO:0044772	mitotic cell cycle phase transition	http://amigo.geneontology.org/amigo/term/GO:0044772	486	96	27.0697	3.5464	0	0	641;672;699;701;890;891;983;990;991;993;995;1017;1019;1028;1031;1033;1062;1063;1104;1163;1164;1719;1869;2068;2146;2305;3161;3276;4085;4171;4172;4173;4174;4175;4678;4751;4957;4998;5347;5427;5557;5558;5933;6241;6502;6790;7272;7298;8317;8318;8900;9088;9133;9212;9319;9401;9700;9735;9787;9833;9928;10383;10385;10403;10460;10657;10733;10926;11064;11065;11113;22974;22995;23594;26271;27085;27338;51053;515…	geneontology_Biological_Process_noRedundant	MCM4;CDKN1C;E2F1;KNTC1;PRIM2;UBE2S;CDT1;MCM5;MTBP;TACC3;GTSE1;MCM2;IQGAP3;BUB1;CDC20;TUBB;CDK4;PRMT1;ERCC2;PKMYT1;BTN2A2;RBL1;CDKN2C;CENPJ;BORA;TRIP13;ODF2;CLSPN;TTK;CENPE;RCC1;SKP2;UBE2C;ORC1;ANLN;CIT;ATAD5;TUBB4B;ESPL1;BUB1B;CDK2;POLE4;CNTRL;DTL;AURKB;MCM6;NDC80;CKS1B;AURKA;SPDL1;NEK2;EZH2;CDC7;CENPF;CDC45;RRM2;CDC6;CCNA2;MAD2L1;CDKN3;CDC25A;CDCA5;MELK;TYMS;KHDRBS1;MCM3;TPX2;CDC25C;TICRR;FOXM1;…
R-HSA-69278	Cell Cycle, Mitotic	http://reactome.org/PathwayBrowser/#/R-HSA-69278	473	140	26.3456	5.31397	0	0	10051;10112;1017;1019;1028;1031;10376;10383;10403;1058;10592;1062;1063;10733;10926;11004;11064;11065;11130;11243;113130;115106;1163;147841;151246;151648;157570;1719;1763;1869;1870;203068;220134;2237;22974;22995;2305;23165;23225;23310;23397;23511;23594;2491;26271;286826;3161;332;348235;3619;3978;4001;4085;4171;4172;4173;4174;4175;440145;4605;4751;4957;4998;51053;51512;51659;5347;5424;5425;5427;548…	pathway_Reactome	E2F2;MCM4;CDKN1C;E2F1;KNTC1;RFC2;PRIM2;NUP210;ZWILCH;RFC5;CDT1;MCM5;GTSE1;TK1;MYBL2;TUBA1B;MCM2;BUB1;CDC20;TUBB;POLD1;CDK4;POLD2;CENPO;GINS4;LIG1;CENPI;KNL1;PKMYT1;DNA2;PRKCA;RBL1;CDKN2C;SMC4;CENPJ;RFC4;NCAPD3;BORA;CENPM;INCENP;ODF2;CENPE;SKP2;SGO1;NCAPH;UBE2C;ORC1;NUP205;LMNB1;CENPH;NUP37;KIF18A;TUBA1C;TUBB4B;ESPL1;GINS2;BUB1B;CDK2;POLE4;BANF1;PMF1;CNTRL;AURKB;MCM6;NDC80;CENPA;SEH1L;CKS1B;AURKA;…
GO:0048285	organelle fission	http://amigo.geneontology.org/amigo/term/GO:0048285	454	91	25.2873	3.59864	0	0	641;675;699;701;890;891;899;990;991;995;1028;1062;1063;1104;1111;1164;2175;2177;2316;3619;3832;3833;3835;4085;4288;4605;4751;4976;5347;5888;5901;6790;7153;7155;7272;8900;9088;9133;9212;9232;9319;9493;9585;9700;9735;9787;9918;9928;10040;10051;10403;10460;10592;10600;10615;11004;11065;11130;22974;23310;23397;24137;26271;27085;27338;29127;54443;54908;55143;55165;55706;64151;79075;79616;79866;80179;8…	geneontology_Biological_Process_noRedundant	CDKN1C;KNTC1;MYO19;HASPIN;UBE2S;CDT1;KIF22;MTBP;TACC3;OPA1;MYBL2;BUB1;CCNF;CDC20;PKMYT1;SMC4;CCNJL;NCAPD3;BORA;FANCD2;INCENP;TRIP13;FANCA;TTK;CENPE;RCC1;SGO1;NCAPH;BRIP1;UBE2C;ANLN;KIF18A;FLNA;RAD51;ESPL1;BUB1B;KIF18B;BRCA2;MTFR2;EME1;CHEK1;AURKB;KIFC1;NDC80;SEH1L;TOM1L1;AURKA;ZWINT;SPDL1;KIF20B;USP16;SMC2;SGO2;NEK2;CEP55;CENPF;SPAG5;RAN;PTTG1;CDC6;TOP2A;KIF4A;CCNA2;MAD2L1;RACGAP1;CDCA5;NDC1;NCAP…
R-HSA-194315	Signaling by Rho GTPases	http://reactome.org/PathwayBrowser/#/R-HSA-194315	384	73	21.3884	3.41306	0	0	10376;10383;10395;10403;1058;1062;1063;11004;11113;11130;1123;11243;128239;147841;151246;151648;1894;220134;2245;2316;2491;26084;29127;29941;332;348235;3619;4085;5063;5216;5347;54821;54908;5501;55055;55143;5528;55789;55839;57082;57122;57405;57514;57636;60;64105;64411;64857;64946;699;701;71;7456;79019;79023;79172;79682;808;81624;81929;81930;83540;84790;84904;84986;9212;9411;9735;9754;9824;991;9928…	pathway_Reactome	ARHGAP31;KNTC1;ZWILCH;ARHGAP19;ACTG1;ACTB;PFN1;TUBA1B;IQGAP3;BUB1;CDC20;CENPO;ARAP3;STARD8;FGD1;CENPI;KNL1;ARHGEF39;DLC1;CHN1;CENPM;PLEKHG2;INCENP;CENPE;CALM3;SGO1;CENPH;NUP37;CIT;KIF18A;FLNA;TUBA1C;TUBB4B;BUB1B;WIPF1;PMF1;AURKB;DEPDC1B;NDC80;CENPA;SEH1L;ZWINT;SPDL1;SGO2;CENPF;SPC25;ERCC6L;MAD2L1;RACGAP1;PPP1CC;BIRC5;DIAPH3;CDCA8;ARHGAP11A;CDC25C;KIF2C;KIF14;PPP2R5D;CENPN;NUF2;PLK1;ECT2;NUP107;CE…
R-HSA-68886	M Phase	http://reactome.org/PathwayBrowser/#/R-HSA-68886	330	82	18.3807	4.46121	0	0	10051;10112;10376;10383;10403;1058;10592;1062;1063;10733;11004;11064;11065;11130;11243;113130;115106;147841;151246;151648;203068;220134;22995;23165;23225;23310;23397;23511;2491;26271;332;348235;3619;4001;4085;440145;4751;4957;5347;54821;54892;54908;5501;55055;55143;5528;55706;5578;55835;55839;5702;57082;57122;57405;64105;64151;64946;699;701;7112;7443;79019;79023;79172;79682;81929;81930;83540;8413…	pathway_Reactome	KNTC1;NUP210;ZWILCH;TUBA1B;BUB1;CDC20;TUBB;CENPO;CENPI;KNL1;PRKCA;SMC4;CENPJ;NCAPD3;CENPM;INCENP;ODF2;CENPE;SGO1;NCAPH;UBE2C;NUP205;LMNB1;CENPH;NUP37;KIF18A;TUBA1C;TUBB4B;ESPL1;BUB1B;BANF1;PMF1;CNTRL;AURKB;NDC80;CENPA;SEH1L;ZWINT;SPDL1;PSMC3;TMPO;SMC2;SGO2;NEK2;CENPF;SPC25;ERCC6L;PTTG1;MAD2L1;CDCA5;NDC1;PPP1CC;BIRC5;NCAPG2;NCAPD2;CDCA8;KIF20A;VRK1;PLK4;KIF2C;CCNB1;CCNB2;KIF23;CDK1;PPP2R5D;HAUS1;C…
